# Supplementary material for: PURE-seq integrates FACS and PIP-seq for single-cell genomics of ultra-rare cells
Source: Nat Commun. 2026 Jan 21;17:1408. doi: 10.1038/s41467-025-68146-w (PMC12881479; doi:10.1038/s41467-025-68146-w)
Supplement: Supplementary file 3 — Supplementary Data 1-12 [file 41467_2025_68146_MOESM3_ESM.xlsx]

## Sheet: S1. Cluster DEGs of CTCs
Supplementary Data 1. Cluster marker gene list of recovered CTCs from PURE-seq
	p_val	avg_log2FC	pct.1	pct.2	p_val_adj	cluster	gene
B2M	4.76793e-148	2.31753	0.991	0.174	7.74502e-144	0	B2M
HLA-B	4.48678e-136	1.79547	0.957	0.126	7.28833e-132	0	HLA-B
RPL13A	7.80911e-120	1.62644	0.851	0.068	1.26851e-115	0	RPL13A
TMSB4X	1.06102e-119	2.14871	0.847	0.07	1.72351e-115	0	TMSB4X
MT-CO3	1.95265e-117	1.64899	0.888	0.096	3.17189e-113	0	MT-CO3
MT-ND4	1.39327e-113	1.58283	0.826	0.063	2.26322e-109	0	MT-ND4
MT-CO2	4.73198e-112	1.48915	0.819	0.07	7.68662e-108	0	MT-CO2
RPS27	2.62674e-109	1.60775	0.773	0.035	4.26687e-105	0	RPS27
RPS29	2.32218e-108	1.49043	0.771	0.037	3.77215e-104	0	RPS29
MALAT1	1.73556e-107	1.85835	0.78	0.05	2.81924e-103	0	MALAT1
RPL13	1.42916e-103	1.60566	0.851	0.155	2.32153e-99	0	RPL13
MT-CYB	9.62056e-101	1.2832	0.725	0.026	1.56276e-96	0	MT-CYB
TMSB10	1.69618e-100	1.40954	0.838	0.137	2.75527e-96	0	TMSB10
RPL34	6.29846e-100	1.43509	0.744	0.046	1.02312e-95	0	RPL34
EEF1A1	9.81698e-100	1.36502	0.764	0.072	1.59467e-95	0	EEF1A1
RPS12	2.77578e-99	1.45964	0.776	0.081	4.50897e-95	0	RPS12
MT-ATP6	1.38443e-98	1.35531	0.703	0.017	2.24886e-94	0	MT-ATP6
RPL37	4.62007e-95	1.19464	0.714	0.039	7.50485e-91	0	RPL37
RPL27A	1.81273e-93	1.16858	0.7	0.033	2.9446e-89	0	RPL27A
RPS28	1.97146e-92	1.16504	0.755	0.085	3.20244e-88	0	RPS28
TPT1	2.9869e-92	1.28676	0.691	0.031	4.85192e-88	0	TPT1
RPS27A	4.40109e-91	1.1979	0.691	0.037	7.14913e-87	0	RPS27A
RPL37A	1.26793e-90	1.09788	0.686	0.037	2.05962e-86	0	RPL37A
RPLP2	4.17372e-90	1.26408	0.668	0.024	6.77978e-86	0	RPLP2
RPL21	1.40109e-87	1.17161	0.67	0.033	2.27593e-83	0	RPL21
MT-ND1	3.41295e-87	1.09055	0.659	0.026	5.544e-83	0	MT-ND1
RPS11	1.03976e-85	1.0013	0.666	0.037	1.68899e-81	0	RPS11
RPLP1	2.30807e-85	1.36013	0.776	0.135	3.74923e-81	0	RPLP1
RPL28	5.65271e-85	1.14417	0.744	0.1	9.18226e-81	0	RPL28
RPS20	7.05077e-83	0.977955	0.638	0.028	1.14533e-78	0	RPS20
RPS21	1.08497e-82	1.04279	0.62	0.017	1.76242e-78	0	RPS21
RPL32	8.15452e-82	1.0632	0.629	0.026	1.32462e-77	0	RPL32
ACTB	2.07441e-80	1.31284	0.707	0.092	3.36966e-76	0	ACTB
RPS8	7.08864e-79	1.07667	0.668	0.061	1.15148e-74	0	RPS8
RPS19	9.6715e-79	1.21685	0.666	0.07	1.57104e-74	0	RPS19
RPL3	1.28943e-77	0.957154	0.618	0.035	2.09456e-73	0	RPL3
RPS6	1.50997e-76	1.00432	0.616	0.037	2.4528e-72	0	RPS6
RPL36	8.23479e-76	0.961598	0.602	0.031	1.33766e-71	0	RPL36
MT-ND3	1.5113e-75	1.0137	0.654	0.059	2.45496e-71	0	MT-ND3
SLC27A4	6.68876e-74	1.05236	0.586	0.026	1.08652e-69	0	SLC27A4
RPS3	6.72715e-74	0.86441	0.563	0.011	1.09276e-69	0	RPS3
RPL38	6.72952e-74	0.90055	0.572	0.017	1.09314e-69	0	RPL38
RPL26	8.96588e-74	0.95783	0.638	0.063	1.45642e-69	0	RPL26
MT-ND2	9.55534e-74	0.97612	0.586	0.026	1.55217e-69	0	MT-ND2
RPL31	4.16723e-73	0.962288	0.574	0.022	6.76925e-69	0	RPL31
RPL39	9.66185e-73	1.00047	0.657	0.083	1.56947e-68	0	RPL39
HLA-A	4.58016e-71	0.852838	0.556	0.017	7.44001e-67	0	HLA-A
RPS14	1.96931e-70	0.955384	0.554	0.017	3.19894e-66	0	RPS14
STEAP1B	1.28218e-69	0.858411	0.595	0.048	2.08278e-65	0	STEAP1B
RPL35A	2.01791e-69	0.881276	0.561	0.026	3.27789e-65	0	RPL35A
RPL30	3.5684e-69	0.822839	0.581	0.039	5.79652e-65	0	RPL30
RPL11	3.93044e-69	0.844585	0.538	0.013	6.38461e-65	0	RPL11
RPL27	3.93899e-69	0.805369	0.554	0.022	6.3985e-65	0	RPL27
RPL19	4.85754e-69	0.843075	0.551	0.022	7.89058e-65	0	RPL19
RPL23A	7.90766e-69	0.836396	0.517	0.002	1.28452e-64	0	RPL23A
RPS16	3.02469e-68	0.838542	0.561	0.028	4.91331e-64	0	RPS16
RPL23	3.41728e-67	0.793787	0.558	0.031	5.55104e-63	0	RPL23
RPL41	3.79824e-67	0.907955	0.59	0.052	6.16986e-63	0	RPL41
RPS17	7.35504e-67	0.822548	0.535	0.02	1.19475e-62	0	RPS17
RPS25	2.80662e-66	0.801595	0.517	0.011	4.55907e-62	0	RPS25
RPS13	3.56231e-64	0.760704	0.538	0.031	5.78662e-60	0	RPS13
RPS24	8.5227e-63	0.763757	0.526	0.028	1.38443e-58	0	RPS24
RPL35	1.38505e-62	0.793787	0.533	0.033	2.24988e-58	0	RPL35
HLA-C	3.0751e-61	0.807826	0.57	0.061	4.99519e-57	0	HLA-C
RPL7	4.12096e-61	0.813193	0.549	0.048	6.69409e-57	0	RPL7
RPL10	1.48718e-60	0.829291	0.494	0.017	2.41577e-56	0	RPL10
RPS23	1.65793e-60	0.807216	0.51	0.026	2.69314e-56	0	RPS23
RPS15A	2.54164e-60	0.82803	0.497	0.02	4.12863e-56	0	RPS15A
RPS15	1.20957e-58	0.786543	0.522	0.041	1.96483e-54	0	RPS15
RPS3A	9.36502e-57	0.75997	0.49	0.028	1.52125e-52	0	RPS3A
RPS18	1.23585e-56	0.889254	0.462	0.013	2.00751e-52	0	RPS18
RPS2	1.82711e-54	0.71178	0.476	0.028	2.96796e-50	0	RPS2
CD52	5.03668e-54	0.716798	0.469	0.026	8.18158e-50	0	CD52
RPL8	5.85989e-54	0.681964	0.481	0.033	9.5188e-50	0	RPL8
RPS4X	1.15778e-51	0.601137	0.435	0.015	1.88069e-47	0	RPS4X
HLA-E	1.17146e-51	0.722383	0.462	0.031	1.90293e-47	0	HLA-E
RPL9	1.62907e-51	0.681533	0.487	0.044	2.64626e-47	0	RPL9
RPS9	2.51488e-51	0.596419	0.453	0.026	4.08518e-47	0	RPS9
RPL12	3.48809e-51	0.646565	0.444	0.022	5.66605e-47	0	RPL12
RPL17	5.86996e-51	0.67816	0.446	0.024	9.53516e-47	0	RPL17
AC099560.1	7.58955e-51	0.761702	0.421	0.011	1.23285e-46	0	AC099560.1
RBFOX2	1.28698e-50	0.725843	0.529	0.078	2.09057e-46	0	RBFOX2
RPL18	2.02388e-50	0.680276	0.435	0.02	3.2876e-46	0	RPL18
PTMA	4.36616e-50	0.690312	0.522	0.072	7.09239e-46	0	PTMA
RPL14	7.72795e-50	0.628972	0.439	0.024	1.25533e-45	0	RPL14
OOEP	8.81619e-50	0.621876	0.451	0.031	1.4321e-45	0	OOEP
RACK1	9.42348e-50	0.611429	0.451	0.031	1.53075e-45	0	RACK1
RPL18A	1.92377e-49	0.672034	0.444	0.028	3.12497e-45	0	RPL18A
ATP5F1E	2.00229e-47	0.581447	0.428	0.026	3.25252e-43	0	ATP5F1E
S100A4	5.55328e-47	0.749299	0.492	0.068	9.02075e-43	0	S100A4
RPLP0	1.17434e-46	0.680818	0.533	0.089	1.90759e-42	0	RPLP0
RPL10A	1.1882e-46	0.609331	0.428	0.028	1.93012e-42	0	RPL10A
TXNRD1	1.55561e-46	0.617241	0.455	0.046	2.52693e-42	0	TXNRD1
UBA52	2.43864e-46	0.616128	0.444	0.037	3.96132e-42	0	UBA52
RPL4	5.19704e-46	0.585745	0.389	0.011	8.44207e-42	0	RPL4
PABPC1	1.73746e-45	0.562921	0.387	0.011	2.82232e-41	0	PABPC1
RPL5	7.88045e-45	0.521824	0.387	0.013	1.2801e-40	0	RPL5
RPSA	1.32663e-44	0.577821	0.419	0.031	2.15498e-40	0	RPSA
RPL7A	4.08715e-43	0.538118	0.387	0.02	6.63917e-39	0	RPL7A
SIK3	1.10416e-42	0.57738	0.446	0.054	1.79359e-38	0	SIK3
RPL6	6.37758e-42	0.537469	0.4	0.031	1.03597e-37	0	RPL6
RPL36A	7.03763e-41	0.587882	0.378	0.022	1.14319e-36	0	RPL36A
FAU	7.04633e-41	0.506558	0.368	0.017	1.14461e-36	0	FAU
PFN1	5.51781e-40	0.590441	0.426	0.05	8.96312e-36	0	PFN1
MT-CO1	4.92108e-39	0.665334	0.46	0.078	7.9938e-35	0	MT-CO1
TXNIP	1.60659e-38	0.517089	0.359	0.022	2.60974e-34	0	TXNIP
IL32	8.32728e-38	0.535574	0.359	0.024	1.35268e-33	0	IL32
RPS5	8.71328e-38	0.444101	0.332	0.011	1.41539e-33	0	RPS5
RPL15	7.12755e-37	0.46888	0.348	0.022	1.1578e-32	0	RPL15
ACTG1	2.79522e-36	0.521522	0.382	0.041	4.54055e-32	0	ACTG1
CALM1	3.20205e-36	0.449612	0.316	0.009	5.2014e-32	0	CALM1
EEF1G	3.25301e-36	0.479746	0.341	0.02	5.28419e-32	0	EEF1G
TRBC2	7.9663e-36	0.635813	0.387	0.048	1.29405e-31	0	TRBC2
DAPK1	8.70623e-36	0.478087	0.309	0.007	1.41424e-31	0	DAPK1
CFL1	1.94809e-35	0.502267	0.387	0.048	3.16447e-31	0	CFL1
SH3BGRL3	2.93182e-35	0.643649	0.364	0.037	4.76245e-31	0	SH3BGRL3
MT-ND5	1.61106e-34	0.420128	0.288	0.002	2.61701e-30	0	MT-ND5
RPL24	2.39861e-34	0.415665	0.302	0.009	3.8963e-30	0	RPL24
RPS7	1.26435e-33	0.423007	0.293	0.007	2.05381e-29	0	RPS7
LTB	1.27357e-33	0.695679	0.343	0.033	2.06879e-29	0	LTB
RPS10	9.78142e-33	0.414345	0.3	0.013	1.58889e-28	0	RPS10
APOO	1.01107e-32	0.425843	0.304	0.015	1.64238e-28	0	APOO
SNX6	1.13596e-32	0.451951	0.327	0.026	1.84525e-28	0	SNX6
IFITM2	2.06293e-32	0.449612	0.284	0.007	3.35102e-28	0	IFITM2
NKG7	3.10467e-32	0.633038	0.304	0.017	5.04323e-28	0	NKG7
SERF2	3.67343e-32	0.486675	0.291	0.011	5.96712e-28	0	SERF2
RPL22	3.86213e-31	0.481354	0.339	0.039	6.27364e-27	0	RPL22
CORO1A	1.97487e-30	0.44517	0.327	0.035	3.20798e-26	0	CORO1A
EEF1B2	4.51998e-30	0.380899	0.27	0.009	7.34226e-26	0	EEF1B2
ARHGDIB	1.01398e-29	0.379921	0.314	0.031	1.64711e-25	0	ARHGDIB
S100A6	1.39531e-29	0.43783	0.311	0.031	2.26655e-25	0	S100A6
CCL5	1.40165e-29	0.550096	0.284	0.017	2.27685e-25	0	CCL5
C5orf34	1.7934e-29	0.370811	0.265	0.009	2.9132e-25	0	C5orf34
MTRNR2L12	1.94657e-29	0.489763	0.279	0.015	3.162e-25	0	MTRNR2L12
TOMM7	2.06781e-29	0.346904	0.249	0.002	3.35895e-25	0	TOMM7
MYL6	6.72197e-29	0.463034	0.323	0.039	1.09192e-24	0	MYL6
RPL29	3.55796e-28	0.385976	0.275	0.017	5.77954e-24	0	RPL29
IFITM1	6.78468e-28	0.44656	0.302	0.033	1.1021e-23	0	IFITM1
ARMC9	7.27521e-28	0.371	0.272	0.017	1.18179e-23	0	ARMC9
NUCB2	3.20192e-27	0.404663	0.334	0.052	5.2012e-23	0	NUCB2
NACA	3.23782e-27	0.391581	0.311	0.039	5.25952e-23	0	NACA
CRIP1	3.85397e-27	0.4799	0.327	0.05	6.26039e-23	0	CRIP1
MYL12A	3.44804e-26	0.359797	0.224	0.002	5.601e-22	0	MYL12A
PTPRC	8.07051e-26	0.363453	0.256	0.017	1.31097e-21	0	PTPRC
PLEKHA6	1.66217e-25	0.360367	0.259	0.02	2.70003e-21	0	PLEKHA6
EEF1D	5.18387e-25	0.3982	0.291	0.037	8.42068e-21	0	EEF1D
UQCRB	9.1139e-25	0.302186	0.213	0.002	1.48046e-20	0	UQCRB
PFDN5	1.61276e-24	0.343562	0.261	0.024	2.61977e-20	0	PFDN5
GNLY	2.09004e-24	0.732059	0.261	0.026	3.39506e-20	0	GNLY
FTL	3.40888e-24	0.484513	0.368	0.083	5.53738e-20	0	FTL
OAZ1	6.415e-24	0.451285	0.227	0.011	1.04205e-19	0	OAZ1
SNHG31	7.35434e-24	0.305637	0.227	0.011	1.19464e-19	0	SNHG31
NOP53	3.7695e-23	0.317144	0.211	0.007	6.12317e-19	0	NOP53
PPIA	1.25223e-22	0.309491	0.231	0.017	2.03412e-18	0	PPIA
AC138123.1	1.34997e-22	0.32502	0.206	0.007	2.19289e-18	0	AC138123.1
COX7C	2.31074e-22	0.319926	0.229	0.017	3.75357e-18	0	COX7C
VIM	5.11684e-22	0.319926	0.222	0.015	8.3118e-18	0	VIM
RIPOR2	1.24542e-21	0.3253	0.263	0.037	2.02307e-17	0	RIPOR2
COX4I1	1.47729e-21	0.261157	0.192	0.004	2.39971e-17	0	COX4I1
EEF2	1.66364e-21	0.278552	0.208	0.011	2.70242e-17	0	EEF2
JUNB	2.19956e-21	0.363886	0.281	0.048	3.57296e-17	0	JUNB
NAP1L1	2.3802e-21	0.325704	0.231	0.022	3.8664e-17	0	NAP1L1
XPO5	2.51576e-21	0.337965	0.243	0.028	4.08661e-17	0	XPO5
FP236383.3	4.70022e-21	0.549163	0.41	0.129	7.63503e-17	0	FP236383.3
MBNL1	4.80225e-21	0.347556	0.245	0.031	7.80078e-17	0	MBNL1
UQCR11	6.66744e-21	0.260771	0.192	0.007	1.08306e-16	0	UQCR11
EIF1	7.0579e-21	0.307622	0.231	0.024	1.14648e-16	0	EIF1
RPS10-NUDT3	7.66614e-21	0.373743	0.3	0.063	1.24529e-16	0	RPS10-NUDT3
ARPC2	2.35065e-20	0.282645	0.217	0.02	3.81839e-16	0	ARPC2
ITGB2	2.65415e-20	0.292814	0.217	0.02	4.3114e-16	0	ITGB2
TRBC1	2.99674e-20	0.379102	0.206	0.015	4.86791e-16	0	TRBC1
ADGRL3-AS1	4.40082e-20	0.277104	0.185	0.007	7.14869e-16	0	ADGRL3-AS1
GZMA	5.14951e-20	0.269765	0.174	0.002	8.36487e-16	0	GZMA
ENSG00000231873	8.04109e-20	0.458242	0.236	0.033	1.3062e-15	0	ENSG00000231873
HCST	1.24855e-19	0.282934	0.176	0.004	2.02815e-15	0	HCST
UBB	1.34926e-19	0.283915	0.192	0.011	2.19174e-15	0	UBB
TRAC	2.25791e-19	0.294582	0.195	0.013	3.66776e-15	0	TRAC
BTG1	3.58987e-19	0.254911	0.183	0.009	5.83139e-15	0	BTG1
SNRPD2	4.80423e-19	0.254168	0.192	0.013	7.80399e-15	0	SNRPD2
DHFR	5.23125e-19	0.36947	0.224	0.028	8.49765e-15	0	DHFR
MTRNR2L1	6.42283e-19	0.306105	0.181	0.009	1.04333e-14	0	MTRNR2L1
ARHGAP15	6.72228e-19	0.345324	0.259	0.048	1.09197e-14	0	ARHGAP15
PTPRCAP	1.3843e-18	0.284342	0.183	0.011	2.24866e-14	0	PTPRCAP
FTH1	2.50782e-18	0.635686	0.304	0.078	4.0737e-14	0	FTH1
MIF	2.69367e-18	0.254539	0.181	0.011	4.3756e-14	0	MIF
KLF6	3.05524e-18	0.293253	0.199	0.02	4.96293e-14	0	KLF6
TLE5	3.18297e-18	0.270367	0.217	0.028	5.17042e-14	0	TLE5
IL7R	3.39826e-18	0.295927	0.169	0.007	5.52014e-14	0	IL7R
RPL36AL	6.76374e-18	0.24148	0.167	0.007	1.0987e-13	0	RPL36AL
TMA7	8.30963e-18	0.235583	0.172	0.009	1.34982e-13	0	TMA7
MYH9	1.15601e-17	0.251069	0.185	0.015	1.87782e-13	0	MYH9
GAPDH	1.34727e-17	0.270762	0.204	0.024	2.1885e-13	0	GAPDH
EIF4A2	2.02488e-17	0.261957	0.183	0.015	3.28922e-13	0	EIF4A2
SON	2.6301e-17	0.208364	0.151	0.002	4.27234e-13	0	SON
RPS26	2.63012e-17	0.211213	0.151	0.002	4.27236e-13	0	RPS26
FLNA	4.04384e-17	0.258488	0.19	0.02	6.56881e-13	0	FLNA
PCBP1	4.4284e-17	0.239415	0.19	0.02	7.19349e-13	0	PCBP1
KIZ-AS1	4.66488e-17	0.251254	0.208	0.028	7.57762e-13	0	KIZ-AS1
KLF2	4.94383e-17	0.251974	0.199	0.024	8.03076e-13	0	KLF2
UBC	5.66186e-17	0.288155	0.259	0.057	9.19712e-13	0	UBC
PLEKHA7	7.26012e-17	0.31551	0.263	0.061	1.17933e-12	0	PLEKHA7
ETS1	7.63914e-17	0.229043	0.178	0.015	1.2409e-12	0	ETS1
PCBP2	8.83721e-17	0.253943	0.201	0.026	1.43552e-12	0	PCBP2
PRF1	1.0389e-16	0.294582	0.172	0.013	1.68759e-12	0	PRF1
ZFP36L2	1.44292e-16	0.242155	0.185	0.02	2.34388e-12	0	ZFP36L2
ENSG00000280441	2.12136e-16	0.726213	0.286	0.081	3.44593e-12	0	ENSG00000280441
ARL4C	2.21951e-16	0.210923	0.149	0.004	3.60537e-12	0	ARL4C
S100A10	2.24137e-16	0.196653	0.149	0.004	3.64087e-12	0	S100A10
ARPC1B	2.34164e-16	0.259243	0.174	0.015	3.80376e-12	0	ARPC1B
HSPA8	2.60729e-16	0.223483	0.174	0.015	4.23529e-12	0	HSPA8
SNHG5	3.17158e-16	0.239773	0.206	0.031	5.15192e-12	0	SNHG5
OST4	5.59049e-16	0.298142	0.156	0.009	9.0812e-12	0	OST4
MICOS10	8.08024e-16	0.221001	0.165	0.013	1.31255e-11	0	MICOS10
CORO1B	9.09281e-16	0.231163	0.178	0.02	1.47704e-11	0	CORO1B
HNRNPA1	1.11361e-15	0.232801	0.153	0.009	1.80894e-11	0	HNRNPA1
TPK1	1.14041e-15	0.219483	0.183	0.022	1.85248e-11	0	TPK1
GNAI2	1.15814e-15	0.210346	0.153	0.009	1.88128e-11	0	GNAI2
AC004448.2	1.16538e-15	0.204677	0.153	0.009	1.89304e-11	0	AC004448.2
CST7	1.38783e-15	0.205232	0.142	0.004	2.25438e-11	0	CST7
CD74	1.54701e-15	0.431743	0.185	0.024	2.51297e-11	0	CD74
NBL1	2.40669e-15	0.218504	0.156	0.011	3.90943e-11	0	NBL1
NDUFA13	2.56462e-15	0.196653	0.14	0.004	4.16597e-11	0	NDUFA13
TAGLN2	2.60192e-15	0.30687	0.169	0.017	4.22656e-11	0	TAGLN2
ITM2B	2.92908e-15	0.240447	0.192	0.028	4.758e-11	0	ITM2B
CD247	4.06042e-15	0.244821	0.188	0.026	6.59574e-11	0	CD247
AC068724.3	4.52855e-15	0.210059	0.153	0.011	7.35618e-11	0	AC068724.3
H3F3A	4.62011e-15	0.250144	0.137	0.004	7.50491e-11	0	H3F3A
COMMD6	5.90161e-15	0.204954	0.142	0.007	9.58657e-11	0	COMMD6
PRKCH	8.27692e-15	0.260056	0.183	0.026	1.3445e-10	0	PRKCH
PPDPF	1.04994e-14	0.238703	0.14	0.007	1.70552e-10	0	PPDPF
GZMH	1.23567e-14	0.224421	0.144	0.009	2.00722e-10	0	GZMH
CHCHD3	2.98943e-14	0.230518	0.174	0.024	4.85602e-10	0	CHCHD3
TMBIM6	3.3362e-14	0.214225	0.169	0.022	5.41932e-10	0	TMBIM6
LAPTM5	3.33626e-14	0.217007	0.169	0.022	5.41943e-10	0	LAPTM5
MTRNR2L8	4.06367e-14	0.243898	0.14	0.009	6.60102e-10	0	MTRNR2L8
HMGN2	4.33291e-14	0.201834	0.14	0.009	7.03838e-10	0	HMGN2
SARAF	4.55917e-14	0.173308	0.124	0.002	7.40592e-10	0	SARAF
ADGB	5.08267e-14	0.27874	0.172	0.024	8.2563e-10	0	ADGB
ENSG00000278996	5.73593e-14	0.464749	0.211	0.048	9.31745e-10	0	ENSG00000278996
CD7	6.15242e-14	0.203582	0.158	0.017	9.99399e-10	0	CD7
HSP90AA1	6.45274e-14	0.24681	0.197	0.037	1.04818e-09	0	HSP90AA1
RAP1B	7.50102e-14	0.221945	0.167	0.022	1.21847e-09	0	RAP1B
MECOM	7.93479e-14	0.3079	0.279	0.089	1.28893e-09	0	MECOM
RPSAP58	8.10055e-14	0.296339	0.156	0.017	1.31585e-09	0	RPSAP58
ITGB1	1.21016e-13	0.184896	0.13	0.007	1.96578e-09	0	ITGB1
YWHAZ	1.76117e-13	0.229559	0.176	0.028	2.86085e-09	0	YWHAZ
GAS5	1.77208e-13	0.167682	0.124	0.004	2.87857e-09	0	GAS5
RPS4Y1	1.78958e-13	0.201296	0.144	0.013	2.907e-09	0	RPS4Y1
TSC22D3	1.82759e-13	0.192768	0.144	0.013	2.96874e-09	0	TSC22D3
RAC2	2.24625e-13	0.170397	0.128	0.007	3.6488e-09	0	RAC2
EMP3	2.2568e-13	0.167479	0.128	0.007	3.66595e-09	0	EMP3
CAP1	2.2839e-13	0.186576	0.149	0.015	3.70997e-09	0	CAP1
CDC42	2.35793e-13	0.203041	0.158	0.02	3.83022e-09	0	CDC42
CD44	2.65057e-13	0.184659	0.133	0.009	4.30559e-09	0	CD44
CD3D	3.03067e-13	0.173954	0.11	0	4.92302e-09	0	CD3D
RSF1	3.37348e-13	0.255779	0.156	0.02	5.47987e-09	0	RSF1
FP671120.4	3.50423e-13	0.34757	0.277	0.087	5.69227e-09	0	FP671120.4
ATP5MG	3.53091e-13	0.200762	0.151	0.017	5.73561e-09	0	ATP5MG
COX6C	4.91052e-13	0.170189	0.13	0.009	7.97665e-09	0	COX6C
PLPP3	5.54866e-13	0.181547	0.135	0.011	9.01324e-09	0	PLPP3
AC010894.3	5.67597e-13	0.278137	0.144	0.015	9.22004e-09	0	AC010894.3
HMGB1	5.89567e-13	0.248334	0.144	0.015	9.57693e-09	0	HMGB1
PLAC8	6.17519e-13	0.178441	0.14	0.013	1.0031e-08	0	PLAC8
CXCR4	7.23232e-13	0.184896	0.124	0.007	1.17482e-08	0	CXCR4
PNISR	7.30665e-13	0.176214	0.124	0.007	1.18689e-08	0	PNISR
KLRB1	7.76617e-13	0.216893	0.112	0.002	1.26154e-08	0	KLRB1
FYB1	9.53918e-13	0.243455	0.197	0.044	1.54954e-08	0	FYB1
GZMB	1.4057e-12	0.213172	0.121	0.007	2.28341e-08	0	GZMB
ATP5MC2	1.43513e-12	0.153149	0.11	0.002	2.33123e-08	0	ATP5MC2
NDUFA4	1.79491e-12	0.150351	0.103	0	2.91565e-08	0	NDUFA4
ID2	1.99148e-12	0.200762	0.144	0.017	3.23496e-08	0	ID2
HNRNPA2B1	2.06756e-12	0.192018	0.149	0.02	3.35854e-08	0	HNRNPA2B1
COMMD1	2.11352e-12	0.186101	0.153	0.022	3.4332e-08	0	COMMD1
ANKRD44	2.33761e-12	0.209189	0.178	0.035	3.79721e-08	0	ANKRD44
BTF3	2.41044e-12	0.164556	0.119	0.007	3.91552e-08	0	BTF3
GNAS	2.75195e-12	0.242132	0.181	0.037	4.47026e-08	0	GNAS
BPTF	2.87247e-12	0.167277	0.124	0.009	4.66604e-08	0	BPTF
LCP1	3.24101e-12	0.172882	0.128	0.011	5.2647e-08	0	LCP1
KLRD1	3.24105e-12	0.175776	0.128	0.011	5.26476e-08	0	KLRD1
YWHAB	3.61485e-12	0.195104	0.142	0.017	5.87197e-08	0	YWHAB
SKAP1	3.77803e-12	0.242814	0.172	0.033	6.13703e-08	0	SKAP1
PRRC2C	5.11059e-12	0.170189	0.121	0.009	8.30164e-08	0	PRRC2C
CALR	5.14708e-12	0.167277	0.121	0.009	8.36092e-08	0	CALR
LDHB	5.29223e-12	0.155572	0.121	0.009	8.5967e-08	0	LDHB
SLC9A3R1	5.32828e-12	0.15263	0.121	0.009	8.65526e-08	0	SLC9A3R1
CD48	6.04224e-12	0.158324	0.126	0.011	9.81501e-08	0	CD48
GMFG	6.4763e-12	0.192018	0.144	0.02	1.05201e-07	0	GMFG
LITAF	6.78174e-12	0.186338	0.144	0.02	1.10163e-07	0	LITAF
ENSG00000285080	7.65597e-12	0.274875	0.167	0.033	1.24364e-07	0	ENSG00000285080
ADD3	7.90955e-12	0.15575	0.114	0.007	1.28483e-07	0	ADD3
ENSG00000235979	8.82494e-12	0.251974	0.151	0.024	1.43352e-07	0	ENSG00000235979
MYL12B	9.47142e-12	0.155572	0.119	0.009	1.53854e-07	0	MYL12B
ARL6IP5	1.1409e-11	0.14705	0.108	0.004	1.85328e-07	0	ARL6IP5
POLR2L	1.1409e-11	0.14705	0.108	0.004	1.85328e-07	0	POLR2L
FGFBP2	1.51581e-11	0.184659	0.112	0.007	2.46228e-07	0	FGFBP2
NDUFA1	1.69228e-11	0.155572	0.117	0.009	2.74894e-07	0	NDUFA1
SEPTIN7	2.56816e-11	0.149849	0.11	0.007	4.17172e-07	0	SEPTIN7
CALM3	2.93255e-11	0.178888	0.114	0.009	4.76364e-07	0	CALM3
PPP2R5C	3.06166e-11	0.149683	0.114	0.009	4.97336e-07	0	PPP2R5C
CD3G	3.28171e-11	0.175776	0.119	0.011	5.33081e-07	0	CD3G
CYBA	3.52378e-11	0.18041	0.142	0.022	5.72404e-07	0	CYBA
AMBRA1	3.84662e-11	0.172459	0.128	0.015	6.24845e-07	0	AMBRA1
SRSF5	4.61813e-11	0.14689	0.108	0.007	7.50168e-07	0	SRSF5
SSR4	6.31216e-11	0.174697	0.14	0.022	1.02535e-06	0	SSR4
AC007952.4	6.59154e-11	0.172459	0.126	0.015	1.07073e-06	0	AC007952.4
FXYD5	6.98695e-11	0.222261	0.178	0.044	1.13496e-06	0	FXYD5
CAPZB	8.94976e-11	0.192606	0.167	0.037	1.4538e-06	0	CAPZB
ATP5ME	8.99204e-11	0.173639	0.156	0.031	1.46067e-06	0	ATP5ME
SYNE2	9.33949e-11	0.227451	0.146	0.026	1.51711e-06	0	SYNE2
AKR1D1	9.69768e-11	0.15263	0.11	0.009	1.57529e-06	0	AKR1D1
RHOA	1.01886e-10	0.180186	0.142	0.024	1.65504e-06	0	RHOA
CCND3	1.05757e-10	0.192362	0.167	0.037	1.71792e-06	0	CCND3
ARPC3	1.1196e-10	0.166876	0.119	0.013	1.81869e-06	0	ARPC3
CCNI	1.15618e-10	0.158141	0.119	0.013	1.87809e-06	0	CCNI
ZNF90	1.15619e-10	0.161059	0.119	0.013	1.87811e-06	0	ZNF90
ELOB	1.16849e-10	0.155218	0.119	0.013	1.8981e-06	0	ELOB
RNF213	1.16849e-10	0.155218	0.119	0.013	1.8981e-06	0	RNF213
H3F3B	1.2216e-10	0.160684	0.128	0.017	1.98436e-06	0	H3F3B
ANXA1	1.34339e-10	0.209189	0.165	0.037	2.18221e-06	0	ANXA1
PIM1	2.01231e-10	0.180862	0.126	0.017	3.2688e-06	0	PIM1
PIP4K2A	2.01277e-10	0.169163	0.13	0.02	3.26955e-06	0	PIP4K2A
CD99	2.07608e-10	0.152288	0.117	0.013	3.37238e-06	0	CD99
LRRFIP1	2.13096e-10	0.186338	0.172	0.041	3.46152e-06	0	LRRFIP1
ARPC5	3.69388e-10	0.166478	0.124	0.017	6.00034e-06	0	ARPC5
EIF4G2	5.20135e-10	0.162821	0.14	0.026	8.44908e-06	0	EIF4G2
BAIAP2L1	8.73318e-10	0.182887	0.183	0.052	1.41862e-05	0	BAIAP2L1
TAPBP	9.08789e-10	0.199809	0.204	0.065	1.47624e-05	0	TAPBP
GGACT	1.20164e-09	0.143161	0.119	0.017	1.95194e-05	0	GGACT
TMIGD3	1.23391e-09	0.140262	0.16	0.039	2.00436e-05	0	TMIGD3
SLC25A6	1.75994e-09	0.159037	0.151	0.035	2.85884e-05	0	SLC25A6
NME2	1.9109e-09	0.160684	0.117	0.017	3.10406e-05	0	NME2
MSN	2.03739e-09	0.163201	0.121	0.02	3.30953e-05	0	MSN
SUN2	3.00739e-09	0.14854	0.128	0.024	4.88521e-05	0	SUN2
RUNX3	3.03169e-09	0.162821	0.128	0.024	4.92467e-05	0	RUNX3
NBEAL1	3.11421e-09	0.142711	0.128	0.024	5.05872e-05	0	NBEAL1
RBL2	4.99884e-09	0.151446	0.126	0.024	8.12011e-05	0	RBL2
TCF7	5.49033e-09	0.154174	0.126	0.024	8.91849e-05	0	TCF7
EIF4A1	2.00645e-08	0.159217	0.14	0.035	0.000325928	0	EIF4A1
WIPF1	3.6937e-07	0.140823	0.149	0.048	0.00600004	0	WIPF1
BCL2L14	7.87465e-07	0.143083	0.156	0.054	0.0127916	0	BCL2L14
SRGN	1.45412e-06	0.157309	0.185	0.076	0.0236207	0	SRGN
DDX5	5.99916e-06	0.14084	0.192	0.087	0.0974504	0	DDX5
AHNAK	4.26987e-05	0.180287	0.247	0.142	0.693598	0	AHNAK
ENSG00000237626	2.12758e-85	1.94036	0.551	0.002	3.45605e-81	1	ENSG00000237626
PAK5	1.17921e-83	2.14613	0.832	0.294	1.9155e-79	1	PAK5
SPAG17	1.00537e-78	1.42512	0.523	0.007	1.63313e-74	1	SPAG17
YWHAG	5.39508e-78	1.41014	0.523	0.009	8.76377e-74	1	YWHAG
ENSG00000269050	5.44279e-78	1.36844	0.511	0.002	8.84127e-74	1	ENSG00000269050
RELL1	2.70868e-75	1.38447	0.53	0.019	4.39998e-71	1	RELL1
ENSG00000289450	6.36928e-74	1.10152	0.486	0.002	1.03463e-69	1	ENSG00000289450
RTL4	2.15851e-73	1.18479	0.483	0.002	3.50628e-69	1	RTL4
IDO1	9.24627e-72	1.74029	0.579	0.063	1.50196e-67	1	IDO1
LINC01331	2.44596e-71	2.82914	0.589	0.075	3.97321e-67	1	LINC01331
HDAC9	5.6481e-71	1.44548	0.617	0.09	9.17477e-67	1	HDAC9
ENSG00000235319	1.21177e-70	1.02641	0.467	0.002	1.9684e-66	1	ENSG00000235319
ELP6	7.73367e-69	1.22081	0.511	0.028	1.25626e-64	1	ELP6
KIAA1217	1.07653e-68	1.18227	0.583	0.07	1.74871e-64	1	KIAA1217
TMEM214	1.37343e-66	1.70289	0.539	0.056	2.231e-62	1	TMEM214
KALRN	3.84855e-65	1.153	0.539	0.054	6.25158e-61	1	KALRN
ENSG00000254186	4.93647e-65	0.944686	0.439	0.003	8.01881e-61	1	ENSG00000254186
ENSG00000286615	5.83452e-65	0.761033	0.43	0	9.47759e-61	1	ENSG00000286615
ENSG00000235020	1.74109e-64	0.865778	0.436	0.003	2.82822e-60	1	ENSG00000235020
LINC02899	7.10944e-64	0.838499	0.445	0.009	1.15486e-59	1	LINC02899
PALS2	1.2232e-63	0.766461	0.427	0.002	1.98697e-59	1	PALS2
ENSG00000248939	2.64946e-63	0.95202	0.421	0	4.30379e-59	1	ENSG00000248939
ENSG00000258185	4.96019e-63	0.889981	0.436	0.007	8.05733e-59	1	ENSG00000258185
LINC01374	6.72831e-63	1.02228	0.477	0.026	1.09295e-58	1	LINC01374
FGD6	2.45055e-61	0.718852	0.427	0.007	3.98067e-57	1	FGD6
DSCAM	4.59921e-61	0.928035	0.533	0.061	7.47096e-57	1	DSCAM
ATP11A	4.10001e-59	1.10022	0.66	0.165	6.66005e-55	1	ATP11A
DIS3L2	1.54189e-58	0.968101	0.505	0.054	2.50465e-54	1	DIS3L2
NPAS2	2.59154e-58	2.01269	0.685	0.231	4.20969e-54	1	NPAS2
ZNF8	5.98315e-58	0.970885	0.492	0.05	9.71903e-54	1	ZNF8
CSMD2	1.74455e-57	1.80956	0.688	0.23	2.83385e-53	1	CSMD2
CUBN	3.96277e-57	0.949752	0.514	0.064	6.43712e-53	1	CUBN
LINC00667	1.73807e-55	0.987905	0.523	0.078	2.82333e-51	1	LINC00667
PRR16	4.06478e-55	0.692017	0.399	0.01	6.60283e-51	1	PRR16
MEOX1	8.28044e-55	0.586943	0.374	0.002	1.34508e-50	1	MEOX1
ENSG00000203472	1.50912e-54	0.642237	0.368	0	2.45142e-50	1	ENSG00000203472
LINC01320	7.23536e-54	0.80245	0.483	0.054	1.17531e-49	1	LINC01320
ENSG00000289545	3.08987e-53	0.682291	0.364	0.002	5.01919e-49	1	ENSG00000289545
LINC02463	3.51474e-53	0.6988	0.405	0.017	5.70934e-49	1	LINC02463
MEF2C-AS1	5.37217e-53	0.750634	0.43	0.03	8.72656e-49	1	MEF2C-AS1
ENSG00000236213	9.98816e-53	0.656906	0.361	0.002	1.62248e-48	1	ENSG00000236213
SVIL	2.7798e-52	1.5632	0.579	0.151	4.51551e-48	1	SVIL
LDB2	4.82787e-52	1.27041	0.741	0.271	7.84239e-48	1	LDB2
MAN1A1	1.5018e-51	0.884057	0.517	0.087	2.43952e-47	1	MAN1A1
ENSG00000284837	3.25415e-51	0.636848	0.352	0.002	5.28605e-47	1	ENSG00000284837
MGAT4C	1.1143e-49	0.811335	0.536	0.101	1.81007e-45	1	MGAT4C
NELL1	5.68043e-49	0.788103	0.53	0.101	9.22729e-45	1	NELL1
CFAP69	7.52784e-49	0.533934	0.352	0.007	1.22282e-44	1	CFAP69
SLC17A3	9.89727e-49	0.522813	0.336	0.002	1.60771e-44	1	SLC17A3
SPAG16	1.70888e-48	0.785135	0.511	0.09	2.7759e-44	1	SPAG16
ENSG00000271955	9.57217e-46	0.625579	0.355	0.016	1.5549e-41	1	ENSG00000271955
CCDC102B	2.70709e-45	0.660893	0.424	0.049	4.3974e-41	1	CCDC102B
SPOCK3	2.79186e-45	0.79904	0.551	0.134	4.53509e-41	1	SPOCK3
ABL2	4.65107e-45	0.489003	0.343	0.012	7.55519e-41	1	ABL2
VPS26C	7.82002e-45	0.708031	0.411	0.045	1.27028e-40	1	VPS26C
TAF1	3.30804e-44	0.531339	0.343	0.014	5.37359e-40	1	TAF1
ADAMTS17	7.48294e-44	0.553913	0.371	0.026	1.21553e-39	1	ADAMTS17
VPS13D	1.04226e-43	0.712368	0.583	0.157	1.69304e-39	1	VPS13D
TAFA1	2.10284e-42	0.499297	0.349	0.021	3.41585e-38	1	TAFA1
C1orf87	6.52335e-42	0.505386	0.327	0.014	1.05965e-37	1	C1orf87
ATP8A2	1.50444e-41	0.865016	0.508	0.123	2.44382e-37	1	ATP8A2
MYRIP	1.58043e-41	0.536134	0.346	0.023	2.56726e-37	1	MYRIP
OBI1-AS1	2.98559e-41	1.21395	0.523	0.132	4.8498e-37	1	OBI1-AS1
MIR3976HG	4.47421e-41	0.917995	0.667	0.238	7.26791e-37	1	MIR3976HG
ENSG00000287722	9.72967e-41	0.448358	0.28	0	1.58049e-36	1	ENSG00000287722
IMPG1	1.21569e-40	0.721294	0.455	0.085	1.97477e-36	1	IMPG1
FAM182B	1.25054e-40	0.445714	0.305	0.009	2.03137e-36	1	FAM182B
CACNA1C	1.54301e-40	1.06898	0.601	0.205	2.50646e-36	1	CACNA1C
CASC17	2.11877e-40	0.600428	0.33	0.019	3.44173e-36	1	CASC17
PCDH10	3.82015e-40	0.672201	0.464	0.089	6.20545e-36	1	PCDH10
COL19A1	8.00958e-40	0.58399	1	0.699	1.30108e-35	1	COL19A1
PLOD2	2.73824e-39	0.823352	0.676	0.25	4.44799e-35	1	PLOD2
LURAP1L-AS1	2.7641e-39	0.522166	0.296	0.009	4.49001e-35	1	LURAP1L-AS1
SCMH1	3.2148e-39	0.503696	0.34	0.026	5.22213e-35	1	SCMH1
PPP1R16B	3.57011e-39	0.641593	0.408	0.063	5.79928e-35	1	PPP1R16B
ENSG00000288040	7.84101e-39	0.431794	0.268	0	1.27369e-34	1	ENSG00000288040
ENSG00000233891	2.33991e-38	0.415037	0.265	0	3.80095e-34	1	ENSG00000233891
ENSG00000256654	6.98057e-38	0.415037	0.262	0	1.13392e-33	1	ENSG00000256654
CCL17	2.10617e-37	0.428458	0.259	0	3.42126e-33	1	CCL17
USP32	6.59439e-37	0.470739	0.333	0.03	1.07119e-32	1	USP32
ENSG00000260470	8.92706e-34	0.347021	0.24	0.002	1.45011e-29	1	ENSG00000260470
ACTR1B	4.05598e-33	0.380308	0.246	0.005	6.58853e-29	1	ACTR1B
ASB3	6.89392e-33	0.412051	0.296	0.024	1.11985e-28	1	ASB3
WDPCP	9.06094e-33	0.567297	0.408	0.087	1.47186e-28	1	WDPCP
SPRY3	2.77842e-32	0.353051	0.224	0	4.51327e-28	1	SPRY3
ZFPM2-AS1	1.66022e-31	0.346111	0.255	0.012	2.69685e-27	1	ZFPM2-AS1
RGS6	1.79253e-31	0.66573	0.604	0.212	2.91178e-27	1	RGS6
ENSG00000281566	6.68401e-31	0.349528	0.215	0	1.08575e-26	1	ENSG00000281566
TMEM132B	1.29628e-30	0.353081	0.249	0.012	2.10568e-26	1	TMEM132B
PAPPA2	1.32559e-30	0.501316	0.414	0.094	2.15329e-26	1	PAPPA2
MRPS30-DT	1.88132e-30	0.317427	0.212	0	3.05602e-26	1	MRPS30-DT
FAM102B	2.25299e-30	0.606659	0.389	0.087	3.65975e-26	1	FAM102B
SUGCT	6.84767e-29	0.345663	0.243	0.014	1.11234e-24	1	SUGCT
NEGR1	2.64458e-27	0.385376	0.318	0.052	4.29586e-23	1	NEGR1
ENSG00000287448	7.87779e-27	0.277197	0.187	0	1.27967e-22	1	ENSG00000287448
GLIS1	1.52076e-26	0.318657	0.24	0.019	2.47032e-22	1	GLIS1
LINC01708	1.52792e-26	0.286947	0.196	0.003	2.48195e-22	1	LINC01708
TRAK1	1.56258e-26	0.330644	0.231	0.016	2.53826e-22	1	TRAK1
ENSG00000258592	1.19069e-25	0.297918	0.19	0.003	1.93415e-21	1	ENSG00000258592
C8orf74	1.50278e-25	0.248492	0.184	0.002	2.44112e-21	1	C8orf74
MYO5B	3.3894e-25	0.353139	0.271	0.037	5.50575e-21	1	MYO5B
PTGER3	3.83019e-25	0.309376	0.221	0.016	6.22175e-21	1	PTGER3
GLOD5	4.22137e-25	0.259778	0.181	0.002	6.85719e-21	1	GLOD5
ENSG00000228484	4.22137e-25	0.259778	0.181	0.002	6.85719e-21	1	ENSG00000228484
ENSG00000253551	4.92942e-25	0.277197	0.174	0	8.00735e-21	1	ENSG00000253551
PCYT1A	9.55311e-25	0.268474	0.184	0.003	1.55181e-20	1	PCYT1A
TENT5A	1.33225e-24	0.570732	0.536	0.209	2.16411e-20	1	TENT5A
NKPD1	1.33897e-24	0.239625	0.171	0	2.17502e-20	1	NKPD1
NLGN1	3.26923e-24	0.334907	0.296	0.052	5.31053e-20	1	NLGN1
HIF1A	4.46225e-24	0.346334	0.255	0.033	7.24848e-20	1	HIF1A
C16orf95	1.20497e-23	0.493263	0.414	0.129	1.95736e-19	1	C16orf95
ARRDC3-AS1	3.18824e-23	0.256026	0.184	0.007	5.17897e-19	1	ARRDC3-AS1
PRSS51	3.24652e-23	0.478233	0.723	0.25	5.27364e-19	1	PRSS51
CLOCK	2.36541e-22	0.325724	0.243	0.033	3.84238e-18	1	CLOCK
BMERB1	2.897e-22	0.267081	0.206	0.017	4.70588e-18	1	BMERB1
NKAIN3	4.80179e-22	0.321936	0.259	0.042	7.80004e-18	1	NKAIN3
ATXN1	7.63372e-22	0.403761	0.449	0.157	1.24002e-17	1	ATXN1
LINC02197	1.28843e-21	0.24228	0.178	0.009	2.09292e-17	1	LINC02197
DAB1	2.32001e-21	0.573255	0.517	0.243	3.76863e-17	1	DAB1
LEPR	4.99253e-21	0.356497	0.305	0.071	8.10987e-17	1	LEPR
SMUG1	5.82888e-21	0.274219	0.221	0.028	9.46843e-17	1	SMUG1
LINC02611	1.09147e-20	0.439863	0.439	0.162	1.77298e-16	1	LINC02611
DACH1	1.21294e-20	0.262157	0.202	0.021	1.97031e-16	1	DACH1
BEAN1	1.23489e-20	0.201048	0.143	0	2.00596e-16	1	BEAN1
ENSG00000257781	1.2406e-20	0.208846	0.143	0	2.01522e-16	1	ENSG00000257781
EOLA2-DT	1.37079e-20	0.240998	0.165	0.007	2.2267e-16	1	EOLA2-DT
ZNF559-ZNF177	3.37786e-20	0.201048	0.14	0	5.48699e-16	1	ZNF559-ZNF177
ENSG00000248837	3.4376e-20	0.250999	0.14	0	5.58404e-16	1	ENSG00000248837
GNG12-AS1	8.05409e-20	0.282993	0.174	0.012	1.30831e-15	1	GNG12-AS1
LINC02281	8.52456e-20	0.218356	0.174	0.012	1.38473e-15	1	LINC02281
SERPIND1	9.21728e-20	0.201048	0.137	0	1.49726e-15	1	SERPIND1
ENSG00000269931	2.27593e-19	0.202445	0.14	0.002	3.69702e-15	1	ENSG00000269931
ENSG00000259986	2.48938e-19	0.185323	0.134	0	4.04375e-15	1	ENSG00000259986
EFCAB13-DT	2.49979e-19	0.193207	0.134	0	4.06066e-15	1	EFCAB13-DT
RDH10-AS1	2.50247e-19	0.296564	0.156	0.007	4.06502e-15	1	RDH10-AS1
CHODL	5.69006e-19	0.278879	0.221	0.035	9.24293e-15	1	CHODL
ENSG00000262801	6.75266e-19	0.181365	0.131	0	1.0969e-14	1	ENSG00000262801
ELSPBP1	7.10292e-19	0.203837	0.137	0.002	1.1538e-14	1	ELSPBP1
SYTL3	7.44019e-19	0.807767	0.265	0.064	1.20859e-14	1	SYTL3
FMN1	1.31993e-18	0.280124	0.67	0.252	2.14409e-14	1	FMN1
SPACA5	1.85736e-18	0.228159	0.128	0	3.0171e-14	1	SPACA5
PRAG1	3.18116e-18	0.44175	0.377	0.136	5.16747e-14	1	PRAG1
NDUFAF2	3.70707e-18	0.334382	0.352	0.113	6.02177e-14	1	NDUFAF2
CEACAM16-AS1	4.53692e-18	0.194626	0.131	0.002	7.36977e-14	1	CEACAM16-AS1
TMEM51-AS1	4.5501e-18	0.186763	0.131	0.002	7.39118e-14	1	TMEM51-AS1
ENSG00000229116	4.5615e-18	0.178858	0.131	0.002	7.4097e-14	1	ENSG00000229116
ENSG00000259776	4.92905e-18	0.169426	0.125	0	8.00674e-14	1	ENSG00000259776
RELN	1.66241e-17	0.227284	0.162	0.014	2.70042e-13	1	RELN
HORMAD2	1.73641e-17	0.217015	0.153	0.01	2.82062e-13	1	HORMAD2
SLC35F6	2.77305e-17	0.184261	0.131	0.003	4.50455e-13	1	SLC35F6
GPR39	3.02424e-17	0.238953	0.209	0.035	4.91257e-13	1	GPR39
LINC02235	3.50116e-17	0.320372	0.15	0.01	5.68728e-13	1	LINC02235
ENSG00000287362	3.57697e-17	0.161411	0.118	0	5.81043e-13	1	ENSG00000287362
ENSG00000273674	3.58317e-17	0.165424	0.118	0	5.8205e-13	1	ENSG00000273674
SCML2	4.42979e-17	0.199443	0.168	0.017	7.19575e-13	1	SCML2
ENSG00000253235	5.12905e-17	0.265976	0.134	0.005	8.33162e-13	1	ENSG00000253235
FBXO38-DT	5.87988e-17	0.173858	0.134	0.005	9.55127e-13	1	FBXO38-DT
ENSG00000283692	8.93403e-17	0.17091	0.121	0.002	1.45124e-12	1	ENSG00000283692
NXPH1	9.60251e-17	0.218937	0.19	0.028	1.55983e-12	1	NXPH1
SMIM35	1.10137e-16	0.191046	0.137	0.007	1.78906e-12	1	SMIM35
ENSG00000253535	1.57743e-16	0.169889	0.131	0.005	2.56238e-12	1	ENSG00000253535
PCAT1	1.98227e-16	0.263116	0.246	0.057	3.22e-12	1	PCAT1
P3H2	3.49964e-16	0.189976	0.143	0.01	5.68482e-12	1	P3H2
ATG10	3.9894e-16	0.554016	0.293	0.094	6.48038e-12	1	ATG10
PSMD6	5.2862e-16	0.188557	0.137	0.009	8.5869e-12	1	PSMD6
ENSG00000234352	5.44323e-16	0.160414	0.121	0.003	8.84198e-12	1	ENSG00000234352
TRPM3	5.72808e-16	0.218937	0.184	0.028	9.3047e-12	1	TRPM3
CALY	6.28278e-16	0.22181	0.115	0.002	1.02058e-11	1	CALY
ENSG00000287401	6.44241e-16	0.158904	0.115	0.002	1.04651e-11	1	ENSG00000287401
GARRE1	6.44241e-16	0.158904	0.115	0.002	1.04651e-11	1	GARRE1
SEC61G-DT	6.91131e-16	0.157386	0.109	0	1.12267e-11	1	SEC61G-DT
RYR2	7.24743e-16	0.20737	0.171	0.023	1.17727e-11	1	RYR2
LCLAT1	8.73756e-16	0.192795	0.15	0.014	1.41933e-11	1	LCLAT1
ATP9B	1.24319e-15	0.218937	0.178	0.026	2.01944e-11	1	ATP9B
TUB	1.2445e-15	0.250101	0.243	0.059	2.02156e-11	1	TUB
RIMS2	1.47248e-15	0.27512	0.318	0.104	2.3919e-11	1	RIMS2
ENSG00000283504	1.84063e-15	0.145246	0.106	0	2.98992e-11	1	ENSG00000283504
ARAP3	1.84553e-15	0.153351	0.106	0	2.99789e-11	1	ARAP3
DDAH1	2.05905e-15	0.183205	0.128	0.007	3.34471e-11	1	DDAH1
ZBTB16	3.5718e-15	0.351427	0.28	0.087	5.80203e-11	1	ZBTB16
CCDC33	3.63991e-15	0.194519	0.162	0.021	5.91267e-11	1	CCDC33
CDC42SE2	3.71253e-15	0.524231	0.48	0.264	6.03064e-11	1	CDC42SE2
KCNS3	3.98127e-15	0.199145	0.14	0.012	6.46717e-11	1	KCNS3
DCLK1	4.50612e-15	0.242696	0.181	0.03	7.31974e-11	1	DCLK1
ENSG00000234860	4.9132e-15	0.145246	0.103	0	7.981e-11	1	ENSG00000234860
ENSG00000237356	7.97784e-15	0.153903	0.118	0.005	1.29592e-10	1	ENSG00000237356
LINC01722	1.0373e-14	0.171813	0.137	0.012	1.68499e-10	1	LINC01722
ENSG00000204929	1.22667e-14	0.146797	0.106	0.002	1.9926e-10	1	ENSG00000204929
ENSG00000227705	1.30575e-14	0.137095	0.1	0	2.12105e-10	1	ENSG00000227705
ENSG00000246308	1.3088e-14	0.145246	0.1	0	2.12602e-10	1	ENSG00000246308
ENSG00000289084	1.46986e-14	0.167395	0.121	0.007	2.38763e-10	1	ENSG00000289084
ROR1	1.83116e-14	0.177613	0.153	0.019	2.97454e-10	1	ROR1
FAM189A1	2.52436e-14	0.198482	0.187	0.035	4.10057e-10	1	FAM189A1
LINC02728	2.68642e-14	0.54339	0.436	0.209	4.36382e-10	1	LINC02728
ENSG00000253194	2.92661e-14	0.16242	0.125	0.009	4.75399e-10	1	ENSG00000253194
HULC	2.98833e-14	0.227026	0.212	0.049	4.85424e-10	1	HULC
COBL	3.01743e-14	0.19559	0.146	0.017	4.90151e-10	1	COBL
KCNQ3	6.32781e-14	0.193778	0.168	0.028	1.02789e-09	1	KCNQ3
NMNAT2	7.11954e-14	0.389688	0.826	0.544	1.1565e-09	1	NMNAT2
EPB41L3	1.46534e-13	0.179047	0.15	0.021	2.3803e-09	1	EPB41L3
ERN1	1.55111e-13	0.162917	0.137	0.016	2.51963e-09	1	ERN1
FNDC3B	2.18019e-13	0.322216	0.293	0.104	3.5415e-09	1	FNDC3B
DLGAP1	3.76387e-13	0.179623	0.184	0.038	6.11404e-09	1	DLGAP1
CMTM8	7.10705e-13	0.143349	0.109	0.007	1.15447e-08	1	CMTM8
PLCH1	7.76229e-13	0.146434	0.118	0.01	1.26091e-08	1	PLCH1
OTOGL	7.76229e-13	0.146434	0.118	0.01	1.26091e-08	1	OTOGL
CELF4	1.19023e-12	0.152933	0.112	0.009	1.93341e-08	1	CELF4
NAV3	1.35894e-12	0.177416	0.168	0.033	2.20747e-08	1	NAV3
SNHG21	1.81949e-12	0.188563	0.156	0.028	2.95557e-08	1	SNHG21
GPC5	1.95564e-12	0.21915	0.259	0.085	3.17674e-08	1	GPC5
LINC00486	2.25288e-12	0.426746	0.187	0.047	3.65958e-08	1	LINC00486
STARD4-AS1	2.448e-12	0.15499	0.128	0.016	3.97652e-08	1	STARD4-AS1
CENPA	2.96346e-12	0.160925	0.109	0.009	4.81385e-08	1	CENPA
ZNF559	3.18575e-12	0.164396	0.131	0.017	5.17493e-08	1	ZNF559
FGD4	3.32933e-12	0.15649	0.131	0.017	5.40817e-08	1	FGD4
TEX41	3.60159e-12	0.157984	0.131	0.017	5.85043e-08	1	TEX41
DUSP10	3.89628e-12	0.270673	0.14	0.023	6.32912e-08	1	DUSP10
KCNK10	4.8159e-12	0.210146	0.202	0.054	7.82295e-08	1	KCNK10
MYO1D	4.81928e-12	0.161451	0.15	0.026	7.82844e-08	1	MYO1D
MARCHF1	4.82546e-12	0.154449	0.112	0.01	7.83847e-08	1	MARCHF1
DNAH9	6.01842e-12	0.145509	0.184	0.043	9.77632e-08	1	DNAH9
DPP10	6.03434e-12	0.223236	0.243	0.078	9.80218e-08	1	DPP10
PLCB4	7.2276e-12	0.258318	0.255	0.087	1.17405e-07	1	PLCB4
SGCE	7.75216e-12	0.184063	0.162	0.033	1.25926e-07	1	SGCE
PRCP	1.65678e-11	0.26375	0.293	0.115	2.69127e-07	1	PRCP
HINT1	2.4906e-11	0.23598	0.218	0.068	4.04573e-07	1	HINT1
AHCYL2	3.53759e-11	0.203818	0.227	0.073	5.74646e-07	1	AHCYL2
PSTPIP1	3.70894e-11	0.147019	0.118	0.016	6.0248e-07	1	PSTPIP1
ADGRB2	4.20302e-11	0.349136	0.121	0.017	6.82739e-07	1	ADGRB2
ZFHX3	4.76118e-11	0.194004	0.193	0.054	7.73407e-07	1	ZFHX3
FRAS1	5.84577e-11	0.152117	0.14	0.026	9.49588e-07	1	FRAS1
CSF3R	1.03362e-10	0.20067	0.196	0.057	1.679e-06	1	CSF3R
NRG1	2.0454e-10	0.158051	0.15	0.033	3.32255e-06	1	NRG1
GABBR2	2.05821e-10	0.665765	0.502	0.278	3.34335e-06	1	GABBR2
RBFOX1	2.09873e-10	0.182139	0.299	0.125	3.40918e-06	1	RBFOX1
CDH12	2.19055e-10	0.176459	0.193	0.057	3.55833e-06	1	CDH12
JARID2	2.82283e-10	0.197571	0.215	0.071	4.58541e-06	1	JARID2
ADAMTSL1	4.43327e-10	0.374764	0.196	0.064	7.20141e-06	1	ADAMTSL1
KCNMA1	5.2752e-10	0.183147	0.187	0.056	8.56903e-06	1	KCNMA1
EXOC6B	5.40682e-10	0.153202	0.153	0.037	8.78284e-06	1	EXOC6B
KIRREL3	5.57519e-10	0.137171	0.125	0.023	9.05633e-06	1	KIRREL3
PALLD	8.948e-10	0.147235	0.137	0.03	1.45351e-05	1	PALLD
RAB6A	1.00788e-09	0.239386	0.29	0.123	1.6372e-05	1	RAB6A
ASCC2	1.61907e-09	0.144212	0.128	0.026	2.63001e-05	1	ASCC2
ENSG00000229272	2.07434e-09	0.132926	0.131	0.028	3.36956e-05	1	ENSG00000229272
PRKN	2.51428e-09	0.163395	0.168	0.049	4.0842e-05	1	PRKN
CSMD1	3.60114e-09	0.216774	0.283	0.125	5.84969e-05	1	CSMD1
UNC5C	6.7523e-09	0.224636	0.162	0.049	0.000109684	1	UNC5C
RFX2	1.67317e-08	0.165752	0.178	0.059	0.000271789	1	RFX2
SATB1-AS1	1.79993e-08	0.220482	0.305	0.148	0.00029238	1	SATB1-AS1
TRIM69	1.80937e-08	0.642407	0.255	0.127	0.000293915	1	TRIM69
TMEM182	2.2409e-08	0.156662	0.153	0.045	0.000364012	1	TMEM182
LRMDA	2.57572e-08	0.292762	0.15	0.043	0.000418399	1	LRMDA
LINC02328	7.65794e-08	0.16987	0.202	0.08	0.00124395	1	LINC02328
PLXDC2	1.23328e-07	0.149655	0.174	0.063	0.00200334	1	PLXDC2
CCDC91	1.24443e-07	0.141124	0.184	0.068	0.00202145	1	CCDC91
BIRC6	1.69473e-07	0.161983	0.181	0.068	0.00275293	1	BIRC6
ERCC6L2	1.78377e-07	0.144709	0.156	0.052	0.00289756	1	ERCC6L2
ASIC2	1.90047e-07	0.178985	0.202	0.083	0.00308713	1	ASIC2
TBXAS1	2.74184e-07	0.150025	0.159	0.056	0.00445385	1	TBXAS1
DLEU1	4.09964e-07	0.236078	0.184	0.073	0.00665946	1	DLEU1
CNTNAP2	1.0873e-06	0.174483	0.249	0.123	0.0176622	1	CNTNAP2
MIR3681HG	1.18764e-06	0.175202	0.368	0.212	0.019292	1	MIR3681HG
PTPRD	1.48367e-06	0.161578	0.246	0.122	0.0241008	1	PTPRD
DLG2	3.45855e-06	0.174157	0.34	0.198	0.0561806	1	DLG2
LSAMP	4.29108e-06	0.143427	0.19	0.085	0.0697042	1	LSAMP
EYS	1.09337e-05	0.126847	0.218	0.11	0.177607	1	EYS
ADK	1.29681e-05	0.149111	0.277	0.155	0.210654	1	ADK
DZIP3	0.000155961	0.1366	0.274	0.165	1	1	DZIP3
VGLL4	0.000218825	0.233212	0.312	0.21	1	1	VGLL4
SERAC1	3.13514e-152	1.6324	0.899	0.022	5.09272e-148	2	SERAC1
LINC02641	2.21897e-144	2.44182	0.986	0.073	3.60449e-140	2	LINC02641
ACOT7	1.29579e-141	1.6179	0.913	0.042	2.10488e-137	2	ACOT7
GRIN2B	8.3233e-140	1.64296	0.942	0.054	1.35204e-135	2	GRIN2B
CDK18	2.05712e-132	1.16447	0.768	0.012	3.34158e-128	2	CDK18
PDE7B	8.86464e-129	1.81291	0.949	0.082	1.43997e-124	2	PDE7B
HPSE2	2.30983e-127	1.68214	0.957	0.086	3.7521e-123	2	HPSE2
NINL	4.81163e-125	1.50949	0.913	0.066	7.81602e-121	2	NINL
AC027288.3	1.32179e-124	1.27	0.884	0.051	2.14711e-120	2	AC027288.3
AC020687.1	6.26187e-124	1.2053	0.862	0.046	1.01718e-119	2	AC020687.1
ZNF385B	3.72475e-123	1.46602	0.964	0.087	6.05048e-119	2	ZNF385B
TSHZ3	3.31157e-119	1.49379	0.913	0.078	5.37932e-115	2	TSHZ3
WFDC3	4.84475e-119	1.2464	0.884	0.063	7.86981e-115	2	WFDC3
PTPRG	3.80744e-117	1.49364	0.957	0.091	6.1848e-113	2	PTPRG
AC097713.3	1.04551e-116	1.18511	0.841	0.05	1.69833e-112	2	AC097713.3
AC006369.1	1.47572e-116	0.887615	0.667	0.007	2.39715e-112	2	AC006369.1
FAM49A	9.8067e-114	1.04063	0.732	0.024	1.593e-109	2	FAM49A
NR6A1	1.67146e-113	1.05043	0.768	0.033	2.71512e-109	2	NR6A1
IL36B	2.41556e-113	1.08374	0.797	0.041	3.92383e-109	2	IL36B
HPS4	9.75764e-113	0.94694	0.717	0.021	1.58503e-108	2	HPS4
KCNC1	4.85436e-112	1.02198	0.739	0.028	7.88543e-108	2	KCNC1
AC007513.1	1.1936e-111	0.974321	0.739	0.028	1.93888e-107	2	AC007513.1
ANKS1A	1.74857e-111	1.21255	0.797	0.046	2.84038e-107	2	ANKS1A
ADGRB3	1.51757e-109	1.34066	0.928	0.098	2.46514e-105	2	ADGRB3
AC111198.1	4.84508e-104	1.2838	0.855	0.07	7.87035e-100	2	AC111198.1
MGST1	1.26831e-102	1.28293	0.906	0.104	2.06024e-98	2	MGST1
SLIT3	3.00689e-100	2.49918	0.993	0.227	4.8844e-96	2	SLIT3
AC009387.1	1.258e-99	0.8763	0.63	0.016	2.0435e-95	2	AC009387.1
RFX7	8.17517e-99	1.16268	0.935	0.12	1.32798e-94	2	RFX7
PLCL2	3.10185e-94	1.11893	0.812	0.079	5.03864e-90	2	PLCL2
TIGAR	4.91405e-94	1.09852	0.855	0.086	7.98238e-90	2	TIGAR
MS4A4A	1.15031e-93	1.01671	0.826	0.083	1.86856e-89	2	MS4A4A
AL356295.1	6.81608e-92	0.842588	0.63	0.025	1.1072e-87	2	AL356295.1
KLHDC8A	7.8083e-92	0.870733	0.681	0.038	1.26838e-87	2	KLHDC8A
BAZ1B	2.30932e-89	1.03303	0.768	0.073	3.75126e-85	2	BAZ1B
GALNT2	2.35291e-89	0.937795	0.717	0.054	3.82207e-85	2	GALNT2
AL357507.1	1.82554e-87	0.997668	0.761	0.066	2.96541e-83	2	AL357507.1
LINC01255	1.5423e-85	0.826705	0.674	0.044	2.50531e-81	2	LINC01255
CA8	8.73284e-85	0.817072	0.681	0.049	1.41856e-80	2	CA8
FMN11	2.47401e-82	2.10721	1	0.293	4.01878e-78	2	FMN1
PRSS511	6.73846e-80	2.17024	1	0.314	1.09459e-75	2	PRSS51
C12orf75	6.42444e-79	0.805712	0.638	0.045	1.04359e-74	2	C12orf75
KIF18A	1.06688e-78	0.984509	0.862	0.133	1.73305e-74	2	KIF18A
STARD13	2.87611e-78	0.730863	0.623	0.041	4.67195e-74	2	STARD13
AC006974.1	1.91215e-77	0.834093	0.63	0.045	3.1061e-73	2	AC006974.1
SRRM1	1.27273e-75	0.791578	0.667	0.059	2.06743e-71	2	SRRM1
COL19A11	1.83254e-75	2.27124	1	0.772	2.97678e-71	2	COL19A1
AL078602.1	9.96675e-75	0.750199	0.587	0.037	1.619e-70	2	AL078602.1
AC211486.5	2.70399e-74	0.66047	0.486	0.013	4.39236e-70	2	AC211486.5
AL163541.1	2.91676e-74	0.615135	0.5	0.016	4.73798e-70	2	AL163541.1
PLEKHG5	6.60156e-74	0.592459	0.464	0.009	1.07236e-69	2	PLEKHG5
DHCR7	9.82328e-74	0.706146	0.5	0.017	1.59569e-69	2	DHCR7
AL732509.1	1.42454e-73	0.699393	0.536	0.025	2.31402e-69	2	AL732509.1
BCAS3	7.30023e-73	1.12009	0.899	0.197	1.18585e-68	2	BCAS3
FRMPD4	3.31565e-72	0.952783	0.761	0.104	5.38595e-68	2	FRMPD4
SMIM2-AS1	6.28412e-72	0.847754	0.659	0.062	1.02079e-67	2	SMIM2-AS1
AL133247.1	1.39912e-71	0.834812	0.645	0.059	2.27273e-67	2	AL133247.1
CADM2	1.43451e-71	0.872567	0.725	0.09	2.33021e-67	2	CADM2
TNC	8.11545e-71	0.774814	0.63	0.054	1.31827e-66	2	TNC
SYT16	8.22826e-71	0.696821	0.514	0.024	1.3366e-66	2	SYT16
AL355338.1	4.36161e-70	0.638874	0.464	0.013	7.085e-66	2	AL355338.1
SDK1	2.57299e-69	1.13052	0.906	0.198	4.17956e-65	2	SDK1
TMEM132C	1.39751e-68	0.652016	0.536	0.032	2.27012e-64	2	TMEM132C
AC008691.1	6.36389e-68	0.660377	0.493	0.022	1.03375e-63	2	AC008691.1
FRYL	1.1895e-67	0.760617	0.659	0.071	1.93222e-63	2	FRYL
BHLHE40-AS1	7.53777e-67	0.696007	0.558	0.041	1.22444e-62	2	BHLHE40-AS1
SULF1	1.19973e-65	0.546872	0.428	0.011	1.94884e-61	2	SULF1
AC084741.1	7.27904e-65	0.482031	0.37	0.001	1.18241e-60	2	AC084741.1
GALNTL6	2.3705e-64	0.745295	0.681	0.087	3.85065e-60	2	GALNTL6
MAGI2	4.6682e-64	0.778049	0.645	0.075	7.58303e-60	2	MAGI2
USH2A	5.06175e-64	0.609165	0.522	0.034	8.2223e-60	2	USH2A
TG	1.2297e-62	0.585537	0.471	0.024	1.99753e-58	2	TG
NMNAT21	3.83233e-62	1.66044	1	0.58	6.22524e-58	2	NMNAT2
AL603840.1	1.21658e-61	0.53563	0.449	0.02	1.97622e-57	2	AL603840.1
AC074351.1	7.30197e-61	0.703967	0.587	0.058	1.18613e-56	2	AC074351.1
AC005252.4	9.66492e-61	0.56178	0.449	0.021	1.56997e-56	2	AC005252.4
AC034139.1	1.30717e-60	0.539783	0.406	0.012	2.12336e-56	2	AC034139.1
MAMDC2	2.95996e-60	0.689181	0.616	0.069	4.80816e-56	2	MAMDC2
ZNF423	1.89799e-59	0.544992	0.406	0.013	3.0831e-55	2	ZNF423
AL139807.1	6.96879e-58	0.581214	0.471	0.03	1.13201e-53	2	AL139807.1
AC005599.1	9.52547e-58	0.492923	0.377	0.009	1.54732e-53	2	AC005599.1
AL591686.2	2.49699e-57	0.664711	0.5	0.04	4.05611e-53	2	AL591686.2
PCDH7	3.73695e-56	0.590265	0.529	0.049	6.07031e-52	2	PCDH7
EBF2	2.2683e-55	0.591547	0.5	0.042	3.68462e-51	2	EBF2
AL591686.1	4.56885e-55	0.621805	0.514	0.047	7.42164e-51	2	AL591686.1
KIAA0355	2.92671e-54	0.540404	0.435	0.026	4.75415e-50	2	KIAA0355
GRIN3A	7.64196e-54	0.468786	0.362	0.011	1.24136e-49	2	GRIN3A
TTC23L	7.95039e-54	0.56576	0.457	0.033	1.29146e-49	2	TTC23L
HSPBAP1	8.41897e-54	0.470671	0.355	0.009	1.36758e-49	2	HSPBAP1
AL391152.1	9.65589e-54	0.45753	0.348	0.008	1.5685e-49	2	AL391152.1
NTSR1	1.92214e-52	0.57074	0.449	0.033	3.12232e-48	2	NTSR1
MPZL1	2.74654e-52	0.57812	0.428	0.028	4.46148e-48	2	MPZL1
PICART1	5.18566e-51	0.573854	0.449	0.036	8.42359e-47	2	PICART1
MACROD2	4.17901e-50	0.725839	0.732	0.152	6.78838e-46	2	MACROD2
SMIM31	1.47014e-49	0.510529	0.391	0.022	2.3881e-45	2	SMIM31
BCL2L2-PABPN1	1.67927e-49	0.676932	0.594	0.091	2.7278e-45	2	BCL2L2-PABPN1
AC011447.3	4.75879e-49	0.432932	0.355	0.015	7.73017e-45	2	AC011447.3
LINC00276	4.92746e-49	0.631559	0.551	0.073	8.00416e-45	2	LINC00276
KLHDC8B	5.04745e-49	0.425279	0.355	0.015	8.19908e-45	2	KLHDC8B
AL158154.3	1.56806e-48	0.407444	0.304	0.005	2.54716e-44	2	AL158154.3
GASK1A	1.58413e-48	0.409595	0.326	0.009	2.57327e-44	2	GASK1A
CD163L1	2.70286e-48	0.488675	0.406	0.028	4.39053e-44	2	CD163L1
LINC02269	7.0017e-48	0.52166	0.457	0.042	1.13736e-43	2	LINC02269
AL391097.2	2.67132e-47	0.37763	0.29	0.004	4.3393e-43	2	AL391097.2
AP001993.1	5.49864e-47	0.481529	0.377	0.022	8.932e-43	2	AP001993.1
2025-12-01	2.38498e-46	0.407974	0.341	0.015	3.87416e-42	2	2025-12-01
SOX5	2.54779e-46	0.636967	0.558	0.084	4.13863e-42	2	SOX5
GUCY1A2	1.3234e-45	0.497759	0.384	0.026	2.14973e-41	2	GUCY1A2
AL161669.1	1.28237e-44	0.367698	0.283	0.005	2.08308e-40	2	AL161669.1
LYPD6B	2.08094e-44	0.488361	0.42	0.038	3.38027e-40	2	LYPD6B
CMYA5	3.42134e-44	0.461253	0.355	0.021	5.55763e-40	2	CMYA5
BBS9	4.07433e-44	0.70182	0.674	0.146	6.61835e-40	2	BBS9
SEMA6A	2.04571e-43	0.36151	0.268	0.004	3.32305e-39	2	SEMA6A
AC106865.2	2.3699e-43	0.387895	0.29	0.008	3.84966e-39	2	AC106865.2
LINC01088	4.66739e-43	0.48987	0.442	0.047	7.58171e-39	2	LINC01088
DZIP31	3.34111e-42	0.612196	0.63	0.127	5.42729e-38	2	DZIP3
CENPP	5.05271e-42	0.50716	0.457	0.054	8.20762e-38	2	CENPP
AL583785.1	6.55714e-42	0.419661	0.326	0.017	1.06514e-37	2	AL583785.1
AC243964.3	2.79656e-41	0.423759	0.355	0.025	4.54274e-37	2	AC243964.3
UNC13B	3.73557e-41	0.530461	0.486	0.067	6.06806e-37	2	UNC13B
SCAMP5	4.98856e-41	0.473852	0.406	0.04	8.10342e-37	2	SCAMP5
DLG21	6.80024e-41	0.611743	0.703	0.166	1.10463e-36	2	DLG2
LINC01333	9.32908e-41	0.343314	0.261	0.005	1.51542e-36	2	LINC01333
HHAT	2.45992e-40	0.544889	0.5	0.075	3.9959e-36	2	HHAT
TET1	4.21182e-40	0.410099	0.326	0.02	6.84168e-36	2	TET1
ADGRL3	1.16915e-39	0.525784	0.457	0.061	1.89917e-35	2	ADGRL3
LINC00838	1.3097e-39	0.370067	0.275	0.009	2.12748e-35	2	LINC00838
TENT5A1	3.18853e-39	0.707508	0.833	0.234	5.17945e-35	2	TENT5A
XYLT1	6.85183e-39	0.503333	0.457	0.062	1.11301e-34	2	XYLT1
AL160262.1	1.37412e-38	0.358263	0.283	0.012	2.23211e-34	2	AL160262.1
ZNF295-AS1	2.68711e-38	0.337645	0.268	0.009	4.36494e-34	2	ZNF295-AS1
AC010196.1	3.7735e-38	0.400798	0.341	0.026	6.12967e-34	2	AC010196.1
LINC02055	4.0139e-38	0.56618	0.522	0.091	6.52017e-34	2	LINC02055
FASTKD3	7.36067e-38	0.390859	0.319	0.021	1.19567e-33	2	FASTKD3
STK26	1.56948e-37	0.412206	0.326	0.024	2.54947e-33	2	STK26
AL121829.1	2.51837e-37	0.281891	0.217	0.001	4.09084e-33	2	AL121829.1
VGLL41	4.15471e-37	0.617114	0.688	0.166	6.74891e-33	2	VGLL4
PACRG	4.29154e-37	0.418206	0.348	0.03	6.97117e-33	2	PACRG
DIAPH2	6.75447e-37	0.50773	0.471	0.073	1.0972e-32	2	DIAPH2
OSTN	1.1041e-36	0.412442	0.341	0.029	1.7935e-32	2	OSTN
AC107223.1	1.2234e-36	0.394918	0.326	0.025	1.98729e-32	2	AC107223.1
LINC02196	1.52011e-36	0.362543	0.283	0.015	2.46927e-32	2	LINC02196
C5orf17	3.01269e-36	0.402653	0.319	0.024	4.89381e-32	2	C5orf17
LUC7L	6.74529e-36	0.40294	0.341	0.03	1.0957e-31	2	LUC7L
MGAT4D	1.42112e-35	0.360668	0.283	0.016	2.30847e-31	2	MGAT4D
DNAH2	1.5264e-35	0.369134	0.304	0.021	2.47948e-31	2	DNAH2
AL390957.1	4.39991e-35	0.391209	0.326	0.028	7.14722e-31	2	AL390957.1
CNBD1	4.51319e-35	0.446696	0.42	0.058	7.33123e-31	2	CNBD1
MIR3976HG1	5.77438e-35	0.702371	0.935	0.293	9.3799e-31	2	MIR3976HG
RGS61	7.58265e-35	0.794977	0.826	0.266	1.23173e-30	2	RGS6
LINC01440	1.33989e-34	0.527009	0.493	0.088	2.17651e-30	2	LINC01440
DLGAP2	1.55694e-34	0.481166	0.355	0.038	2.52909e-30	2	DLGAP2
LINC027281	1.62118e-34	0.546523	0.746	0.207	2.63344e-30	2	LINC02728
ZSWIM5	1.68313e-34	0.440721	0.312	0.025	2.73408e-30	2	ZSWIM5
FILIP1L	1.87169e-34	0.545306	0.435	0.067	3.04037e-30	2	FILIP1L
CYTH1	1.6828e-33	0.524804	0.449	0.075	2.73354e-29	2	CYTH1
SLX4IP	1.91792e-33	0.375612	0.312	0.026	3.11547e-29	2	SLX4IP
AC093912.1	8.75473e-33	0.405062	0.333	0.034	1.42212e-28	2	AC093912.1
MIR3681HG1	9.11881e-33	0.595457	0.674	0.194	1.48126e-28	2	MIR3681HG
LINC00382	1.37616e-32	0.307195	0.254	0.013	2.23544e-28	2	LINC00382
CACNG2	8.69937e-32	0.391209	0.304	0.028	1.41313e-27	2	CACNG2
AL390755.1	1.55991e-31	0.355605	0.29	0.024	2.53391e-27	2	AL390755.1
AC130415.1	2.00574e-31	0.315511	0.246	0.013	3.25813e-27	2	AC130415.1
CNTRL	2.99381e-31	0.35133	0.283	0.022	4.86315e-27	2	CNTRL
LINC02621	3.17575e-31	0.31739	0.239	0.012	5.15869e-27	2	LINC02621
LDB21	8.55426e-31	0.718962	0.986	0.34	1.38955e-26	2	LDB2
PLOD21	1.07808e-30	0.652441	0.891	0.314	1.75123e-26	2	PLOD2
PDS5B	2.4045e-30	0.391556	0.304	0.03	3.90587e-26	2	PDS5B
ST3GAL4	4.09664e-30	0.435358	0.529	0.106	6.65458e-26	2	ST3GAL4
LINC00472	4.57357e-30	0.559409	0.638	0.17	7.42931e-26	2	LINC00472
FAM155A	8.34343e-30	0.353193	0.268	0.021	1.35531e-25	2	FAM155A
TRIOBP	1.25812e-29	0.518071	0.471	0.098	2.04369e-25	2	TRIOBP
AC012360.1	1.7019e-29	0.245226	0.181	0.003	2.76456e-25	2	AC012360.1
AC022182.1	1.75887e-29	0.272418	0.21	0.008	2.85712e-25	2	AC022182.1
LINC01973	1.75887e-29	0.272418	0.21	0.008	2.85712e-25	2	LINC01973
ANKS1B	2.20478e-29	0.470826	0.551	0.135	3.58145e-25	2	ANKS1B
GRIA1	2.21593e-29	0.405867	0.348	0.046	3.59956e-25	2	GRIA1
LINC026111	3.32564e-29	0.517927	0.667	0.187	5.40217e-25	2	LINC02611
AC090912.1	6.26107e-27	0.288542	0.225	0.015	1.01705e-22	2	AC090912.1
AL049812.2	6.61665e-27	0.280081	0.225	0.015	1.07481e-22	2	AL049812.2
AC011416.4	6.88382e-27	0.250205	0.181	0.005	1.11821e-22	2	AC011416.4
ABCB1	1.17203e-26	0.326636	0.29	0.033	1.90384e-22	2	ABCB1
HTR4	1.4166e-26	0.35301	0.304	0.038	2.30113e-22	2	HTR4
PKDREJ	1.53173e-26	0.324797	0.297	0.036	2.48815e-22	2	PKDREJ
AF279873.3	2.48833e-26	0.276333	0.232	0.017	4.04204e-22	2	AF279873.3
LINC00378	3.84542e-26	0.327783	0.268	0.028	6.2465e-22	2	LINC00378
VAV3-AS1	4.4378e-26	0.35301	0.297	0.037	7.20876e-22	2	VAV3-AS1
PCDH9	4.87581e-26	0.452386	0.442	0.096	7.92026e-22	2	PCDH9
SATB1-AS11	9.007e-26	0.50698	0.536	0.144	1.4631e-21	2	SATB1-AS1
COL4A5	1.39111e-25	0.291337	0.232	0.018	2.25972e-21	2	COL4A5
TRIM5	1.69521e-25	0.325933	0.268	0.029	2.7537e-21	2	TRIM5
FRMD6-AS2	1.84645e-25	0.264885	0.21	0.013	2.99937e-21	2	FRMD6-AS2
ADCYAP1	3.2458e-25	0.276333	0.225	0.017	5.27247e-21	2	ADCYAP1
CACNA1C1	3.59902e-25	0.431534	0.826	0.26	5.84625e-21	2	CACNA1C
AGBL1-AS1	4.29278e-25	0.294994	0.254	0.025	6.97319e-21	2	AGBL1-AS1
AC005082.2	4.44893e-25	0.272596	0.225	0.017	7.22685e-21	2	AC005082.2
ANO5	4.48969e-25	0.375494	0.326	0.05	7.29305e-21	2	ANO5
AC021127.1	5.4593e-25	0.260033	0.196	0.011	8.86808e-21	2	AC021127.1
RAF1	1.4281e-24	0.410696	0.377	0.073	2.31981e-20	2	RAF1
POM121L2	1.70444e-24	0.239542	0.174	0.007	2.7687e-20	2	POM121L2
PLEKHA8	1.78644e-24	0.200557	0.152	0.003	2.90189e-20	2	PLEKHA8
CCDC149	1.86424e-24	0.282925	0.225	0.018	3.02828e-20	2	CCDC149
EPHA3	1.87338e-24	0.296741	0.275	0.033	3.04312e-20	2	EPHA3
AL358333.1	2.44271e-24	0.273447	0.203	0.013	3.96793e-20	2	AL358333.1
CAMLG	2.9684e-24	0.334147	0.304	0.044	4.82187e-20	2	CAMLG
NFIX	4.40716e-24	0.287605	0.232	0.021	7.15899e-20	2	NFIX
AC090015.1	5.74128e-24	0.314878	0.283	0.037	9.32614e-20	2	AC090015.1
UPP2	5.88893e-24	0.376747	0.355	0.065	9.56599e-20	2	UPP2
CPNE4	9.53795e-24	0.388182	0.413	0.09	1.54934e-19	2	CPNE4
ELMOD3	1.12503e-23	0.272596	0.225	0.02	1.8275e-19	2	ELMOD3
SPECC1	1.31639e-23	0.304093	0.268	0.033	2.13835e-19	2	SPECC1
AGMO	1.95396e-23	0.30675	0.275	0.036	3.17402e-19	2	AGMO
AC004083.1	2.58227e-23	0.268868	0.232	0.022	4.19464e-19	2	AC004083.1
LINC00271	2.6059e-23	0.265952	0.217	0.018	4.23303e-19	2	LINC00271
SHPRH	2.62565e-23	0.293143	0.254	0.029	4.26511e-19	2	SHPRH
LINC01234	2.78222e-23	0.275469	0.232	0.022	4.51943e-19	2	LINC01234
SMPX	5.89555e-23	0.270731	0.225	0.021	9.57672e-19	2	SMPX
AC113383.1	7.30625e-23	0.240769	0.188	0.012	1.18683e-18	2	AC113383.1
NANOG	7.34721e-23	0.275469	0.225	0.021	1.19348e-18	2	NANOG
PDE4D	1.06661e-22	0.475351	0.514	0.152	1.7326e-18	2	PDE4D
HCN1	1.15853e-22	0.28947	0.217	0.02	1.88191e-18	2	HCN1
SUSD5	1.54505e-22	0.344467	0.304	0.049	2.50978e-18	2	SUSD5
CRTC3-AS1	2.55535e-22	0.254394	0.196	0.015	4.15092e-18	2	CRTC3-AS1
AL161629.1	2.69481e-22	0.245729	0.196	0.015	4.37744e-18	2	AL161629.1
HECW2	2.87726e-22	0.268868	0.225	0.022	4.67382e-18	2	HECW2
PDE11A	3.21448e-22	0.362372	0.312	0.053	5.2216e-18	2	PDE11A
ESD	3.3449e-22	0.3307	0.326	0.057	5.43345e-18	2	ESD
SMN1	4.77804e-22	0.203918	0.159	0.007	7.76145e-18	2	SMN1
LINC01682	5.4443e-22	0.238889	0.188	0.013	8.84372e-18	2	LINC01682
AC093426.1	5.49534e-22	0.182295	0.138	0.003	8.92664e-18	2	AC093426.1
AC097528.1	6.25669e-22	0.189558	0.145	0.004	1.01634e-17	2	AC097528.1
RGMA	6.25669e-22	0.189558	0.145	0.004	1.01634e-17	2	RGMA
RBMS3	6.26563e-22	0.370942	0.384	0.084	1.01779e-17	2	RBMS3
EFCAB3	8.09518e-22	0.241982	0.203	0.017	1.31498e-17	2	EFCAB3
AL596087.2	1.04902e-21	0.231999	0.181	0.012	1.70403e-17	2	AL596087.2
GALNT7	1.78993e-21	0.235137	0.196	0.016	2.90755e-17	2	GALNT7
CNTN5	2.99606e-21	0.486607	0.406	0.1	4.8668e-17	2	CNTN5
AC012501.2	3.2659e-21	0.218064	0.167	0.009	5.30512e-17	2	AC012501.2
LINC01798	3.8243e-21	0.228242	0.188	0.015	6.21219e-17	2	LINC01798
AL136114.1	4.42994e-21	0.240112	0.203	0.018	7.196e-17	2	AL136114.1
MEIG1	4.56924e-21	0.300412	0.254	0.034	7.42228e-17	2	MEIG1
ANGPT1	5.50852e-21	0.280168	0.225	0.025	8.94804e-17	2	ANGPT1
PRCP1	6.44157e-21	0.417452	0.464	0.127	1.04637e-16	2	PRCP
AC134043.2	6.6529e-21	0.165698	0.123	0.001	1.0807e-16	2	AC134043.2
ADARB1	7.40082e-21	0.203918	0.152	0.007	1.20219e-16	2	ADARB1
LINC02669	9.1023e-21	0.261441	0.232	0.028	1.47858e-16	2	LINC02669
LGI1	9.52175e-21	0.173076	0.13	0.003	1.54671e-16	2	LGI1
AC002460.2	1.18877e-20	0.279289	0.239	0.03	1.93103e-16	2	AC002460.2
LINC01090	1.39617e-20	0.310168	0.283	0.046	2.26793e-16	2	LINC01090
RB1	1.51241e-20	0.305729	0.275	0.044	2.45675e-16	2	RB1
C9orf85	1.89964e-20	0.288521	0.254	0.036	3.08578e-16	2	C9orf85
CA13	2.09284e-20	0.246909	0.203	0.02	3.39961e-16	2	CA13
AL162231.2	2.64502e-20	0.225057	0.167	0.011	4.29656e-16	2	AL162231.2
KLHL14	2.86857e-20	0.207246	0.167	0.011	4.6597e-16	2	KLHL14
SHANK2	3.0894e-20	0.27733	0.21	0.022	5.01843e-16	2	SHANK2
STS	4.13523e-20	0.298576	0.254	0.037	6.71726e-16	2	STS
IFT52	4.53193e-20	0.237012	0.181	0.015	7.36167e-16	2	IFT52
ZNF3	4.74697e-20	0.353539	0.384	0.091	7.71097e-16	2	ZNF3
AC131237.1	5.06024e-20	0.240112	0.196	0.018	8.21985e-16	2	AC131237.1
AP003065.1	5.79984e-20	0.148863	0.109	0	9.42127e-16	2	AP003065.1
AC009126.1	7.84455e-20	0.202029	0.152	0.008	1.27427e-15	2	AC009126.1
AL391839.3	7.84455e-20	0.202029	0.152	0.008	1.27427e-15	2	AL391839.3
KCNIP4	8.54477e-20	0.324667	0.319	0.063	1.38801e-15	2	KCNIP4
WASIR2	1.04446e-19	0.236379	0.203	0.021	1.69663e-15	2	WASIR2
AL360178.1	1.16888e-19	0.15636	0.116	0.001	1.89873e-15	2	AL360178.1
MMP11	1.16888e-19	0.15636	0.116	0.001	1.89873e-15	2	MMP11
AL136456.1	1.22125e-19	0.24923	0.225	0.028	1.98379e-15	2	AL136456.1
PRAG11	1.25771e-19	0.385614	0.536	0.165	2.04302e-15	2	PRAG1
ASPH	1.26644e-19	0.224495	0.188	0.017	2.05721e-15	2	ASPH
RGS22	1.26644e-19	0.224495	0.188	0.017	2.05721e-15	2	RGS22
ZFP37	1.56186e-19	0.178503	0.138	0.005	2.53708e-15	2	ZFP37
ALG11	1.63589e-19	0.163798	0.123	0.003	2.65734e-15	2	ALG11
AC009597.1	1.9394e-19	0.223175	0.167	0.012	3.15036e-15	2	AC009597.1
FAM227B	1.9394e-19	0.223175	0.167	0.012	3.15036e-15	2	FAM227B
AL050403.2	2.28889e-19	0.246909	0.196	0.02	3.71807e-15	2	AL050403.2
PBX1	2.60419e-19	0.229527	0.196	0.02	4.23024e-15	2	PBX1
AC096570.1	3.68168e-19	0.268868	0.203	0.022	5.98051e-15	2	AC096570.1
LINC01954	4.04178e-19	0.198257	0.159	0.011	6.56546e-15	2	LINC01954
TRIM691	5.76518e-19	0.208543	0.464	0.12	9.36495e-15	2	TRIM69
AC046134.2	6.44156e-19	0.21054	0.174	0.015	1.04637e-14	2	AC046134.2
HDHD2	9.51063e-19	0.244367	0.217	0.028	1.54491e-14	2	HDHD2
AIG1	1.09225e-18	0.236379	0.196	0.021	1.77425e-14	2	AIG1
AL365295.1	1.09225e-18	0.236379	0.196	0.021	1.77425e-14	2	AL365295.1
NPSR1-AS1	1.11932e-18	0.24923	0.217	0.028	1.81822e-14	2	NPSR1-AS1
LINC00607	1.22966e-18	0.234517	0.196	0.021	1.99745e-14	2	LINC00607
LYRM4	1.22966e-18	0.234517	0.196	0.021	1.99745e-14	2	LYRM4
PLSCR4	1.31723e-18	0.212417	0.167	0.013	2.13971e-14	2	PLSCR4
LINC01099	1.61491e-18	0.3011	0.283	0.053	2.62326e-14	2	LINC01099
SGK3	2.36058e-18	0.303724	0.283	0.053	3.83452e-14	2	SGK3
LINC02217	2.48903e-18	0.169285	0.13	0.005	4.04318e-14	2	LINC02217
AC010230.1	2.90542e-18	0.161901	0.123	0.004	4.71956e-14	2	AC010230.1
AL139383.1	2.94923e-18	0.220757	0.188	0.02	4.79072e-14	2	AL139383.1
ADD2	3.89652e-18	0.260672	0.232	0.034	6.32951e-14	2	ADD2
KIAA0556	6.88745e-18	0.222625	0.181	0.018	1.1188e-13	2	KIAA0556
AC008415.1	8.96992e-18	0.197859	0.167	0.015	1.45707e-13	2	AC008415.1
SH3TC1	1.7676e-17	0.174722	0.138	0.008	2.87129e-13	2	SH3TC1
ERI2	1.7676e-17	0.174722	0.138	0.008	2.87129e-13	2	ERI2
C16orf951	2.23659e-17	0.365924	0.529	0.177	3.63312e-13	2	C16orf95
AC023886.1	2.78014e-17	0.167393	0.13	0.007	4.51607e-13	2	AC023886.1
GNGT1	2.88812e-17	0.242517	0.21	0.029	4.69146e-13	2	GNGT1
FAM185A	3.24013e-17	0.211933	0.181	0.02	5.26327e-13	2	FAM185A
DEFB116	3.54528e-17	0.137501	0.101	0.001	5.75896e-13	2	DEFB116
OR8A1	3.90415e-17	0.160007	0.123	0.005	6.3419e-13	2	OR8A1
CCDC150	8.53722e-17	0.211933	0.174	0.018	1.38679e-12	2	CCDC150
CNTNAP4	8.77037e-17	0.227089	0.203	0.028	1.42466e-12	2	CNTNAP4
LINC02112	9.74578e-17	0.192618	0.159	0.015	1.5831e-12	2	LINC02112
LINC01676	1.4226e-16	0.172834	0.138	0.009	2.31088e-12	2	LINC01676
PLAC9	1.4226e-16	0.172834	0.138	0.009	2.31088e-12	2	PLAC9
AC010884.1	1.90287e-16	0.206793	0.167	0.017	3.09102e-12	2	AC010884.1
AC087379.2	2.37664e-16	0.183882	0.13	0.008	3.86061e-12	2	AC087379.2
AC068305.2	2.52837e-16	0.165503	0.13	0.008	4.10709e-12	2	AC068305.2
DDX18	4.12285e-16	0.158115	0.123	0.007	6.69715e-12	2	DDX18
MSL1	4.61407e-16	0.208665	0.159	0.016	7.49509e-12	2	MSL1
MAP7	4.72078e-16	0.178228	0.145	0.012	7.66844e-12	2	MAP7
AC009264.1	4.77288e-16	0.217029	0.181	0.022	7.75306e-12	2	AC009264.1
GLS	6.49048e-16	0.268496	0.261	0.053	1.05431e-11	2	GLS
LY9	6.7079e-16	0.213311	0.188	0.025	1.08963e-11	2	LY9
RFX3	6.9437e-16	0.252617	0.239	0.044	1.12794e-11	2	RFX3
AC019197.1	7.59339e-16	0.143165	0.109	0.004	1.23347e-11	2	AC019197.1
AC104248.1	7.59339e-16	0.143165	0.109	0.004	1.23347e-11	2	AC104248.1
LINC01170	7.64271e-16	0.245541	0.21	0.033	1.24148e-11	2	LINC01170
OR8D1	9.08311e-16	0.228365	0.21	0.033	1.47546e-11	2	OR8D1
AC007389.1	9.7712e-16	0.17095	0.138	0.011	1.58723e-11	2	AC007389.1
EDNRB-AS1	1.14617e-15	0.183573	0.152	0.015	1.86184e-11	2	EDNRB-AS1
TBC1D1	1.35301e-15	0.20119	0.174	0.021	2.19784e-11	2	TBC1D1
WASIR1	1.35301e-15	0.20119	0.174	0.021	2.19784e-11	2	WASIR1
EYA4	1.38605e-15	0.2885	0.275	0.061	2.2515e-11	2	EYA4
TMEM45A	1.85393e-15	0.172834	0.13	0.009	3.01152e-11	2	TMEM45A
AL353633.1	1.91886e-15	0.163616	0.13	0.009	3.117e-11	2	AL353633.1
EBNA1BP2	2.08748e-15	0.197859	0.159	0.017	3.3909e-11	2	EBNA1BP2
ADK1	2.39165e-15	0.368018	0.442	0.154	3.88499e-11	2	ADK
LINC01287	2.62751e-15	0.176348	0.145	0.013	4.26813e-11	2	LINC01287
SCML4	3.1423e-15	0.204609	0.21	0.034	5.10435e-11	2	SCML4
DAB11	4.75237e-15	0.332834	0.674	0.281	7.71975e-11	2	DAB1
COL24A1	5.15204e-15	0.190743	0.152	0.016	8.36898e-11	2	COL24A1
LINC01752	5.42142e-15	0.181698	0.152	0.016	8.80655e-11	2	LINC01752
AC083837.1	5.98168e-15	0.148777	0.116	0.007	9.71665e-11	2	AC083837.1
KCTD1	6.54282e-15	0.218372	0.188	0.028	1.06282e-10	2	KCTD1
LINC02388	6.58172e-15	0.262325	0.268	0.059	1.06914e-10	2	LINC02388
LINC02250	1.19177e-14	0.247848	0.225	0.042	1.93592e-10	2	LINC02250
ERC2	1.21033e-14	0.286719	0.29	0.071	1.96607e-10	2	ERC2
AC117453.1	1.24086e-14	0.161731	0.13	0.011	2.01566e-10	2	AC117453.1
CADPS	1.70073e-14	0.197467	0.174	0.024	2.76266e-10	2	CADPS
INKA2	1.97568e-14	0.202631	0.181	0.026	3.2093e-10	2	INKA2
AL049828.1	2.15254e-14	0.219701	0.196	0.032	3.49659e-10	2	AL049828.1
NRP1	2.2167e-14	0.207751	0.181	0.026	3.60081e-10	2	NRP1
TLE1	2.33264e-14	0.179825	0.152	0.017	3.78914e-10	2	TLE1
TENM2	2.37178e-14	0.331055	0.333	0.096	3.85272e-10	2	TENM2
LARP6	2.51671e-14	0.154338	0.123	0.009	4.08815e-10	2	LARP6
SCHLAP1	3.31523e-14	0.194122	0.159	0.02	5.38526e-10	2	SCHLAP1
DOCK11	3.4944e-14	0.241212	0.217	0.041	5.6763e-10	2	DOCK11
PTPRO	3.51542e-14	0.185133	0.159	0.02	5.71044e-10	2	PTPRO
CES5A	3.84361e-14	0.183268	0.159	0.02	6.24355e-10	2	CES5A
AL353595.1	4.66001e-14	0.156225	0.116	0.008	7.56973e-10	2	AL353595.1
WDR19	4.80048e-14	0.262801	0.225	0.045	7.79791e-10	2	WDR19
CFAP54	6.44385e-14	0.212349	0.196	0.033	1.04674e-09	2	CFAP54
LINC01499	6.6837e-14	0.169068	0.13	0.012	1.0857e-09	2	LINC01499
ABRAXAS2	6.95968e-14	0.159849	0.13	0.012	1.13053e-09	2	ABRAXAS2
CYP39A1	8.47128e-14	0.139378	0.109	0.007	1.37607e-09	2	CYP39A1
PDE1C	9.45803e-14	0.244699	0.254	0.058	1.53636e-09	2	PDE1C
ME3	9.49067e-14	0.185133	0.152	0.018	1.54167e-09	2	ME3
IQCJ-SCHIP1	1.06193e-13	0.274381	0.297	0.079	1.725e-09	2	IQCJ-SCHIP1
CSMD11	1.18488e-13	0.319367	0.406	0.141	1.92472e-09	2	CSMD1
NDUFAF21	1.32089e-13	0.315511	0.435	0.156	2.14565e-09	2	NDUFAF2
LINC01538	1.47127e-13	0.161731	0.123	0.011	2.38993e-09	2	LINC01538
UGGT2	1.52649e-13	0.152453	0.123	0.011	2.47964e-09	2	UGGT2
AC061708.1	1.65509e-13	0.150571	0.123	0.011	2.68854e-09	2	AC061708.1
COL21A1	1.72193e-13	0.239387	0.217	0.044	2.7971e-09	2	COL21A1
AC113414.1	2.96389e-13	0.227795	0.203	0.038	4.81454e-09	2	AC113414.1
U91319.1	3.09642e-13	0.154338	0.116	0.009	5.02983e-09	2	U91319.1
RBMS3-AS3	3.15372e-13	0.176348	0.13	0.013	5.1229e-09	2	RBMS3-AS3
ZNF675	3.20078e-13	0.145	0.116	0.009	5.19934e-09	2	ZNF675
OLFM3	3.29275e-13	0.167188	0.13	0.013	5.34874e-09	2	OLFM3
AC012494.1	3.35433e-13	0.176088	0.152	0.02	5.44877e-09	2	AC012494.1
UBLCP1	3.35433e-13	0.176088	0.152	0.02	5.44877e-09	2	UBLCP1
SMCO2	3.35433e-13	0.176088	0.152	0.02	5.44877e-09	2	SMCO2
CCDC178	3.43756e-13	0.157969	0.13	0.013	5.58397e-09	2	CCDC178
KIAA1549	4.74197e-13	0.197079	0.181	0.03	7.70286e-09	2	KIAA1549
RAB6A1	4.84878e-13	0.320679	0.399	0.144	7.87636e-09	2	RAB6A
LINGO1	5.14363e-13	0.254105	0.246	0.058	8.35531e-09	2	LINGO1
SLC27A2	5.51715e-13	0.224138	0.21	0.042	8.96206e-09	2	SLC27A2
NEPRO	5.7659e-13	0.172596	0.138	0.016	9.36612e-09	2	NEPRO
RRH	6.05369e-13	0.163436	0.138	0.016	9.83361e-09	2	RRH
AC024270.2	6.15847e-13	0.146887	0.109	0.008	1.00038e-08	2	AC024270.2
AC022558.2	6.24405e-13	0.170723	0.138	0.016	1.01428e-08	2	AC022558.2
PCDH17	6.34179e-13	0.137489	0.109	0.008	1.03016e-08	2	PCDH17
AC055714.1	8.02614e-13	0.150571	0.123	0.012	1.30377e-08	2	AC055714.1
TEX36	1.13643e-12	0.174223	0.152	0.021	1.84602e-08	2	TEX36
AC016687.3	1.14774e-12	0.197467	0.159	0.024	1.86438e-08	2	AC016687.3
AL451137.2	1.26502e-12	0.205903	0.174	0.029	2.05489e-08	2	AL451137.2
AC084816.1	1.2729e-12	0.207303	0.181	0.032	2.06769e-08	2	AC084816.1
ATP2B2	1.34117e-12	0.22049	0.21	0.044	2.17859e-08	2	ATP2B2
PALM2-AKAP2	1.39117e-12	0.1919	0.167	0.026	2.25981e-08	2	PALM2-AKAP2
CYP7B1	1.51496e-12	0.156092	0.13	0.015	2.46091e-08	2	CYP7B1
KLK4	1.51496e-12	0.156092	0.13	0.015	2.46091e-08	2	KLK4
STX8	1.5228e-12	0.296343	0.29	0.083	2.47363e-08	2	STX8
XPO6	1.58932e-12	0.184511	0.174	0.029	2.58169e-08	2	XPO6
RNF130	1.8486e-12	0.221014	0.196	0.038	3.00286e-08	2	RNF130
FAM47E	2.2138e-12	0.170723	0.138	0.017	3.59609e-08	2	FAM47E
KDM4C	2.28221e-12	0.334963	0.399	0.148	3.70722e-08	2	KDM4C
AF121898.1	2.51422e-12	0.159693	0.138	0.017	4.0841e-08	2	AF121898.1
BICD1	2.90185e-12	0.21867	0.21	0.045	4.71377e-08	2	BICD1
AL078604.4	2.90467e-12	0.176088	0.145	0.02	4.71834e-08	2	AL078604.4
CDH18	3.2799e-12	0.265632	0.275	0.077	5.32787e-08	2	CDH18
CACNA2D3	3.53918e-12	0.263889	0.283	0.08	5.74904e-08	2	CACNA2D3
NECTIN4	4.18691e-12	0.211877	0.203	0.042	6.80121e-08	2	NECTIN4
SORCS1	4.2206e-12	0.205035	0.203	0.042	6.85595e-08	2	SORCS1
KCNH5	4.22591e-12	0.133717	0.109	0.009	6.86457e-08	2	KCNH5
TICAM1	4.83394e-12	0.212751	0.217	0.049	7.85225e-08	2	TICAM1
FAM168A	5.75523e-12	0.226126	0.239	0.059	9.3488e-08	2	FAM168A
CLTCL1	5.79839e-12	0.205466	0.188	0.037	9.4189e-08	2	CLTCL1
SAMD12-AS1	6.73706e-12	0.208239	0.21	0.046	1.09437e-07	2	SAMD12-AS1
LAMA2	8.12611e-12	0.246569	0.29	0.084	1.32001e-07	2	LAMA2
MED12L	8.34524e-12	0.195233	0.174	0.032	1.3556e-07	2	MED12L
PLPPR1	8.75751e-12	0.198927	0.167	0.029	1.42257e-07	2	PLPPR1
AC011346.1	8.9048e-12	0.141233	0.116	0.012	1.4465e-07	2	AC011346.1
ATXN11	9.75884e-12	0.31219	0.5	0.218	1.58523e-07	2	ATXN1
AL445242.1	1.00937e-11	0.181116	0.167	0.029	1.63962e-07	2	AL445242.1
ENTPD1-AS1	1.1549e-11	0.168642	0.152	0.024	1.87602e-07	2	ENTPD1-AS1
EFHC2	1.16961e-11	0.175831	0.152	0.024	1.89991e-07	2	EFHC2
CFAP299	1.21001e-11	0.212349	0.188	0.038	1.96554e-07	2	CFAP299
AC004702.1	1.53644e-11	0.146814	0.123	0.015	2.49579e-07	2	AC004702.1
AL390783.1	1.97879e-11	0.170723	0.13	0.017	3.21435e-07	2	AL390783.1
AUTS2	2.00955e-11	0.273267	0.246	0.067	3.26431e-07	2	AUTS2
ZNF549	2.0791e-11	0.161563	0.13	0.017	3.37729e-07	2	ZNF549
LINC02223	2.18426e-11	0.152345	0.13	0.017	3.54811e-07	2	LINC02223
AL162493.1	2.18426e-11	0.152345	0.13	0.017	3.54811e-07	2	AL162493.1
AP000829.1	2.18426e-11	0.152345	0.13	0.017	3.54811e-07	2	AP000829.1
PTCHD1-AS	2.18426e-11	0.152345	0.13	0.017	3.54811e-07	2	PTCHD1-AS
SNED1	2.69058e-11	0.157826	0.138	0.02	4.37057e-07	2	SNED1
CRADD	2.78728e-11	0.204609	0.21	0.049	4.52765e-07	2	CRADD
AC064807.3	2.88795e-11	0.155961	0.138	0.02	4.69118e-07	2	AC064807.3
TJP1	2.9711e-11	0.163258	0.145	0.022	4.82626e-07	2	TJP1
WWTR1	3.54984e-11	0.157969	0.116	0.013	5.76637e-07	2	WWTR1
COL1A1	3.85235e-11	0.139354	0.116	0.013	6.25776e-07	2	COL1A1
LINC02661	6.20019e-11	0.177422	0.167	0.032	1.00716e-06	2	LINC02661
PRDM1	6.65577e-11	0.207795	0.217	0.054	1.08116e-06	2	PRDM1
TAF8	6.91757e-11	0.159693	0.13	0.018	1.12369e-06	2	TAF8
ZNF875	6.92148e-11	0.219182	0.181	0.038	1.12433e-06	2	ZNF875
AC060765.2	7.05336e-11	0.18482	0.152	0.026	1.14575e-06	2	AC060765.2
AUH	8.19417e-11	0.155961	0.138	0.021	1.33106e-06	2	AUH
COL4A1	9.27599e-11	0.203212	0.196	0.045	1.50679e-06	2	COL4A1
RNF144B	9.73697e-11	0.164933	0.145	0.024	1.58167e-06	2	RNF144B
LINC02208	1.06724e-10	0.189709	0.174	0.036	1.73363e-06	2	LINC02208
FAM135B	1.36569e-10	0.226676	0.21	0.053	2.21843e-06	2	FAM135B
MCTP1	1.43602e-10	0.247628	0.217	0.057	2.33267e-06	2	MCTP1
OPCML	1.52655e-10	0.220746	0.225	0.059	2.47973e-06	2	OPCML
PLCB41	1.6077e-10	0.25288	0.326	0.115	2.61154e-06	2	PLCB4
AC090578.1	1.90656e-10	0.173978	0.152	0.028	3.09702e-06	2	AC090578.1
DUBR	1.95475e-10	0.143067	0.123	0.017	3.17529e-06	2	DUBR
AL138999.2	1.95475e-10	0.143067	0.123	0.017	3.17529e-06	2	AL138999.2
ITGBL1	2.25044e-10	0.15954	0.145	0.025	3.65561e-06	2	ITGBL1
TIPIN	2.25044e-10	0.15954	0.145	0.025	3.65561e-06	2	TIPIN
COX7B2	2.3383e-10	0.154098	0.138	0.022	3.79833e-06	2	COX7B2
GLCE	5.20521e-10	0.135601	0.116	0.016	8.45534e-06	2	GLCE
LRFN2	5.2667e-10	0.161234	0.152	0.029	8.55523e-06	2	LRFN2
LINC01182	5.55362e-10	0.159693	0.123	0.018	9.02129e-06	2	LINC01182
LINC00964	5.81017e-10	0.165121	0.13	0.021	9.43804e-06	2	LINC00964
AGPAT5	5.83558e-10	0.150475	0.123	0.018	9.47932e-06	2	AGPAT5
LINC02607	6.1312e-10	0.141197	0.123	0.018	9.95952e-06	2	LINC02607
PCDH15	6.13414e-10	0.223669	0.29	0.098	9.9643e-06	2	PCDH15
AC116362.1	7.00058e-10	0.178994	0.167	0.036	1.13717e-05	2	AC116362.1
CSMD3	7.5687e-10	0.239776	0.268	0.087	1.22946e-05	2	CSMD3
NIBAN1	8.44374e-10	0.178724	0.181	0.042	1.3716e-05	2	NIBAN1
AEBP2	8.4987e-10	0.175578	0.159	0.033	1.38053e-05	2	AEBP2
RIT2	1.38315e-09	0.155831	0.145	0.028	2.24679e-05	2	RIT2
MYOM1	1.65501e-09	0.154098	0.13	0.022	2.6884e-05	2	MYOM1
PXDNL	1.7841e-09	0.139329	0.123	0.02	2.89809e-05	2	PXDNL
SRGAP3	1.8927e-09	0.137464	0.123	0.02	3.0745e-05	2	SRGAP3
LINC01505	2.57283e-09	0.201585	0.232	0.07	4.17931e-05	2	LINC01505
SEMA7A	3.34311e-09	0.209602	0.232	0.071	5.43055e-05	2	SEMA7A
DCP1B	4.21312e-09	0.152237	0.13	0.024	6.8438e-05	2	DCP1B
MYH14	4.84913e-09	0.137464	0.123	0.021	7.87692e-05	2	MYH14
CYP19A1	5.05089e-09	0.183905	0.181	0.046	8.20466e-05	2	CYP19A1
DISC1	7.045e-09	0.162909	0.145	0.03	0.000114439	2	DISC1
ASPSCR1	9.98977e-09	0.139282	0.138	0.028	0.000162274	2	ASPSCR1
KCNMB2	1.15274e-08	0.164565	0.167	0.041	0.000187251	2	KCNMB2
ASIC21	1.39443e-08	0.215587	0.275	0.099	0.000226511	2	ASIC2
AGBL4	1.45244e-08	0.169633	0.174	0.045	0.000235934	2	AGBL4
TMEM132D	1.45776e-08	0.203362	0.217	0.067	0.000236799	2	TMEM132D
ACTA2	1.51566e-08	0.150286	0.145	0.032	0.000246204	2	ACTA2
GSE1	1.57258e-08	0.166203	0.174	0.045	0.000255449	2	GSE1
NRXN1	2.4335e-08	0.211773	0.261	0.094	0.000395297	2	NRXN1
MIR4435-2HG	3.49096e-08	0.153749	0.159	0.04	0.000567072	2	MIR4435-2HG
ATP11A1	3.55822e-08	0.102513	0.623	0.292	0.000577996	2	ATP11A
PEAR1	5.43309e-08	0.137452	0.13	0.028	0.000882551	2	PEAR1
PTPRK	5.69478e-08	0.166013	0.181	0.051	0.00092506	2	PTPRK
ATP8A21	5.71945e-08	0.102586	0.5	0.218	0.000929068	2	ATP8A2
SPOCK1	5.79444e-08	0.155576	0.159	0.041	0.000941248	2	SPOCK1
DAAM1	6.0195e-08	0.176393	0.188	0.055	0.000977807	2	DAAM1
ITFG1	6.12142e-08	0.153749	0.159	0.041	0.000994364	2	ITFG1
CERS6	7.87537e-08	0.19693	0.246	0.088	0.00127928	2	CERS6
LSAMP1	9.51619e-08	0.199657	0.261	0.098	0.00154581	2	LSAMP
TLK1	1.08076e-07	0.16403	0.188	0.057	0.00175559	2	TLK1
ST8SIA5	1.11766e-07	0.153864	0.145	0.036	0.00181552	2	ST8SIA5
HAS2-AS1	1.14362e-07	0.135601	0.13	0.029	0.0018577	2	HAS2-AS1
AC095032.1	1.17682e-07	0.152027	0.145	0.036	0.00191162	2	AC095032.1
MAGI1	1.17682e-07	0.152027	0.145	0.036	0.00191162	2	MAGI1
AC066613.2	1.20226e-07	0.133753	0.13	0.029	0.00195295	2	AC066613.2
RIMS21	1.26257e-07	0.22912	0.341	0.152	0.00205091	2	RIMS2
MICAL2	1.53386e-07	0.150011	0.167	0.046	0.0024916	2	MICAL2
LINC02615	1.5754e-07	0.148442	0.138	0.033	0.00255908	2	LINC02615
RUNX2	1.67934e-07	0.139282	0.138	0.033	0.00272792	2	RUNX2
HS6ST3	1.76522e-07	0.13744	0.138	0.033	0.00286742	2	HS6ST3
VPS13D1	1.96685e-07	0.206246	0.529	0.269	0.00319496	2	VPS13D
ZBTB161	2.17427e-07	0.188011	0.312	0.128	0.00353188	2	ZBTB16
RFX21	2.25341e-07	0.183926	0.225	0.079	0.00366045	2	RFX2
DPYD	2.51621e-07	0.225849	0.326	0.144	0.00408733	2	DPYD
GBF1	3.20325e-07	0.13744	0.138	0.034	0.00520336	2	GBF1
PRKD1	3.88294e-07	0.130099	0.138	0.034	0.00630744	2	PRKD1
RALYL	3.91193e-07	0.16403	0.188	0.061	0.00635455	2	RALYL
AC114757.1	4.26966e-07	0.139259	0.145	0.038	0.00693564	2	AC114757.1
SPOCK31	4.31142e-07	0.144854	0.507	0.243	0.00700347	2	SPOCK3
PLAUR	6.36783e-07	0.176196	0.203	0.069	0.0103439	2	PLAUR
IL1RAPL2	6.52354e-07	0.193796	0.232	0.088	0.0105968	2	IL1RAPL2
BANK1	7.2648e-07	0.176923	0.225	0.083	0.0118009	2	BANK1
TMTC2	8.25622e-07	0.142879	0.152	0.044	0.0134114	2	TMTC2
LRP1B	1.1885e-06	0.197215	0.268	0.113	0.0193059	2	LRP1B
FGF12	3.53365e-06	0.149746	0.188	0.067	0.0574007	2	FGF12
CDH13	3.63555e-06	0.137417	0.152	0.047	0.0590558	2	CDH13
PTPRJ	5.59792e-06	0.153413	0.167	0.057	0.0909327	2	PTPRJ
LINC01322	6.24322e-06	0.131977	0.152	0.049	0.101415	2	LINC01322
AHCYL21	6.48238e-06	0.181084	0.246	0.107	0.1053	2	AHCYL2
VCAN	6.9122e-06	0.132065	0.174	0.061	0.112282	2	VCAN
EPHA8	7.25129e-06	0.146132	0.196	0.074	0.11779	2	EPHA8
CDC42SE21	8.46634e-06	0.171655	0.543	0.305	0.137527	2	CDC42SE2
MPHOSPH8	9.02207e-06	0.135601	0.159	0.054	0.146554	2	MPHOSPH8
EPHA6	1.07989e-05	0.155206	0.167	0.059	0.175417	2	EPHA6
NKAIN2	1.25979e-05	0.141022	0.152	0.051	0.20464	2	NKAIN2
TNRC6C	1.37214e-05	0.172349	0.188	0.074	0.222891	2	TNRC6C
CNTNAP21	1.4443e-05	0.169856	0.297	0.145	0.234612	2	CNTNAP2
PDE4B	4.15773e-05	0.128406	0.159	0.059	0.675381	2	PDE4B
TUB1	4.35053e-05	0.154283	0.232	0.106	0.706701	2	TUB
LINC00623	4.57833e-05	0.146132	0.188	0.078	0.743704	2	LINC00623
LIPE-AS1	8.31695e-05	0.126831	0.174	0.071	1	2	LIPE-AS1
PLCB1	9.42699e-05	0.152675	0.217	0.1	1	2	PLCB1
LINC023281	0.000111787	0.140733	0.225	0.106	1	2	LINC02328
DPP101	0.000152917	0.160692	0.239	0.119	1	2	DPP10
DMD	0.000194202	0.132231	0.232	0.113	1	2	DMD
LRRK1	0.000208746	0.132326	0.254	0.127	1	2	LRRK1
INPP4B	0.000374757	0.132171	0.21	0.103	1	2	INPP4B
GRID2	0.000463851	0.123412	0.196	0.094	1	2	GRID2
PTPRD1	0.000524469	0.143822	0.268	0.148	1	2	PTPRD
JARID21	0.000733428	0.128748	0.21	0.107	1	2	JARID2
ROBO2	0.00098891	0.125742	0.261	0.146	1	2	ROBO2
ANXA6	0.00386572	0.104433	0.261	0.156	1	2	ANXA6

## Sheet: S2. enrichr Jensen cluster 1
Supplementary Data 2. Enrichr Jensen DISEASES cluster 1
Term	Overlap	P-value	Adjusted P-value	Old P-value	Old Adjusted P-value	Odds Ratio	Combined Score	Genes
Skin cancer	4/454	0.0019416	0.044214	0	0	8.67822	54.1889	KIAA1217;SPAG17;CSMD2;KALRN
Melanoma	4/505	0.00285697	0.044214	0	0	7.77445	45.5427	KIAA1217;SPAG17;CSMD2;KALRN
Endometrial cancer	3/292	0.00496776	0.044214	0	0	9.73159	51.624	CACNA1C;CSMD2;KALRN
Liver cancer	4/597	0.00519226	0.044214	0	0	6.53727	34.3899	KIAA1217;CACNA1C;CSMD2;KALRN
Creutzfeldt-Jakob disease	2025-01-06	0.00717924	0.044214	0	0	173.661	857.287	NPAS2
Riley-Day syndrome	2025-01-06	0.00717924	0.044214	0	0	173.661	857.287	ELP6
Kidney cancer	2584-08-01	0.00829857	0.044214	0	0	3.37733	16.1831	KIAA1217;SVIL;SPAG17;ATP11A;CACNA1C;CSMD2;HDAC9;KALRN
High pressure neurological syndrome	2025-01-08	0.00956134	0.044214	0	0	124.031	576.748	CACNA1C
X-linked nonsyndromic deafness	2025-01-09	0.0107503	0.044214	0	0	108.522	491.909	KALRN
Pancreatic cancer	2/137	0.0116485	0.044214	0	0	13.3609	59.4906	CACNA1C;CSMD2
Axenfeld-Rieger syndrome	2025-01-10	0.011938	0.044214	0	0	96.4589	427.123	HDAC9
Androgenic alopecia	2025-01-10	0.011938	0.044214	0	0	96.4589	427.123	SVIL
Timothy syndrome	2025-01-11	0.0131242	0.044214	0	0	86.8087	376.168	CACNA1C
Short QT syndrome	2025-01-11	0.0131242	0.044214	0	0	86.8087	376.168	CACNA1C
Beriberi	2025-01-13	0.0154927	0.044214	0	0	72.3333	301.441	KALRN
Wilson disease	2025-01-13	0.0154927	0.044214	0	0	72.3333	301.441	ATP11A
nail-patella syndrome	2025-01-14	0.0166748	0.044214	0	0	66.7659	273.33	LDB2
Interstitial lung disease	2025-01-14	0.0166748	0.044214	0	0	66.7659	273.33	ATP11A
Long QT syndrome	2025-01-15	0.0178556	0.044214	0	0	61.9938	249.552	CACNA1C
Sclerocornea	2025-01-15	0.0178556	0.044214	0	0	61.9938	249.552	HDAC9
Brugada syndrome	2025-01-15	0.0178556	0.044214	0	0	61.9938	249.552	CACNA1C
Brain infarction	2025-01-16	0.0190351	0.044992	0	0	57.858	229.203	HDAC9
Persistent hyperplastic primary vitreous	2025-01-17	0.0202132	0.0456994	0	0	54.2391	211.61	HDAC9
Menkes disease	2025-01-18	0.0213899	0.0463448	0	0	51.046	196.264	ATP11A
Seasonal affective disorder	2025-01-22	0.0260834	0.0527837	0	0	41.3147	150.652	NPAS2
Multiple sclerosis	2/219	0.0281219	0.0527837	0	0	8.27775	29.5616	SVIL;YWHAG
Amblyopia	2025-01-24	0.028422	0.0527837	0	0	37.7183	134.3	HDAC9
Aniridia	2025-01-24	0.028422	0.0527837	0	0	37.7183	134.3	HDAC9
Liver disease	2025-01-26	0.0307552	0.0551473	0	0	34.6974	120.806	SVIL
Primary cutaneous amyloidosis	2025-01-28	0.0330831	0.057344	0	0	32.124	109.502	ATP11A
Hypokalemia	1934-01-01	0.0400346	0.0665541	0	0	26.2754	84.5544	ATP11A
Type 2 diabetes mellitus	2/269	0.0409564	0.0665541	0	0	6.71059	21.442	CACNA1C;HDAC9
Exanthem	1936-01-01	0.0423411	0.0667193	0	0	24.7714	78.3272	KALRN
Williams-Beuren syndrome	1945-01-01	0.0526548	0.0805309	0	0	19.6957	57.984	YWHAG
Peripheral vascular disease	1947-01-01	0.0549322	0.0816136	0	0	18.8374	54.6597	CACNA1C
Syndactyly	1953-01-01	0.0617331	0.08917	0	0	16.6589	46.3938	CACNA1C
Human immunodeficiency virus infectious disease	1969-01-01	0.0796403	0.111927	0	0	12.7289	32.2071	KALRN
Vascular disease	1978-01-01	0.0895686	0.120887	0	0	11.236	27.1097	KALRN
Major depressive disorder	1979-01-01	0.0906654	0.120887	0	0	11.0914	26.6258	CACNA1C
DOID:2627	1992-01-01	0.104809	0.136252	0	0	9.50072	21.43	SPAG17
Ulcerative colitis	1/115	0.129317	0.159177	0	0	7.57513	15.4948	HDAC9
Attention deficit hyperactivity disorder	1/119	0.133514	0.159177	0	0	7.31688	14.7329	CSMD2
Dementia	1/119	0.133514	0.159177	0	0	7.31688	14.7329	KIAA1217
Large intestine cancer	1/122	0.136648	0.159177	0	0	7.13439	14.1999	CACNA1C
Bipolar disorder	1/124	0.138731	0.159177	0	0	7.01767	13.8614	CACNA1C
Schizophrenia	1/126	0.14081	0.159177	0	0	6.9047	13.5356	CACNA1C
Osteoporosis	1/130	0.144953	0.160374	0	0	6.68925	12.9192	KIAA1217
Chronic obstructive pulmonary disease	1/135	0.150105	0.162614	0	0	6.43803	12.2092	LDB2
Alzheimer's disease	1/195	0.209653	0.222489	0	0	4.43344	6.92636	CSMD2
Hypertension	1/289	0.294982	0.306781	0	0	2.97222	3.62861	ATP11A
Breast cancer	1/434	0.409532	0.417562	0	0	1.96235	1.75187	SPAG17
Carcinoma	12/11318	0.804945	0.804945	0	0	0.766849	0.166392	KIAA1217;SVIL;SPAG17;TMEM214;LDB2;ATP11A;CACNA1C;CSMD2;HDAC9;KALRN;NPAS2;IDO1

## Sheet: S3. enrichr Jensen cluster 2
Supplementary Data 3. Enrichr Jensen DISEASES cluster 2
Term	Overlap	P-value	Adjusted P-value	Old P-value	Old Adjusted P-value	Odds Ratio	Combined Score	Genes
Melanoma	6/505	0.000219079	0.0159928	0	0	8.07104	68.0072	SDK1;IL36B;PLCL2;SLIT3;GRIN2B;COL19A1
Skin cancer	5/454	0.00109118	0.0398279	0	0	7.24425	49.4094	IL36B;PLCL2;SLIT3;GRIN2B;COL19A1
Cleft lip	1977-02-01	0.00801788	0.088822	0	0	16.0727	77.5683	FAM49A;ZNF385B
Adjustment disorder	2025-01-05	0.0087202	0.088822	0	0	146.772	696.01	ANKS1A
Mental depression	1982-02-01	0.00905072	0.088822	0	0	15.0644	70.8766	GRIN2B;PTPRG
Urofacial syndrome	2025-01-06	0.0104554	0.088822	0	0	117.412	535.473	HPSE2
Exfoliation syndrome	2025-01-06	0.0104554	0.088822	0	0	117.412	535.473	MGST1
Thoracic outlet syndrome	2025-01-06	0.0104554	0.088822	0	0	117.412	535.473	FMN1
Kidney cancer	2584-10-01	0.0109507	0.088822	0	0	2.70256	12.2003	SDK1;HPSE2;TSHZ3;FMN1;SLIT3;ANKS1A;BAZ1B;NINL;GRIN2B;PTPRG
Anogenital venereal wart	2025-01-08	0.0139168	0.0909517	0	0	83.8571	358.46	CDK18
Fetal alcohol syndrome	2025-01-09	0.0156432	0.0909517	0	0	73.3713	305.057	GRIN2B
Fleck corneal dystrophy	2025-01-09	0.0156432	0.0909517	0	0	73.3713	305.057	PTPRG
Opiate dependence	2025-01-10	0.0173666	0.0909517	0	0	65.2157	264.333	GRIN2B
Myoma	2025-01-11	0.019087	0.0909517	0	0	58.6912	232.343	HPSE2
Intestinal disease	2025-01-12	0.0208046	0.0909517	0	0	53.3529	206.614	PLCL2
Neurogenic bladder	2025-01-13	0.0225192	0.0909517	0	0	48.9044	185.513	HPSE2
3-M syndrome	2025-01-14	0.0242309	0.0909517	0	0	45.1403	167.928	RFX7
Cri-Du-Chat syndrome	2025-01-15	0.0259397	0.0909517	0	0	41.9139	153.069	SDK1
Hydronephrosis	2025-01-16	0.0276455	0.0909517	0	0	39.1176	140.365	TSHZ3
Chronic kidney disease	2025-01-16	0.0276455	0.0909517	0	0	39.1176	140.365	NR6A1
Sengers syndrome	2025-01-16	0.0276455	0.0909517	0	0	39.1176	140.365	SERAC1
Rabies	2025-01-18	0.0310486	0.0909517	0	0	34.5121	119.833	BCAS3
Epidermodysplasia verruciformis	2025-01-18	0.0310486	0.0909517	0	0	34.5121	119.833	NR6A1
Deafness dystonia syndrome	2025-01-18	0.0310486	0.0909517	0	0	34.5121	119.833	SERAC1
Fuchs' endothelial dystrophy	2025-01-20	0.0344401	0.0909517	0	0	30.8762	104.007	PTPRG
Paget's disease of bone	2025-01-20	0.0344401	0.0909517	0	0	30.8762	104.007	HPSE2
Barth syndrome	2025-01-21	0.0361315	0.0909517	0	0	29.3309	97.3958	SERAC1
Nager acrofacial dysostosis	2025-01-21	0.0361315	0.0909517	0	0	29.3309	97.3958	NINL
CHARGE syndrome	2025-01-21	0.0361315	0.0909517	0	0	29.3309	97.3958	ZNF385B
Connective tissue disease	2025-01-24	0.0411885	0.0937233	0	0	25.5013	81.3388	ANKS1A
Corneal disease	2025-01-24	0.0411885	0.0937233	0	0	25.5013	81.3388	PTPRG
Leiomyoma	2025-01-24	0.0411885	0.0937233	0	0	25.5013	81.3388	HPSE2
Primary biliary cirrhosis	2025-01-25	0.0428684	0.0937233	0	0	24.4375	76.9688	PLCL2
Glaucoma	2025-01-26	0.0445455	0.0937233	0	0	23.4588	72.9861	BCAS3
Alzheimer's disease	2/195	0.0456004	0.0937233	0	0	6.20882	19.1718	GRIN2B;MS4A4A
Renal agenesis	2025-01-27	0.0462197	0.0937233	0	0	22.5554	69.3433	FMN1
3-methylglutaconic aciduria	2025-01-28	0.0478911	0.0944878	0	0	21.719	66.0001	SERAC1
Uterine fibroid	2025-01-30	0.0512253	0.0984065	0	0	20.2191	60.0814	HPSE2
obsessive-compulsive disorder	1933-01-01	0.0562053	0.105205	0	0	18.3208	52.7408	GRIN2B
Hyperthyroidism	1935-01-01	0.0595113	0.108608	0	0	17.2413	48.648	TSHZ3
Congenital diaphragmatic hernia	1938-01-01	0.064449	0.114751	0	0	15.841	43.4342	SLIT3
Williams-Beuren syndrome	1945-01-01	0.0758728	0.131874	0	0	13.3162	34.3384	BAZ1B
Encephalitis	1949-01-01	0.0823397	0.139786	0	0	12.204	30.4723	GRIN2B
Orofacial cleft	1953-01-01	0.0887627	0.147265	0	0	11.263	27.2766	FAM49A
Endometrial cancer	2/292	0.0923061	0.149741	0	0	4.11181	9.79698	SDK1;TSHZ3
Vitiligo	1963-01-01	0.10463	0.166043	0	0	9.44165	21.3129	ZNF385B
Gout	1969-01-01	0.114021	0.177096	0	0	8.60597	18.6868	BCAS3
Huntington's disease	1976-01-01	0.124856	0.189885	0	0	7.8	16.2287	GRIN2B
Heart conduction disease	1982-01-01	0.134041	0.197921	0	0	7.22004	14.5095	PTPRG
Systemic lupus erythematosus	1983-01-01	0.135562	0.197921	0	0	7.13164	14.2513	NMNAT2
Kidney disease	1991-01-01	0.147642	0.205237	0	0	6.4951	12.4249	BCAS3
DOID:2627	1992-01-01	0.149141	0.205237	0	0	6.4234	12.2229	SDK1
Heart disease	1994-01-01	0.15213	0.205237	0	0	6.28463	11.8341	ZNF385B
Thrombocytopenia	1995-01-01	0.153621	0.205237	0	0	6.21746	11.647	HPSE2
Lung cancer	2/400	0.154631	0.205237	0	0	2.97959	5.56206	ANKS1A;NINL
Pain agnosia	1/101	0.162512	0.208246	0	0	5.84265	10.6161	GRIN2B
Alcohol dependence	1/103	0.165456	0.208246	0	0	5.72751	10.3041	GRIN2B
Sensorineural hearing loss	1/103	0.165456	0.208246	0	0	5.72751	10.3041	SERAC1
Breast cancer	2/434	0.175685	0.217373	0	0	2.74032	4.76559	BCAS3;SDK1
Dementia	1/119	0.188645	0.229518	0	0	4.94691	8.25089	GRIN2B
Large intestine cancer	1/122	0.192923	0.230115	0	0	4.82353	7.93695	GRIN2B
Schizophrenia	1/126	0.198593	0.230115	0	0	4.66824	7.5462	PTPRG
Toxic encephalopathy	1/126	0.198593	0.230115	0	0	4.66824	7.5462	GRIN2B
Type 1 diabetes mellitus	1/158	0.242578	0.27669	0	0	3.71075	5.25603	HPSE2
Liver cancer	2/597	0.280927	0.313749	0	0	1.97301	2.50505	SDK1;FMN1
Carcinoma	22/11318	0.283663	0.313749	0	0	1.29874	1.63638	BCAS3;ACOT7;HPSE2;TSHZ3;KCNC1;PLCL2;MGST1;FMN1;BAZ1B;GRIN2B;COL19A1;PTPRG;MS4A4A;SDK1;NR6A1;RFX7;ZNF385B;SLIT3;SERAC1;PDE7B;ANKS1A;NINL
Cerebrovascular disease	1/225	0.327208	0.356511	0	0	2.59204	2.89572	GRIN2B
Cardiovascular system disease	1/246	0.351789	0.374611	0	0	2.36735	2.47322	ANKS1A
Crohn's disease	1/248	0.354084	0.374611	0	0	2.34794	2.43768	BCAS3
Type 2 diabetes mellitus	1/269	0.37771	0.393898	0	0	2.16165	2.10465	NMNAT2
Intellectual disability	1/296	0.406856	0.416769	0	0	1.96112	1.76362	GRIN2B
Cancer	1/300	0.411059	0.416769	0	0	1.93449	1.71979	BCAS3
Acquired metabolic disease	1/338	0.449576	0.449576	0	0	1.71304	1.36949	ANKS1A

## Sheet: S4. DEGs CTCs vs HPCs
Supplementary Data 4. DEGs CTCs vs HPCs
	p_val	avg_log2FC	pct.1	pct.2	p_val_adj
ENSG00000237626	9.8743e-139	2.33313	0.771	0	1.60398e-134
LINC01331	5.72749e-127	3.33718	0.827	0.062	9.30373e-123
ENSG00000269050	7.84966e-127	1.70092	0.714	0	1.2751e-122
NPAS2	1.7608e-126	2.53614	0.974	0.192	2.86025e-122
IDO1	8.75875e-125	2.15095	0.81	0.053	1.42277e-120
SPAG17	4.6493e-123	1.73521	0.719	0.009	7.55233e-119
YWHAG	2.49776e-122	1.72373	0.719	0.011	4.05736e-118
TMEM214	1.36934e-120	2.0866	0.771	0.041	2.22435e-116
ENSG00000289450	1.08839e-119	1.37947	0.68	0	1.76799e-115
RTL4	8.69887e-119	1.47468	0.675	0	1.41304e-114
ENSG00000235319	2.07915e-114	1.29291	0.654	0	3.37737e-110
LDB2	8.69112e-111	1.80725	0.987	0.25	1.41179e-106
ELP6	2.82816e-110	1.51273	0.701	0.027	4.59407e-106
RELL1	3.41773e-110	1.67536	0.701	0.029	5.55177e-106
SVIL	1.72523e-108	1.99327	0.835	0.12	2.80246e-104
CSMD2	2.68149e-107	2.26474	0.913	0.214	4.35581e-103
CACNA1C	2.13561e-106	1.55994	0.905	0.153	3.46909e-102
ENSG00000286615	2.97555e-103	0.974799	0.597	0	4.83348e-99
PALS2	3.10205e-103	0.987455	0.597	0	5.03898e-99
KIAA1217	5.05557e-103	1.45587	0.762	0.077	8.21226e-99
MAN1A1	9.40866e-103	1.19537	0.749	0.065	1.52834e-98
KALRN	3.16484e-101	1.44984	0.719	0.057	5.14096e-97
ENSG00000248939	1.35936e-100	1.20082	0.584	0	2.20814e-96
ENSG00000258185	1.65063e-99	1.12613	0.602	0.008	2.68129e-95
ZNF8	9.92659e-99	1.24446	0.684	0.044	1.61248e-94
LINC00667	2.08439e-98	1.28611	0.727	0.068	3.38588e-94
DSCAM	4.89803e-98	1.18033	0.719	0.06	7.95636e-94
LINC02899	1.1325e-97	1.05581	0.606	0.012	1.83963e-93
LINC01374	2.56701e-97	1.27503	0.645	0.029	4.16985e-93
ATP11A	3.3638e-97	1.40273	0.857	0.164	5.46416e-93
DIS3L2	1.26702e-95	1.22954	0.688	0.051	2.05815e-91
HDAC9	6.16312e-94	1.71473	0.758	0.113	1.00114e-89
MIR3976HG	2.14935e-93	1.37805	0.918	0.209	3.4914e-89
ENSG00000235020	5.04867e-91	1.06549	0.576	0.014	8.20105e-87
ATP8A2	6.77119e-91	1.19862	0.745	0.093	1.09991e-86
ENSG00000254186	2.12861e-90	1.15462	0.576	0.015	3.45772e-86
FGD6	8.86518e-90	0.900346	0.571	0.014	1.44006e-85
MEOX1	4.10976e-89	0.770303	0.524	0	6.6759e-85
CUBN	9.32374e-89	1.18875	0.684	0.066	1.51455e-84
PRSS51	4.55914e-88	1.8039	0.991	0.221	7.40587e-84
SPAG16	2.82111e-87	1.05598	0.706	0.08	4.58262e-83
IMPG1	2.85369e-87	1.02279	0.671	0.06	4.63554e-83
ENSG00000203472	1.52945e-86	0.831246	0.511	0	2.48443e-82
ENSG00000289545	1.62681e-86	0.886343	0.511	0	2.64259e-82
ENSG00000236213	1.0325e-85	0.85561	0.506	0	1.67719e-81
PRR16	1.24764e-85	0.885886	0.545	0.012	2.02666e-81
ENSG00000284837	2.86098e-83	0.831246	0.494	0	4.64737e-79
CCDC102B	1.02728e-82	0.894964	0.602	0.038	1.66872e-78
LINC02463	3.04826e-82	0.898397	0.55	0.02	4.95159e-78
FMN1	1.6682e-80	1.61391	0.939	0.215	2.70983e-76
LINC01320	1.6646e-79	1.00445	0.632	0.06	2.70398e-75
SPOCK3	2.15808e-79	1.04193	0.745	0.123	3.50559e-75
SLC17A3	2.42372e-79	0.691283	0.472	0	3.93709e-75
MEF2C-AS1	6.15784e-79	0.945724	0.571	0.035	1.00028e-74
CFAP69	9.78669e-77	0.695865	0.485	0.008	1.58975e-72
VPS26C	1.12596e-76	0.927954	0.571	0.039	1.82901e-72
PPP1R16B	2.28108e-76	0.882509	0.589	0.047	3.70539e-72
MGAT4C	9.98965e-75	1.03495	0.688	0.107	1.62272e-70
RGS6	1.38511e-74	1.05261	0.848	0.18	2.24998e-70
PLOD2	9.46553e-74	1.14586	0.874	0.239	1.53758e-69
B2M	3.8467e-72	-2.26291	0.017	0.765	6.24858e-68
ENSG00000271955	6.50672e-71	0.682005	0.485	0.017	1.05695e-66
C1orf87	4.55648e-70	0.676176	0.459	0.011	7.40154e-66
NELL1	3.75237e-68	0.973952	0.662	0.113	6.09535e-64
DAB1	1.96793e-67	0.956499	0.775	0.191	3.19671e-63
TAF1	2.22744e-67	0.698229	0.463	0.017	3.61825e-63
ADAMTS17	4.01149e-67	0.721782	0.498	0.029	6.51626e-63
C16orf95	4.6516e-66	0.809254	0.636	0.09	7.55605e-62
PCDH10	1.16223e-65	0.873948	0.619	0.086	1.88792e-61
CASC17	5.29589e-65	0.784228	0.455	0.018	8.60264e-61
HLA-B	6.10608e-65	-1.67307	0.009	0.713	9.91871e-61
ENSG00000287722	2.17977e-64	0.591194	0.39	0	3.54081e-60
SCMH1	4.8027e-64	0.668539	0.468	0.024	7.8015e-60
FAM182B	7.72936e-64	0.586504	0.42	0.009	1.25556e-59
FAM102B	2.14368e-63	0.857083	0.563	0.068	3.4822e-59
LURAP1L-AS1	2.25399e-63	0.688191	0.411	0.008	3.66138e-59
ABL2	3.6609e-63	0.612173	0.45	0.02	5.94676e-59
TENT5A	1.9543e-61	0.915408	0.758	0.176	3.17456e-57
ENSG00000288040	2.48614e-61	0.570316	0.372	0	4.03849e-57
TAFA1	1.30326e-60	0.631171	0.459	0.027	2.11702e-56
ENSG00000233891	1.43536e-60	0.54913	0.368	0	2.3316e-56
ENSG00000256654	8.28244e-60	0.54913	0.364	0	1.3454e-55
CCL17	4.8664e-59	0.566103	0.359	0	7.90497e-55
CDC42SE2	9.3344e-59	0.951807	0.736	0.205	1.51628e-54
PRAG1	1.08931e-58	0.761492	0.597	0.092	1.76947e-54
RPL13	5.97348e-58	-1.52772	0.009	0.663	9.70332e-54
MYRIP	1.39251e-56	0.665639	0.446	0.032	2.26199e-52
TMSB10	3.10411e-55	-1.34252	0.009	0.642	5.04232e-51
ACTR1B	1.00733e-54	0.514606	0.346	0.003	1.63631e-50
MT-CO3	1.78363e-54	-1.57315	0.017	0.644	2.89732e-50
ASB3	2.41292e-52	0.561034	0.403	0.024	3.91955e-48
RPL13A	1.67744e-51	-1.3735	0	0.606	2.72484e-47
TMSB4X	3.44484e-51	-1.82675	0	0.605	5.5958e-47
SPRY3	7.87301e-51	0.470179	0.312	0	1.27889e-46
VPS13D	3.8685e-50	0.825022	0.671	0.183	6.28399e-46
NDUFAF2	9.37029e-50	0.576362	0.532	0.083	1.52211e-45
MT-CO2	4.09626e-49	-1.26484	0	0.586	6.65397e-45
ENSG00000281566	1.28825e-48	0.465664	0.299	0	2.09263e-44
ZFPM2-AS1	4.0186e-48	0.455286	0.346	0.014	6.52781e-44
PAK5	5.90376e-48	0.529216	0.896	0.344	9.59006e-44
MRPS30-DT	6.76527e-48	0.424375	0.294	0	1.09895e-43
RPLP1	8.40191e-48	-1.29925	0.022	0.595	1.36481e-43
MT-ND4	4.34527e-47	-1.32869	0.013	0.582	7.05846e-43
WDPCP	1.30959e-46	0.711154	0.515	0.093	2.12729e-42
RPS12	1.40181e-46	-1.26665	0	0.565	2.2771e-42
USP32	2.16998e-46	0.56853	0.416	0.042	3.52492e-42
RPL28	5.61042e-46	-1.0501	0	0.558	9.11357e-42
GLIS1	8.25365e-46	0.44413	0.338	0.015	1.34072e-41
EEF1A1	4.07704e-45	-1.14537	0	0.552	6.62274e-41
MALAT1	2.30387e-44	-1.55574	0	0.547	3.7424e-40
RPS28	3.18565e-44	-1.00589	0.009	0.552	5.17477e-40
RPS29	7.93961e-43	-1.19454	0	0.532	1.28971e-38
RPS27	1.00709e-42	-1.29698	0	0.532	1.63591e-38
LINC02611	2.52305e-42	0.652529	0.593	0.146	4.09844e-38
C8orf74	4.16979e-42	0.343008	0.26	0	6.7734e-38
ENSG00000287448	4.30412e-42	0.372253	0.26	0	6.99162e-38
PTGER3	1.47339e-41	0.423477	0.307	0.014	2.39337e-37
RPL34	1.8311e-41	-1.17257	0	0.52	2.97443e-37
GLOD5	2.24361e-41	0.357704	0.255	0	3.64452e-37
ENSG00000228484	2.24361e-41	0.357704	0.255	0	3.64452e-37
ACTB	5.16565e-41	-1.15145	0.009	0.525	8.39108e-37
ATXN1	1.888e-39	0.578461	0.584	0.149	3.06687e-35
NKAIN3	2.95314e-39	0.454653	0.359	0.036	4.79709e-35
ENSG00000253551	3.24647e-39	0.372253	0.242	0	5.27357e-35
RPL37	5.64621e-39	-0.961526	0	0.496	9.1717e-35
MT-CYB	9.13589e-39	-1.00865	0	0.495	1.48403e-34
NKPD1	1.60865e-38	0.323177	0.238	0	2.6131e-34
RPL39	1.40947e-37	-0.883344	0.004	0.487	2.28954e-33
RPL27A	1.46233e-37	-0.933402	0	0.483	2.37541e-33
PAPPA2	1.49266e-37	0.574757	0.498	0.108	2.42468e-33
RPS8	1.98227e-37	-0.923142	0	0.481	3.22e-33
RPS27A	3.18183e-37	-0.957063	0	0.48	5.16856e-33
LINC01708	3.89888e-37	0.366263	0.26	0.008	6.33333e-33
TPT1	1.05184e-36	-1.0258	0	0.475	1.70861e-32
MT-ATP6	1.69228e-36	-1.0501	0	0.474	2.74895e-32
RPS19	1.83505e-36	-1.01016	0.009	0.483	2.98086e-32
TMEM132B	2.85007e-36	0.417731	0.307	0.024	4.62966e-32
ZBTB16	3.91551e-36	0.543508	0.411	0.068	6.36036e-32
RPS11	9.18296e-36	-0.800209	0	0.463	1.49168e-31
ARRDC3-AS1	1.04286e-35	0.342015	0.251	0.008	1.69402e-31
RPL26	1.12459e-35	-0.812614	0	0.463	1.82678e-31
RPL37A	1.37934e-35	-0.854716	0.009	0.474	2.2406e-31
TRAK1	6.52449e-35	0.410691	0.294	0.023	1.05984e-30
RPL21	7.71359e-35	-0.924897	0.004	0.462	1.25299e-30
PRCP	8.23703e-35	0.483526	0.446	0.086	1.33802e-30
RPLP2	1.04613e-34	-0.985829	0	0.456	1.69933e-30
MT-ND1	2.27735e-34	-0.85281	0	0.451	3.69932e-30
LEPR	2.29177e-34	0.484356	0.403	0.069	3.72276e-30
PCYT1A	2.65852e-34	0.342015	0.242	0.008	4.3185e-30
BMERB1	3.79125e-34	0.356069	0.277	0.018	6.15851e-30
ENSG00000260470	4.62207e-34	0.375582	0.281	0.02	7.50808e-30
HIF1A	5.58022e-34	0.450472	0.329	0.038	9.06451e-30
CLOCK	1.19238e-33	0.430399	0.32	0.035	1.93691e-29
MT-ND3	1.46478e-33	-0.864808	0.017	0.465	2.37939e-29
RPS20	2.84511e-33	-0.763619	0	0.439	4.6216e-29
LINC02281	1.67442e-32	0.303069	0.242	0.011	2.71993e-28
RPL32	1.97225e-32	-0.827361	0	0.432	3.20373e-28
RPL3	2.28814e-32	-0.754646	0	0.43	3.71686e-28
RPS6	2.67422e-32	-0.798963	0	0.43	4.344e-28
ENSG00000257781	3.60994e-32	0.282677	0.199	0	5.86398e-28
NEGR1	4.41732e-32	0.461697	0.381	0.066	7.1755e-28
RPL41	8.46724e-32	-0.759781	0	0.424	1.37542e-27
ZNF559-ZNF177	1.79339e-31	0.272372	0.195	0	2.91318e-27
ELSPBP1	1.811e-31	0.292909	0.195	0	2.94179e-27
RPS21	2.89234e-31	-0.792714	0	0.42	4.69832e-27
RPL36	4.93469e-31	-0.750784	0	0.417	8.01591e-27
CHODL	6.38799e-31	0.382066	0.299	0.033	1.03767e-26
SERPIND1	8.93932e-31	0.272372	0.19	0	1.4521e-26
RPL30	1.74892e-30	-0.661708	0	0.409	2.84095e-26
HLA-C	1.75198e-30	-0.682647	0.004	0.415	2.84591e-26
LINC02197	2.50292e-30	0.310908	0.234	0.012	4.06574e-26
ENSG00000259986	4.38236e-30	0.251539	0.186	0	7.11871e-26
ENSG00000229116	4.38236e-30	0.251539	0.186	0	7.11871e-26
TMEM51-AS1	4.41172e-30	0.261993	0.186	0	7.16639e-26
EFCAB13-DT	4.41172e-30	0.261993	0.186	0	7.16639e-26
CEACAM16-AS1	4.43822e-30	0.272372	0.186	0	7.20945e-26
EOLA2-DT	6.07762e-30	0.315202	0.221	0.009	9.87249e-26
MT-ND2	9.96931e-30	-0.758499	0	0.403	1.61941e-25
SMUG1	1.85166e-29	0.351324	0.286	0.032	3.00784e-25
SLC27A4	3.77025e-29	-0.807617	0.004	0.402	6.1244e-25
RPL7	5.23039e-29	-0.672638	0	0.394	8.49625e-25
PTMA	5.73713e-29	-0.62701	0	0.392	9.31939e-25
RPL31	9.09603e-29	-0.736532	0	0.392	1.47756e-24
RPL23	1.73476e-28	-0.628414	0	0.388	2.81794e-24
SMIM35	1.91004e-28	0.27104	0.195	0.005	3.10268e-24
RPS16	1.92388e-28	-0.658963	0	0.388	3.12515e-24
RPL38	2.00756e-28	-0.680781	0	0.388	3.26108e-24
STEAP1B	2.67341e-28	-0.666037	0.022	0.417	4.34268e-24
ENSG00000259776	5.20001e-28	0.2304	0.173	0	8.4469e-24
ENSG00000283692	5.23137e-28	0.241008	0.173	0	8.49784e-24
DACH1	5.5478e-28	0.331002	0.26	0.026	9.01185e-24
RPLP0	7.45558e-28	-0.656013	0.017	0.406	1.21109e-23
SUGCT	1.11646e-27	0.377872	0.277	0.033	1.81358e-23
RPL27	1.14631e-27	-0.618557	0	0.379	1.86206e-23
RPL35A	1.44229e-27	-0.673195	0.004	0.385	2.34286e-23
PSMD6	1.59698e-27	0.268882	0.195	0.006	2.59413e-23
RPS3	1.78012e-27	-0.645157	0	0.377	2.89162e-23
HLA-A	1.82646e-27	-0.643769	0	0.377	2.9669e-23
RPL19	1.8703e-27	-0.643769	0	0.377	3.03811e-23
ROR1	1.99913e-27	0.268408	0.221	0.014	3.24739e-23
SLC35F6	2.4875e-27	0.252443	0.182	0.003	4.04069e-23
RPS13	2.89872e-27	-0.595769	0	0.374	4.70868e-23
RPS14	3.08705e-27	-0.727388	0	0.376	5.0146e-23
RPL35	4.46699e-27	-0.628414	0	0.373	7.25618e-23
RPS15	6.20454e-27	-0.634017	0	0.371	1.00787e-22
ENSG00000287362	1.23752e-26	0.219713	0.165	0	2.01023e-22
ENSG00000273674	1.24096e-26	0.225067	0.165	0	2.01581e-22
ENSG00000287401	1.24096e-26	0.225067	0.165	0	2.01581e-22
GARRE1	1.24096e-26	0.225067	0.165	0	2.01581e-22
TUB	1.29481e-26	0.353483	0.325	0.056	2.10328e-22
NXPH1	1.38627e-26	0.299544	0.255	0.027	2.25185e-22
RPS24	1.84835e-26	-0.594333	0	0.365	3.00247e-22
RPS17	2.12777e-26	-0.624198	0	0.365	3.45635e-22
COL19A1	2.87661e-26	0.635967	1	0.74	4.67277e-22
RPL11	4.0298e-26	-0.629817	0	0.362	6.54601e-22
S100A4	4.52113e-26	-0.652731	0.004	0.368	7.34413e-22
RPS23	2.76419e-25	-0.631218	0	0.353	4.49015e-21
TRIOBP	2.82472e-25	0.394689	0.368	0.081	4.58847e-21
RPL9	3.93819e-25	-0.569696	0	0.35	6.3972e-21
RPS25	8.00083e-25	-0.592895	0	0.347	1.29965e-20
RFX2	8.81345e-25	0.319652	0.277	0.041	1.43166e-20
SEC61G-DT	1.40785e-24	0.21434	0.152	0	2.28692e-20
SCML2	1.53497e-24	0.259871	0.221	0.02	2.4934e-20
NLGN1	2.17819e-24	0.367141	0.338	0.071	3.53826e-20
RPS3A	2.69503e-24	-0.591456	0	0.341	4.37781e-20
RPL23A	2.93033e-24	-0.604357	0	0.341	4.76003e-20
RPS15A	3.92546e-24	-0.628414	0	0.34	6.37651e-20
RPL8	4.12694e-24	-0.540162	0	0.338	6.7038e-20
MT-CO1	5.81835e-24	-0.60645	0.009	0.353	9.45133e-20
ENSG00000283504	6.73681e-24	0.1981	0.147	0	1.09433e-19
ARAP3	6.76551e-24	0.208947	0.147	0	1.09899e-19
RPL10	7.18575e-24	-0.625604	0	0.337	1.16725e-19
RPS2	1.46313e-23	-0.555004	0	0.332	2.3767e-19
ZNF559	1.60221e-23	0.24994	0.19	0.012	2.60264e-19
ENSG00000234860	3.23463e-23	0.1981	0.143	0	5.25433e-19
CD52	5.04251e-23	-0.555004	0	0.326	8.19105e-19
HORMAD2	8.95701e-23	0.271376	0.195	0.015	1.45498e-18
DCLK1	1.09789e-22	0.25501	0.238	0.03	1.78342e-18
AGA-DT	1.54183e-22	0.18717	0.139	0	2.50455e-18
ENSG00000227705	1.54183e-22	0.18717	0.139	0	2.50455e-18
ENSG00000246308	1.5476e-22	0.1981	0.139	0	2.51392e-18
ENSG00000259616	1.5476e-22	0.1981	0.139	0	2.51392e-18
ENSG00000258342	1.5476e-22	0.1981	0.139	0	2.51392e-18
RACK1	2.2624e-22	-0.483876	0	0.317	3.67504e-18
OOEP	2.37833e-22	-0.491612	0	0.317	3.86336e-18
UBA52	2.46975e-22	-0.51001	0	0.317	4.01187e-18
RPS9	2.87692e-22	-0.46514	0	0.316	4.67327e-18
HLA-E	3.17606e-22	-0.559072	0.004	0.323	5.1592e-18
P3H2	4.17518e-22	0.242599	0.186	0.014	6.78217e-18
RELN	4.4125e-22	0.280191	0.203	0.02	7.16767e-18
ENSG00000287469	7.34164e-22	0.181674	0.134	0	1.19258e-17
LTF	7.37885e-22	0.1981	0.134	0	1.19862e-17
RPS18	7.76347e-22	-0.664449	0	0.313	1.2611e-17
RPL18A	8.71572e-22	-0.525165	0	0.311	1.41578e-17
RPL17	1.12272e-21	-0.522146	0	0.31	1.82375e-17
ENSG00000253194	1.1362e-21	0.220607	0.169	0.009	1.84564e-17
SGCE	1.17225e-21	0.287518	0.225	0.029	1.90421e-17
RBFOX2	1.42737e-21	-0.563746	0.052	0.383	2.31862e-17
RPL12	1.87265e-21	-0.494695	0	0.307	3.04194e-17
ENSG00000237126	3.48511e-21	0.176157	0.13	0	5.66121e-17
ENSG00000288088	3.48511e-21	0.176157	0.13	0	5.66121e-17
ENSG00000275741	3.48511e-21	0.176157	0.13	0	5.66121e-17
HINT1	4.91822e-21	0.347875	0.294	0.062	7.98916e-17
RPL10A	5.6249e-21	-0.482324	0	0.301	9.13709e-17
RAB6A	5.65953e-21	0.387571	0.39	0.111	9.19334e-17
SNHG21	7.1472e-21	0.266652	0.212	0.026	1.16099e-16
CAMSAP2	8.21278e-21	0.179506	0.134	0.002	1.33408e-16
RPL18	8.34445e-21	-0.516091	0	0.299	1.35547e-16
ASCC2	1.06423e-20	0.236192	0.19	0.018	1.72873e-16
SIK3	1.12963e-20	-0.473003	0.017	0.325	1.83498e-16
PFN1	1.16179e-20	-0.512727	0.009	0.311	1.88721e-16
RPS4X	1.22754e-20	-0.449338	0	0.296	1.99401e-16
RPL14	1.2324e-20	-0.477644	0.004	0.304	2.00192e-16
RPSA	1.27025e-20	-0.466711	0	0.296	2.06339e-16
SLC45A2	1.652e-20	0.181674	0.126	0	2.6835e-16
ZNF225	1.65441e-20	0.181674	0.126	0	2.68742e-16
PLPPR5-AS1	1.65441e-20	0.181674	0.126	0	2.68742e-16
ENSG00000289084	2.39879e-20	0.20996	0.16	0.009	3.8966e-16
AHCYL2	3.13833e-20	0.302393	0.303	0.068	5.09791e-16
ATP5F1E	3.5991e-20	-0.44628	0.004	0.298	5.84638e-16
COBL	4.09564e-20	0.254746	0.19	0.02	6.65296e-16
CENPA	6.52081e-20	0.224907	0.152	0.008	1.05924e-15
ENSG00000236990	7.78297e-20	0.165059	0.121	0	1.26427e-15
TRBC2	8.02368e-20	-0.543142	0	0.287	1.30337e-15
RPL6	1.1604e-19	-0.433361	0	0.284	1.88496e-15
KIF26B-AS1	1.39299e-19	0.186151	0.139	0.005	2.26277e-15
MYO5B	1.59265e-19	0.354516	0.286	0.063	2.58709e-15
JARID2	1.85242e-19	0.298994	0.29	0.065	3.00908e-15
FP236383.3	2.33318e-19	-0.710858	0.039	0.344	3.79002e-15
TXNRD1	2.42753e-19	-0.468438	0.026	0.322	3.94328e-15
HULC	2.44775e-19	0.288569	0.264	0.053	3.97612e-15
ACTG1	2.61837e-19	-0.444563	0	0.28	4.25328e-15
ZNF704	3.63861e-19	0.245053	0.212	0.03	5.91056e-15
ENSG00000225393	3.6618e-19	0.159478	0.117	0	5.94824e-15
COL15A1	3.66676e-19	0.165059	0.117	0	5.95629e-15
GPR39	3.749e-19	0.274417	0.247	0.045	6.08987e-15
CDS2	4.43613e-19	0.195988	0.152	0.009	7.20605e-15
ENSG00000234352	4.52571e-19	0.190575	0.152	0.009	7.35156e-15
DDAH1	6.08437e-19	0.223756	0.16	0.012	9.88345e-15
AC099560.1	6.70332e-19	-0.554667	0.004	0.283	1.08889e-14
MIR3681HG	8.59274e-19	0.363022	0.494	0.189	1.3958e-14
FTL	9.02012e-19	-0.542283	0.013	0.295	1.46523e-14
CFL1	1.62017e-18	-0.42253	0.009	0.284	2.6318e-14
LINC01307	1.71791e-18	0.153876	0.113	0	2.79058e-14
ENSG00000285280	1.71791e-18	0.153876	0.113	0	2.79058e-14
ENSG00000254394	1.71791e-18	0.153876	0.113	0	2.79058e-14
ENSG00000223561	1.71791e-18	0.153876	0.113	0	2.79058e-14
DAPK3	1.73238e-18	0.166286	0.126	0.003	2.81407e-14
RPL7A	2.27503e-18	-0.410692	0	0.268	3.69556e-14
SH3BGRL3	4.11205e-18	-0.519122	0	0.265	6.67961e-14
PCAT1	4.35497e-18	0.309144	0.286	0.069	7.07422e-14
RPL5	4.79535e-18	-0.390974	0	0.263	7.78957e-14
RPL4	5.29046e-18	-0.430144	0	0.263	8.59382e-14
FAM189A1	5.3747e-18	0.248303	0.229	0.041	8.73066e-14
RPL36A	5.47725e-18	-0.45884	0	0.263	8.89724e-14
PABPC1	6.64315e-18	-0.417205	0	0.262	1.07911e-13
SDCBP2-AS1	8.03692e-18	0.148251	0.108	0	1.30552e-13
ENSG00000229846	8.03692e-18	0.148251	0.108	0	1.30552e-13
CAPRIN2	8.04619e-18	0.153876	0.108	0	1.30702e-13
ENSG00000286010	8.04619e-18	0.153876	0.108	0	1.30702e-13
ENSG00000267223	8.04619e-18	0.153876	0.108	0	1.30702e-13
CMTM8	9.03917e-18	0.185141	0.143	0.009	1.46832e-13
ERN1	1.58428e-17	0.202469	0.173	0.02	2.57351e-13
FAU	2.4032e-17	-0.387661	0	0.254	3.90376e-13
LINC02326	3.13545e-17	0.170867	0.134	0.008	5.09323e-13
IL32	3.31809e-17	-0.420451	0	0.253	5.3899e-13
ENSG00000255496	3.74966e-17	0.142604	0.104	0	6.09094e-13
ENSG00000256995	3.74966e-17	0.142604	0.104	0	6.09094e-13
ENSG00000225311	3.74966e-17	0.142604	0.104	0	6.09094e-13
ENSG00000253901	3.75362e-17	0.148251	0.104	0	6.09739e-13
ENSG00000285582	3.75362e-17	0.148251	0.104	0	6.09739e-13
ENSG00000258784	3.75362e-17	0.148251	0.104	0	6.09739e-13
TXNIP	4.1107e-17	-0.399223	0	0.251	6.67741e-13
JRKL	5.26377e-17	0.208828	0.177	0.023	8.55047e-13
RPL22	5.37349e-17	-0.404149	0	0.25	8.7287e-13
CRIP1	5.42918e-17	-0.422071	0	0.25	8.81915e-13
ENSG00000262801	5.74336e-17	0.186281	0.147	0.012	9.32952e-13
PLCH1	6.50548e-17	0.184139	0.152	0.014	1.05675e-12
TEX41	6.85989e-17	0.205657	0.169	0.02	1.11432e-12
KCNS3	7.39913e-17	0.182317	0.169	0.02	1.20191e-12
LTB	8.15321e-17	-0.557955	0	0.248	1.32441e-12
FTH1	1.25313e-16	-0.610911	0.004	0.253	2.03558e-12
MYO1D	1.32149e-16	0.208789	0.19	0.029	2.14664e-12
RPL15	1.45172e-16	-0.364256	0	0.244	2.35818e-12
RIMS2	1.55347e-16	0.311414	0.359	0.119	2.52345e-12
ITGA11	1.74477e-16	0.136936	0.1	0	2.8342e-12
CYYR1-AS1	1.74477e-16	0.136936	0.1	0	2.8342e-12
ENSG00000225087	1.74477e-16	0.136936	0.1	0	2.8342e-12
ENSG00000249803	1.74477e-16	0.136936	0.1	0	2.8342e-12
ENSG00000260951	1.74477e-16	0.136936	0.1	0	2.8342e-12
ENSG00000287838	1.74477e-16	0.136936	0.1	0	2.8342e-12
ENSG00000261118	1.74477e-16	0.136936	0.1	0	2.8342e-12
RNPC3-DT	1.74646e-16	0.142604	0.1	0	2.83695e-12
LINC01747	1.79754e-16	0.174212	0.134	0.009	2.91992e-12
KIF18A	2.10553e-16	0.319675	0.459	0.171	3.42022e-12
CELF4	2.36583e-16	0.191695	0.143	0.012	3.84306e-12
SLC8A1	2.40347e-16	-1.43407	0.056	0.319	3.9042e-12
MFAP3	2.55339e-16	0.175393	0.143	0.012	4.14772e-12
ENSG00000237356	2.55339e-16	0.175393	0.143	0.012	4.14772e-12
MCOLN2	2.82875e-16	0.190671	0.156	0.017	4.59502e-12
ENSG00000253535	2.90824e-16	0.182	0.152	0.015	4.72415e-12
CORO1A	3.13478e-16	-0.374334	0	0.239	5.09213e-12
EEF1G	4.11843e-16	-0.376006	0	0.238	6.68998e-12
PDSS1	4.48779e-16	0.161967	0.121	0.006	7.28996e-12
EPB41L3	4.93432e-16	0.213008	0.182	0.027	8.01531e-12
ENSG00000280441	7.81891e-16	-0.728997	0.004	0.242	1.2701e-11
ITLN2	8.09778e-16	0.131245	0.095	0	1.3154e-11
ENSG00000272865	8.10493e-16	0.136936	0.095	0	1.31656e-11
RGS5	9.70514e-16	0.166567	0.134	0.011	1.5765e-11
NACA	1.10133e-15	-0.343889	0	0.232	1.78899e-11
ATP9B	1.10767e-15	0.242667	0.203	0.038	1.79929e-11
ATP13A4	1.15014e-15	0.178705	0.143	0.014	1.86829e-11
FBXO38-DT	1.2114e-15	0.179864	0.152	0.017	1.96779e-11
MYL6	1.52987e-15	-0.383086	0.004	0.238	2.48512e-11
KCNQ3	1.76247e-15	0.224292	0.199	0.036	2.86296e-11
NUCB2	1.98895e-15	-0.352367	0.013	0.251	3.23085e-11
ARHGDIB	2.21388e-15	-0.316276	0	0.227	3.59623e-11
RPS5	2.9364e-15	-0.326693	0	0.226	4.76989e-11
S100A6	3.13487e-15	-0.357499	0	0.226	5.09228e-11
NALF1	3.749e-15	0.125531	0.091	0	6.08988e-11
ENSG00000285534	3.749e-15	0.125531	0.091	0	6.08988e-11
ENSG00000270792	3.749e-15	0.125531	0.091	0	6.08988e-11
ENSG00000230226	3.749e-15	0.125531	0.091	0	6.08988e-11
ITGA3	4.56938e-15	0.169918	0.134	0.012	7.4225e-11
SNCA	5.06901e-15	0.171112	0.143	0.015	8.2341e-11
LINC01625	6.18696e-15	0.141757	0.108	0.005	1.00501e-10
FRAS1	6.3853e-15	0.195072	0.177	0.029	1.03723e-10
IFITM1	6.77985e-15	-0.367623	0	0.221	1.10132e-10
FGGY-DT	7.36143e-15	-0.698707	0.004	0.229	1.19579e-10
DAB2IP	9.07698e-15	0.150826	0.113	0.006	1.47446e-10
NTRK3	1.01507e-14	0.143069	0.113	0.006	1.64888e-10
JUNB	1.08378e-14	-0.347303	0	0.218	1.7605e-10
EEF1D	1.37787e-14	-0.35241	0	0.217	2.23822e-10
CHSY1	1.51722e-14	0.163199	0.121	0.009	2.46457e-10
HBS1L	1.54727e-14	0.152101	0.121	0.009	2.51339e-10
ENSG00000287292	1.73154e-14	0.119795	0.087	0	2.81271e-10
ENSG00000260289	1.73154e-14	0.119795	0.087	0	2.81271e-10
ENSG00000249894	1.73154e-14	0.119795	0.087	0	2.81271e-10
ENSG00000253171	1.73154e-14	0.119795	0.087	0	2.81271e-10
ENSG00000223786	1.73279e-14	0.125531	0.087	0	2.81475e-10
ENSG00000235140	1.73279e-14	0.125531	0.087	0	2.81475e-10
ENSG00000242880	1.73392e-14	0.131245	0.087	0	2.81657e-10
CALM1	2.2299e-14	-0.326693	0	0.214	3.62225e-10
DPP10	2.57351e-14	0.26481	0.286	0.086	4.18041e-10
ERCC6L2	2.81341e-14	0.225105	0.212	0.047	4.5701e-10
DLG2	3.21668e-14	0.308363	0.437	0.183	5.22517e-10
NKG7	3.22936e-14	-0.48077	0	0.212	5.24578e-10
APOO	3.60358e-14	-0.321494	0	0.211	5.85365e-10
HIF1A-AS3	4.04622e-14	0.123363	0.091	0.002	6.57268e-10
COL18A1	5.45589e-14	0.143069	0.113	0.008	8.86255e-10
DAPK1	6.27392e-14	-0.347303	0	0.208	1.01914e-09
ENSG00000286780	6.57946e-14	0.0881425	0.113	0.008	1.06877e-09
RPS10	7.48505e-14	-0.30929	0	0.206	1.21587e-09
ENSG00000249942	7.97935e-14	0.114035	0.082	0	1.29617e-09
ENSG00000286724	7.97935e-14	0.114035	0.082	0	1.29617e-09
SEMA3F	7.98454e-14	0.119795	0.082	0	1.29701e-09
OR10A3	7.98454e-14	0.119795	0.082	0	1.29701e-09
RPL24	9.51296e-14	-0.30227	0	0.205	1.54529e-09
ADD2	9.64778e-14	0.182317	0.169	0.029	1.56719e-09
TRPM3	1.54849e-13	0.221096	0.199	0.044	2.51536e-09
LINC02351	1.801e-13	-0.75336	0	0.202	2.92555e-09
FKTN	1.95719e-13	0.171353	0.152	0.023	3.17926e-09
POU5F1B	2.34079e-13	0.143069	0.108	0.008	3.80238e-09
SERF2	2.59481e-13	-0.357499	0	0.198	4.21502e-09
ENSG00000269931	2.61135e-13	0.17889	0.143	0.02	4.24187e-09
NLGN4X	2.64086e-13	0.164714	0.143	0.02	4.28981e-09
ENSG00000259560	2.76144e-13	0.152101	0.113	0.009	4.48568e-09
OTOGL	2.96457e-13	0.161368	0.139	0.018	4.81565e-09
UBR3	3.00141e-13	0.184425	0.165	0.029	4.87549e-09
FGD1	3.23965e-13	0.165637	0.13	0.015	5.26249e-09
RPS7	3.29649e-13	-0.307538	0	0.197	5.35482e-09
ENSG00000228655	3.66927e-13	0.108253	0.078	0	5.96036e-09
ENSG00000288637	3.66927e-13	0.108253	0.078	0	5.96036e-09
ENSG00000286533	3.66927e-13	0.108253	0.078	0	5.96036e-09
ENSG00000250421	3.66927e-13	0.108253	0.078	0	5.96036e-09
ENSG00000251076	3.66927e-13	0.108253	0.078	0	5.96036e-09
ENSG00000287476	3.66927e-13	0.108253	0.078	0	5.96036e-09
LINC01490	3.66927e-13	0.108253	0.078	0	5.96036e-09
ENSG00000264895	3.66927e-13	0.108253	0.078	0	5.96036e-09
SNX6	3.80076e-13	-0.336114	0.017	0.227	6.17395e-09
MTRNR2L12	5.45386e-13	-0.367623	0	0.194	8.85925e-09
CLIC5	6.08225e-13	0.169233	0.152	0.024	9.88001e-09
RPL29	6.63506e-13	-0.296982	0	0.192	1.0778e-08
SLC4A8	8.02254e-13	0.128284	0.1	0.006	1.30318e-08
CDH20	8.02254e-13	0.128284	0.1	0.006	1.30318e-08
ARMC9	8.33606e-13	-0.286348	0	0.191	1.35411e-08
MT-ND5	8.42271e-13	-0.293446	0	0.191	1.36818e-08
IFITM2	8.7252e-13	-0.326693	0	0.191	1.41732e-08
ENSG00000229272	9.62418e-13	0.172758	0.165	0.03	1.56335e-08
KDM4C	1.01982e-12	0.257912	0.346	0.131	1.6566e-08
BBS9	1.08101e-12	0.276408	0.403	0.167	1.75599e-08
GNLY	1.17412e-12	-0.574074	0	0.189	1.90725e-08
RIPOR2	1.17805e-12	-0.285443	0.004	0.197	1.91362e-08
CDH12	1.18586e-12	0.220607	0.229	0.063	1.92631e-08
CCL5	1.21921e-12	-0.40772	0.004	0.197	1.98048e-08
VSTM2A	1.27588e-12	0.152488	0.13	0.017	2.07253e-08
PFDN5	1.32792e-12	-0.282785	0	0.188	2.15707e-08
PHAX	1.35535e-12	0.138769	0.113	0.011	2.20163e-08
C5orf64	1.37151e-12	0.149086	0.126	0.015	2.22789e-08
LINC01602	1.37151e-12	0.149086	0.126	0.015	2.22789e-08
ZNF827	1.55528e-12	0.14139	0.121	0.014	2.52639e-08
DDX5	1.65896e-12	-0.266646	0	0.186	2.69481e-08
PALLD	1.67086e-12	0.183444	0.169	0.033	2.71414e-08
OPRD1	1.68397e-12	0.102447	0.074	0	2.73545e-08
DPYSL5	1.68397e-12	0.102447	0.074	0	2.73545e-08
ENSG00000240086	1.68397e-12	0.102447	0.074	0	2.73545e-08
ENSG00000285876	1.68397e-12	0.102447	0.074	0	2.73545e-08
LETR1	1.68397e-12	0.102447	0.074	0	2.73545e-08
KCNIP1-AS1	1.68484e-12	0.108253	0.074	0	2.73686e-08
FP671120.4	1.69168e-12	-0.429908	0.026	0.233	2.74797e-08
TRPM8	2.51975e-12	0.119037	0.091	0.005	4.09308e-08
CCDC91	2.67204e-12	0.214482	0.234	0.066	4.34046e-08
EEF1B2	2.71131e-12	-0.277425	0	0.183	4.40425e-08
CC2D2A	3.5135e-12	0.122593	0.095	0.006	5.70733e-08
C5orf34	4.34081e-12	-0.270248	0	0.18	7.05121e-08
PTPRC	4.39346e-12	-0.281001	0	0.18	7.13674e-08
UBC	4.4026e-12	-0.278366	0.013	0.205	7.15159e-08
PTPRR	4.80222e-12	0.123977	0.1	0.008	7.80072e-08
TAPBP	5.47067e-12	-0.264841	0	0.179	8.88656e-08
XPO5	5.55506e-12	-0.282785	0	0.179	9.02363e-08
ENSG00000259692	5.59111e-12	0.127498	0.104	0.009	9.0822e-08
AHNAK	7.35916e-12	-0.313898	0.039	0.247	1.19542e-07
ENSG00000274090	7.71461e-12	0.0966182	0.069	0	1.25316e-07
ENSG00000234318	7.71461e-12	0.0966182	0.069	0	1.25316e-07
ENSG00000228876	7.71461e-12	0.0966182	0.069	0	1.25316e-07
ENSG00000258854	7.71461e-12	0.0966182	0.069	0	1.25316e-07
ENSG00000261472	7.71461e-12	0.0966182	0.069	0	1.25316e-07
LINC01539	7.71461e-12	0.0966182	0.069	0	1.25316e-07
ENSG00000267509	7.71461e-12	0.0966182	0.069	0	1.25316e-07
DIRC3-AS1	7.71812e-12	0.102447	0.069	0	1.25373e-07
TMLHE-AS1	7.7632e-12	0.163799	0.143	0.024	1.26105e-07
PSTPIP1	9.23019e-12	0.165919	0.139	0.023	1.49935e-07
DZIP3	1.62775e-11	0.271278	0.359	0.15	2.64411e-07
ENSG00000204929	2.20612e-11	0.140084	0.113	0.014	3.58361e-07
CCDC33	2.32133e-11	0.182472	0.169	0.038	3.77076e-07
LINC02328	3.36646e-11	0.225438	0.247	0.081	5.46848e-07
TICAM2	3.52864e-11	0.0907655	0.065	0	5.73192e-07
CALHM4	3.52864e-11	0.0907655	0.065	0	5.73192e-07
ENSG00000197099	3.52864e-11	0.0907655	0.065	0	5.73192e-07
ENSG00000248969	3.52864e-11	0.0907655	0.065	0	5.73192e-07
ENSG00000227033	3.52864e-11	0.0907655	0.065	0	5.73192e-07
ZIC4	3.52864e-11	0.0907655	0.065	0	5.73192e-07
ENSG00000250354	3.52864e-11	0.0907655	0.065	0	5.73192e-07
SCRT1	3.52864e-11	0.0907655	0.065	0	5.73192e-07
ENSG00000287522	3.52864e-11	0.0907655	0.065	0	5.73192e-07
ENSG00000287176	3.53004e-11	0.0966182	0.065	0	5.7342e-07
NAP1L1	3.55785e-11	-0.270248	0	0.167	5.77937e-07
DHFR	3.59777e-11	-0.312787	0	0.167	5.84422e-07
TOMM7	4.37418e-11	-0.241175	0	0.165	7.10541e-07
ECE1	5.00208e-11	0.147374	0.13	0.021	8.12538e-07
LINC01722	5.90479e-11	0.159568	0.143	0.027	9.59174e-07
SMAD9	6.51333e-11	0.116879	0.087	0.006	1.05803e-06
TLE5	6.88003e-11	-0.235658	0	0.162	1.11759e-06
COX7C	6.98813e-11	-0.250323	0	0.162	1.13515e-06
GNA14	7.91798e-11	0.143526	0.113	0.015	1.2862e-06
CHRM3	8.78335e-11	0.128074	0.113	0.015	1.42677e-06
ADAMTSL3	9.02604e-11	0.145713	0.165	0.038	1.46619e-06
TRIM2	9.31331e-11	0.125352	0.104	0.012	1.51285e-06
GNAI3	9.98153e-11	0.176964	0.147	0.03	1.6214e-06
ENSG00000228999	1.00718e-10	0.119683	0.1	0.011	1.63607e-06
ENSG00000228566	1.00718e-10	0.0712027	0.1	0.011	1.63607e-06
RYR2	1.0597e-10	0.172055	0.173	0.042	1.72138e-06
EIF1	1.27377e-10	-0.249553	0.004	0.167	2.06911e-06
NEK10	1.33245e-10	0.147374	0.13	0.023	2.16443e-06
ZC3H12B	1.44544e-10	0.0981148	0.074	0.003	2.34797e-06
NSD3	1.45873e-10	0.162891	0.143	0.029	2.36956e-06
MED13L	1.48095e-10	-0.28802	0.017	0.189	2.40565e-06
CPNE4	1.56689e-10	0.230902	0.264	0.096	2.54526e-06
HSD11B1	1.61185e-10	0.0848889	0.061	0	2.61829e-06
IL33	1.61185e-10	0.0848889	0.061	0	2.61829e-06
ENSG00000189229	1.61185e-10	0.0848889	0.061	0	2.61829e-06
LINC02882	1.61185e-10	0.0848889	0.061	0	2.61829e-06
VSTM2B-DT	1.61185e-10	0.0848889	0.061	0	2.61829e-06
ENSG00000282943	1.61185e-10	0.0848889	0.061	0	2.61829e-06
ENSG00000236109	1.61185e-10	0.0848889	0.061	0	2.61829e-06
PXDC1	1.61185e-10	0.0848889	0.061	0	2.61829e-06
ENSG00000250714	1.61185e-10	0.0848889	0.061	0	2.61829e-06
ARPC2	1.70631e-10	-0.228269	0	0.156	2.77174e-06
ITGB2	1.735e-10	-0.239338	0	0.156	2.81834e-06
VIM	1.74626e-10	-0.250323	0	0.156	2.83663e-06
ANOS1	1.78318e-10	-0.289901	0	0.156	2.8966e-06
HHAT	1.90534e-10	0.200602	0.268	0.096	3.09503e-06
C9orf85	2.11211e-10	0.182472	0.16	0.038	3.43091e-06
TEX2	2.16086e-10	0.101759	0.078	0.005	3.51011e-06
SPIRE1	2.16086e-10	0.101759	0.078	0.005	3.51011e-06
STARD4-AS1	2.26782e-10	0.146528	0.139	0.027	3.68385e-06
PLEKHA6	2.35042e-10	-0.25881	0.013	0.179	3.81802e-06
SYN3	2.54867e-10	0.143591	0.139	0.027	4.14006e-06
MBNL1	2.96142e-10	-0.26951	0.013	0.177	4.81054e-06
CACNB2	3.09579e-10	0.126718	0.108	0.015	5.0288e-06
MEIS1	3.29562e-10	0.114724	0.087	0.008	5.35341e-06
ENSG00000278996	3.32397e-10	-0.391712	0.009	0.168	5.39945e-06
STX17-DT	3.34885e-10	0.108988	0.087	0.008	5.43987e-06
ENSG00000237844	3.66205e-10	0.112572	0.091	0.009	5.94864e-06
ENSG00000231918	3.66735e-10	0.119683	0.1	0.012	5.95725e-06
EVC2	3.67172e-10	0.0885976	0.065	0.002	5.96434e-06
ENSG00000225689	3.8529e-10	0.114673	0.1	0.012	6.25865e-06
BEAN1	4.09375e-10	0.137626	0.13	0.024	6.64988e-06
PCBP2	4.2285e-10	-0.228269	0	0.15	6.86877e-06
GAPDH	4.26474e-10	-0.231968	0	0.15	6.92764e-06
CENPP	5.2806e-10	0.205539	0.229	0.077	8.57781e-06
KLF2	6.61947e-10	-0.218979	0	0.147	1.07527e-05
FXYD5	6.6608e-10	-0.23012	0	0.147	1.08198e-05
ENSG00000285638	7.35524e-10	0.0789883	0.056	0	1.19479e-05
ENSG00000206129	7.35524e-10	0.0789883	0.056	0	1.19479e-05
ENSG00000283400	7.35524e-10	0.0789883	0.056	0	1.19479e-05
BIRC6	7.43571e-10	0.204539	0.216	0.071	1.20786e-05
KIZ-AS1	7.76576e-10	-0.218328	0.004	0.155	1.26147e-05
SNHG31	7.77121e-10	-0.220184	0.004	0.155	1.26236e-05
OAZ1	7.80452e-10	-0.323917	0.004	0.155	1.26777e-05
ITM2B	8.29314e-10	-0.218979	0	0.146	1.34714e-05
LINC01440	8.30173e-10	0.212187	0.277	0.107	1.34853e-05
TRBC1	8.57589e-10	-0.288125	0	0.146	1.39307e-05
EYA4	8.6552e-10	0.188103	0.195	0.059	1.40595e-05
EPB41L5	9.41351e-10	0.0959535	0.074	0.005	1.52913e-05
SMAD6	9.41351e-10	0.0959535	0.074	0.005	1.52913e-05
EEF2	1.03421e-09	-0.213377	0	0.144	1.67996e-05
KLF6	1.05112e-09	-0.235658	0	0.144	1.70743e-05
PPIA	1.08832e-09	-0.226901	0.009	0.161	1.76786e-05
NOP53	1.29923e-09	-0.228269	0	0.143	2.11047e-05
SLC8A1-AS1	1.30821e-09	0.117541	0.1	0.014	2.12505e-05
LINC01568	1.30821e-09	0.117541	0.1	0.014	2.12505e-05
KATNIP	1.36772e-09	0.108988	0.082	0.008	2.22173e-05
FGD4	1.37922e-09	0.142316	0.139	0.03	2.24041e-05
IL12RB2	1.38956e-09	0.103228	0.082	0.008	2.25721e-05
MSC-AS1	1.42551e-09	0.113992	0.095	0.012	2.3156e-05
SOX9-AS1	1.45777e-09	0.112572	0.087	0.009	2.368e-05
PKD1L1	1.46097e-09	0.116138	0.091	0.011	2.3732e-05
ENSG00000227088	1.47962e-09	0.101077	0.082	0.008	2.4035e-05
RBMS3	1.59742e-09	0.190612	0.247	0.09	2.59484e-05
UQCRB	1.6096e-09	-0.209629	0	0.141	2.61463e-05
DLEU1	1.62199e-09	0.160938	0.221	0.075	2.63477e-05
CLEC12A	1.66314e-09	0.0827211	0.061	0.002	2.70161e-05
LINC02388	1.72345e-09	0.170462	0.19	0.057	2.79957e-05
ESRRB	1.91278e-09	0.142316	0.134	0.029	3.10712e-05
AC138123.1	2.04552e-09	-0.233814	0	0.14	3.32274e-05
FYB1	2.12307e-09	-0.232404	0.009	0.156	3.44872e-05
MYL12A	2.38207e-09	-0.242266	0.004	0.147	3.86944e-05
PCBP1	2.49071e-09	-0.198329	0	0.138	4.04591e-05
ENSG00000286103	2.57235e-09	-0.253967	0	0.138	4.17852e-05
CD74	2.59494e-09	-0.360882	0	0.138	4.21521e-05
KIRREL3	2.98607e-09	0.142316	0.139	0.032	4.85056e-05
KIF21A	3.15953e-09	0.137626	0.126	0.026	5.13234e-05
TRAC	3.16931e-09	-0.22456	0	0.137	5.14823e-05
PDYN-AS1	3.35418e-09	0.0730635	0.052	0	5.44852e-05
ENSG00000260971	3.35418e-09	0.0730635	0.052	0	5.44852e-05
BCL10-AS1	3.35418e-09	0.0730635	0.052	0	5.44852e-05
RGS5-AS1	3.35418e-09	0.0730635	0.052	0	5.44852e-05
ENSG00000287474	3.35418e-09	0.0730635	0.052	0	5.44852e-05
ENSG00000251598	3.35418e-09	0.0730635	0.052	0	5.44852e-05
ENSG00000253363	3.35418e-09	0.0730635	0.052	0	5.44852e-05
ENSG00000255910	3.35418e-09	0.0730635	0.052	0	5.44852e-05
ENSG00000259345	3.35418e-09	0.0730635	0.052	0	5.44852e-05
ENSG00000267476	3.35418e-09	0.0730635	0.052	0	5.44852e-05
MIR325HG	3.35418e-09	0.0730635	0.052	0	5.44852e-05
ENSG00000228563	3.35418e-09	0.0730635	0.052	0	5.44852e-05
NDST1-AS1	3.35418e-09	0.0730635	0.052	0	5.44852e-05
ESCO2	3.35418e-09	0.0730635	0.052	0	5.44852e-05
ENSG00000255041	3.35418e-09	0.0730635	0.052	0	5.44852e-05
PPP1R12A-AS2	3.35418e-09	0.0730635	0.052	0	5.44852e-05
ENSG00000258637	3.35418e-09	0.0730635	0.052	0	5.44852e-05
ZRANB2-DT	3.35501e-09	0.0789883	0.052	0	5.44988e-05
ENSG00000250166	3.35501e-09	0.0789883	0.052	0	5.44988e-05
SRGN	3.66212e-09	-0.241878	0.017	0.168	5.94874e-05
SNRPD2	3.86309e-09	-0.196437	0	0.135	6.27521e-05
ZFP36L2	3.89213e-09	-0.200218	0	0.135	6.32238e-05
LGALS1	4.10798e-09	-0.236061	0.009	0.152	6.673e-05
HSP90AA1	4.13982e-09	-0.226901	0.009	0.152	6.72472e-05
TXNDC16	4.17409e-09	0.121071	0.1	0.015	6.78039e-05
BAG2	4.28648e-09	0.115402	0.1	0.015	6.96296e-05
UBB	4.90168e-09	-0.217114	0	0.134	7.96229e-05
LINC01643	4.91825e-09	0.11185	0.095	0.014	7.98921e-05
COL4A1	4.95219e-09	0.153616	0.152	0.039	8.04434e-05
CSMD3	5.0002e-09	0.186424	0.221	0.078	8.12232e-05
MYOSLID	5.7048e-09	0.0974461	0.078	0.008	9.26687e-05
NINL	5.80015e-09	0.398082	0.329	0.15	9.42176e-05
LINC01099	5.84338e-09	0.166113	0.182	0.056	9.49198e-05
MYH9	6.02514e-09	-0.198329	0	0.132	9.78723e-05
ENSG00000285080	6.1786e-09	-0.246671	0	0.132	0.000100365
ENSG00000229618	6.31054e-09	0.0989284	0.082	0.009	0.000102508
CD247	7.18581e-09	-0.225736	0.004	0.14	0.000116726
ZFHX3	7.22057e-09	0.184154	0.203	0.069	0.000117291
UQCR11	7.4718e-09	-0.188844	0	0.131	0.000121372
SAP30L	7.4893e-09	0.0827211	0.056	0.002	0.000121656
CORO1B	7.49767e-09	-0.192645	0	0.131	0.000121792
RIC3	7.51781e-09	0.0768205	0.056	0.002	0.000122119
EIF4A2	7.55704e-09	-0.205872	0	0.131	0.000122756
ENSG00000258337	7.61838e-09	-0.222702	0	0.131	0.000123753
SYTL3	9.13544e-09	-0.52096	0.026	0.174	0.000148396
COX4I1	9.2618e-09	-0.185032	0	0.129	0.000150449
CERS6	9.42407e-09	0.17316	0.216	0.077	0.000153085
PRKCH	1.11466e-08	-0.21647	0.004	0.137	0.000181065
FLNA	1.11466e-08	-0.203397	0.004	0.137	0.000181066
PTPRCAP	1.17135e-08	-0.213377	0	0.128	0.000190274
PGRMC2	1.2629e-08	0.0805565	0.061	0.003	0.000205145
LAPTM5	1.43869e-08	-0.186939	0	0.126	0.0002337
BTG1	1.44095e-08	-0.188844	0	0.126	0.000234068
MIF	1.44529e-08	-0.192645	0	0.126	0.000234773
ADGRL3-AS1	1.45138e-08	-0.200218	0	0.126	0.000235762
CYP4F2	1.52929e-08	0.0671142	0.048	0	0.000248419
MMP24	1.52929e-08	0.0671142	0.048	0	0.000248419
CHAF1B	1.52929e-08	0.0671142	0.048	0	0.000248419
ENSG00000229066	1.52929e-08	0.0671142	0.048	0	0.000248419
COPB2-DT	1.52929e-08	0.0671142	0.048	0	0.000248419
ENSG00000286637	1.52929e-08	0.0671142	0.048	0	0.000248419
ENSG00000288714	1.52929e-08	0.0671142	0.048	0	0.000248419
ENSG00000227681	1.52929e-08	0.0671142	0.048	0	0.000248419
ENSG00000253238	1.52929e-08	0.0671142	0.048	0	0.000248419
ENSG00000188897	1.52929e-08	0.0671142	0.048	0	0.000248419
LINC02805	1.52929e-08	0.0671142	0.048	0	0.000248419
CALCRL-AS1	1.52929e-08	0.0671142	0.048	0	0.000248419
MFF-DT	1.52929e-08	0.0671142	0.048	0	0.000248419
ENSG00000251031	1.52929e-08	0.0671142	0.048	0	0.000248419
ENSG00000253983	1.52929e-08	0.0671142	0.048	0	0.000248419
LINC02627	1.52929e-08	0.0671142	0.048	0	0.000248419
BTBD16	1.52929e-08	0.0671142	0.048	0	0.000248419
ENSG00000255094	1.52929e-08	0.0671142	0.048	0	0.000248419
ENSG00000288645	1.52929e-08	0.0671142	0.048	0	0.000248419
ENSG00000279668	1.52929e-08	0.0671142	0.048	0	0.000248419
EVPL	1.52929e-08	0.0671142	0.048	0	0.000248419
ENSG00000265943	1.52929e-08	0.0671142	0.048	0	0.000248419
ENSG00000231772	1.52929e-08	0.0671142	0.048	0	0.000248419
ENSG00000259805	1.52961e-08	0.0730635	0.048	0	0.00024847
FGD5	1.55779e-08	0.109711	0.095	0.015	0.000253047
TMEM71	1.6834e-08	0.127298	0.113	0.023	0.000273451
CAPZB	1.72569e-08	-0.193986	0.004	0.134	0.000280321
DLGAP1	1.781e-08	0.179772	0.182	0.059	0.000289305
HSPA8	1.78146e-08	-0.179296	0	0.125	0.00028938
RAP1B	1.8024e-08	-0.198329	0	0.125	0.000292782
ARPC1B	1.80481e-08	-0.20399	0	0.125	0.000293174
MTRNR2L1	1.80944e-08	-0.22456	0	0.125	0.000293926
HPGD	1.81333e-08	-0.211504	0	0.125	0.000294557
DNER	2.11462e-08	0.0879663	0.069	0.006	0.000343498
SLC25A6	2.20859e-08	-0.175459	0	0.123	0.000358764
ATP5ME	2.21216e-08	-0.177378	0	0.123	0.000359343
TAGLN2	2.25093e-08	-0.241175	0	0.123	0.000365642
ENSG00000231873	2.54093e-08	-0.328947	0.026	0.168	0.000412748
PRF1	2.81053e-08	-0.22456	0	0.122	0.000456542
LINC00486	3.24175e-08	-0.308301	0.004	0.129	0.00052659
CASC15	3.28633e-08	0.138598	0.147	0.041	0.000533832
DUSP1	3.46556e-08	-0.217114	0	0.12	0.000562946
RAF1	3.52485e-08	0.183496	0.221	0.084	0.000572577
LCLAT1	3.72721e-08	0.129752	0.139	0.036	0.000605448
PTPRK	3.97211e-08	0.147366	0.152	0.044	0.00064523
SAMHD1	4.19939e-08	-0.199792	0.017	0.152	0.000682149
TMA7	4.23061e-08	-0.175459	0	0.119	0.000687221
HCST	4.28273e-08	-0.200218	0	0.119	0.000695686
PEX26	4.44139e-08	0.113267	0.095	0.017	0.00072146
GRM4	4.49211e-08	-0.268564	0.009	0.135	0.000729699
ETS1	5.10929e-08	-0.174978	0.004	0.126	0.000829952
MICOS10	5.24392e-08	-0.173536	0	0.117	0.000851823
CDC42	5.24392e-08	-0.177378	0	0.117	0.000851823
CD7	6.49708e-08	-0.169684	0	0.116	0.00105539
EIF4A1	6.49713e-08	-0.171611	0	0.116	0.00105539
GALNTL6	6.50345e-08	0.228641	0.294	0.138	0.00105642
GZMA	6.54501e-08	-0.186939	0	0.116	0.00106317
LINC01967	6.62482e-08	0.1004	0.087	0.014	0.00107614
RSPO1	6.97534e-08	0.0611403	0.043	0	0.00113307
TTI2	6.97534e-08	0.0611403	0.043	0	0.00113307
IQANK1	6.97534e-08	0.0611403	0.043	0	0.00113307
FAM66C	6.97534e-08	0.0611403	0.043	0	0.00113307
ENSG00000227240	6.97534e-08	0.0611403	0.043	0	0.00113307
ENSG00000282890	6.97534e-08	0.0611403	0.043	0	0.00113307
ENSG00000286147	6.97534e-08	0.0611403	0.043	0	0.00113307
ENSG00000226965	6.97534e-08	0.0611403	0.043	0	0.00113307
ENSG00000254092	6.97534e-08	0.0611403	0.043	0	0.00113307
ENSG00000253500	6.97534e-08	0.0611403	0.043	0	0.00113307
ENSG00000253553	6.97534e-08	0.0611403	0.043	0	0.00113307
ENSG00000282863	6.97534e-08	0.0611403	0.043	0	0.00113307
AGBL4-AS1	6.97534e-08	0.0611403	0.043	0	0.00113307
ENSG00000228033	6.97534e-08	0.0611403	0.043	0	0.00113307
ENSG00000235066	6.97534e-08	0.0611403	0.043	0	0.00113307
ENSG00000286272	6.97534e-08	0.0611403	0.043	0	0.00113307
ENSG00000286856	6.97534e-08	0.0611403	0.043	0	0.00113307
ENSG00000286784	6.97534e-08	0.0611403	0.043	0	0.00113307
CRHBP	6.97534e-08	0.0611403	0.043	0	0.00113307
ENSG00000277675	6.97534e-08	0.0611403	0.043	0	0.00113307
ENSG00000253205	6.97534e-08	0.0611403	0.043	0	0.00113307
ENSG00000226197	6.97534e-08	0.0611403	0.043	0	0.00113307
LINC02930	6.97534e-08	0.0611403	0.043	0	0.00113307
ENSG00000258234	6.97534e-08	0.0611403	0.043	0	0.00113307
ENSG00000289309	6.97534e-08	0.0611403	0.043	0	0.00113307
ENSG00000230490	6.97534e-08	0.0611403	0.043	0	0.00113307
ENSG00000248172	6.97534e-08	0.0611403	0.043	0	0.00113307
GABRA5	6.97653e-08	0.0671142	0.043	0	0.00113327
YWHAZ	7.17196e-08	-0.195315	0.009	0.132	0.00116501
SKAP1	7.18402e-08	-0.208405	0.009	0.132	0.00116697
FAM27C	7.44898e-08	0.0783951	0.061	0.005	0.00121001
LINC01508	7.44898e-08	0.0783951	0.061	0.005	0.00121001
LAMA2	7.61148e-08	0.223297	0.212	0.083	0.00123641
LINC02245	7.66622e-08	0.0967831	0.082	0.012	0.0012453
RPL36AL	8.08545e-08	-0.175459	0	0.114	0.0013134
RPSAP58	8.20973e-08	-0.233814	0	0.114	0.00133359
ATP8B1	8.22427e-08	0.146116	0.143	0.041	0.00133595
ITGB5	9.16532e-08	0.0894888	0.074	0.009	0.00148881
PRELID2	9.16532e-08	0.0894888	0.074	0.009	0.00148881
RAPGEF3	9.71941e-08	0.109005	0.1	0.02	0.00157882
DNAH9	1.07444e-07	0.123648	0.182	0.063	0.00174532
RPS10-NUDT3	1.11487e-07	-0.253123	0.065	0.218	0.001811
TMEM132D	1.1284e-07	0.143283	0.177	0.06	0.00183297
ATP5MG	1.23544e-07	-0.167754	0	0.111	0.00200686
ANXA4	1.25534e-07	0.127103	0.13	0.035	0.00203918
PTPRM	1.25534e-07	0.127103	0.13	0.035	0.00203918
CDH4	1.25534e-07	0.127103	0.13	0.035	0.00203918
WIPF1	1.37687e-07	-0.174502	0.009	0.128	0.00223658
LRRFIP1	1.37869e-07	-0.177338	0.013	0.137	0.00223955
RHOA	1.52629e-07	-0.165821	0	0.11	0.00247931
NBL1	1.52801e-07	-0.167754	0	0.11	0.0024821
RTL9	1.5317e-07	0.107576	0.091	0.017	0.0024881
MAPKAP1	1.6381e-07	0.118836	0.117	0.029	0.00266094
ADGB	1.65603e-07	-0.221377	0.009	0.126	0.00269005
BTRC	1.82403e-07	0.110424	0.104	0.023	0.00296296
CAP1	1.88268e-07	-0.158065	0	0.108	0.00305822
AC068724.3	1.88269e-07	-0.161948	0	0.108	0.00305825
LITAF	1.88269e-07	-0.161948	0	0.108	0.00305825
ADGRE5	1.88486e-07	-0.160008	0	0.108	0.00306177
CYBA	1.88698e-07	-0.161948	0	0.108	0.00306521
OST4	1.91144e-07	-0.218979	0	0.108	0.00310495
SNHG5	1.92458e-07	-0.18622	0.022	0.149	0.00312629
SAMD12-AS1	2.03569e-07	0.139875	0.147	0.045	0.00330677
AC004448.2	2.32412e-07	-0.154171	0	0.107	0.00377531
SSR4	2.32944e-07	-0.158065	0	0.107	0.00378394
SEPTIN9	2.32945e-07	-0.160008	0	0.107	0.00378396
ID2	2.3391e-07	-0.167754	0	0.107	0.00379963
HNRNPA1	2.34135e-07	-0.173536	0	0.107	0.00380329
OR8D1	2.51608e-07	0.125007	0.13	0.036	0.00408712
TMBIM6	2.61507e-07	-0.168773	0.009	0.123	0.00424792
SLCO6A1	2.62569e-07	0.108279	0.078	0.012	0.00426517
LINC01019	2.79822e-07	0.0910007	0.078	0.012	0.00454544
LINC02376	2.79822e-07	0.0910007	0.078	0.012	0.00454544
ENSG00000235979	2.79898e-07	-0.210882	0.004	0.114	0.00454667
LINC01036	3.08587e-07	0.0867197	0.078	0.012	0.00501269
LINC02238	3.14339e-07	0.0724945	0.056	0.005	0.00510612
KIF3C	3.14339e-07	0.0724945	0.056	0.005	0.00510612
ADAMTS16	3.14339e-07	0.0724945	0.056	0.005	0.00510612
MTCL1	3.14339e-07	0.0724945	0.056	0.005	0.00510612
DNAJC27	3.1852e-07	0.0551416	0.039	0	0.00517404
LINC00863	3.1852e-07	0.0551416	0.039	0	0.00517404
LINC00469	3.1852e-07	0.0551416	0.039	0	0.00517404
ENSG00000236335	3.1852e-07	0.0551416	0.039	0	0.00517404
B3GALT1	3.1852e-07	0.0551416	0.039	0	0.00517404
UBA6-DT	3.1852e-07	0.0551416	0.039	0	0.00517404
ENSG00000288692	3.1852e-07	0.0551416	0.039	0	0.00517404
ENSG00000233358	3.1852e-07	0.0551416	0.039	0	0.00517404
ENSG00000267383	3.1852e-07	0.0551416	0.039	0	0.00517404
ENSG00000231482	3.1852e-07	0.0551416	0.039	0	0.00517404
ENSG00000224342	3.1852e-07	0.0551416	0.039	0	0.00517404
ENSG00000241048	3.1852e-07	0.0551416	0.039	0	0.00517404
ENSG00000250049	3.1852e-07	0.0551416	0.039	0	0.00517404
KCNK5	3.1852e-07	0.0551416	0.039	0	0.00517404
ENSG00000289299	3.1852e-07	0.0551416	0.039	0	0.00517404
ENSG00000255595	3.1852e-07	0.0551416	0.039	0	0.00517404
ENSG00000285040	3.1852e-07	0.0551416	0.039	0	0.00517404
LINC02885	3.1852e-07	0.0551416	0.039	0	0.00517404
ENSG00000286072	3.1852e-07	0.0551416	0.039	0	0.00517404
ENSG00000259035	3.18563e-07	0.0611403	0.039	0	0.00517474
PRKD3	3.20173e-07	0.0873404	0.074	0.011	0.0052009
PKP4	3.20173e-07	0.0873404	0.074	0.011	0.0052009
RAB3C	3.20173e-07	0.0873404	0.074	0.011	0.0052009
MSR1	3.26149e-07	0.131839	0.134	0.039	0.00529796
TNFRSF19	3.55934e-07	0.076237	0.061	0.006	0.0057818
MIA2	3.55934e-07	0.076237	0.061	0.006	0.0057818
LINC02301	3.55934e-07	0.076237	0.061	0.006	0.0057818
RPS4Y1	3.56071e-07	-0.160008	0	0.104	0.00578402
ENSG00000248752	3.83552e-07	-0.0692424	0.065	0.008	0.00623043
OBI1-AS1	4.05872e-07	-0.185258	0.433	0.217	0.00659299
SFRP4	4.14427e-07	0.0997294	0.091	0.018	0.00673196
TGFB1	4.36267e-07	-0.142426	0	0.102	0.00708671
PKDREJ	4.78784e-07	0.133661	0.152	0.05	0.00777737
NECTIN3-AS1	5.17678e-07	0.101862	0.087	0.017	0.00840916
PRKN	5.26517e-07	0.152652	0.173	0.063	0.00855274
HNRNPA2B1	5.3494e-07	-0.157654	0.004	0.11	0.00868956
S100A10	5.38401e-07	-0.140459	0	0.101	0.00874578
SON	5.39591e-07	-0.14439	0	0.101	0.00876512
RPS26	5.39592e-07	-0.146351	0	0.101	0.00876514
ARL4C	5.41239e-07	-0.150266	0	0.101	0.00879189
GZMH	5.44841e-07	-0.167754	0	0.101	0.0088504
PCDH15	6.20965e-07	0.163732	0.221	0.095	0.010087
EIF4G2	6.61644e-07	-0.149887	0.004	0.108	0.0107477
RBL2	6.66938e-07	-0.146351	0	0.099	0.0108337
TCF7	6.67575e-07	-0.15222	0	0.099	0.0108441
PIP4K2A	6.6818e-07	-0.150266	0	0.099	0.0108539
BICC1	6.70408e-07	0.0925021	0.082	0.015	0.0108901
RNF4	8.0749e-07	0.0990641	0.095	0.021	0.0131169
GMFG	8.14937e-07	-0.157654	0.004	0.107	0.0132378
NDUFB2	8.20732e-07	-0.140459	0	0.098	0.013332
COMMD6	8.23805e-07	-0.150266	0	0.098	0.0133819
HMGN2	8.23811e-07	-0.15222	0	0.098	0.013382
BCL2	8.25863e-07	-0.171611	0	0.098	0.0134153
MTRNR2L8	8.2931e-07	-0.18121	0	0.098	0.0134713
PJA2	1.00179e-06	0.0851951	0.074	0.012	0.0162731
RILPL1	1.00179e-06	0.0851951	0.074	0.012	0.0162731
GNAI2	1.00741e-06	-0.149887	0.004	0.105	0.0163644
H3F3B	1.01259e-06	-0.140459	0	0.096	0.0164484
CST7	1.01527e-06	-0.146351	0	0.096	0.016492
PPDPF	1.01989e-06	-0.173536	0	0.096	0.016567
SASH1	1.02329e-06	0.0975999	0.091	0.02	0.0166223
ANKS1B	1.05184e-06	0.189504	0.307	0.161	0.017086
COL9A1	1.05241e-06	0.0627818	0.048	0.003	0.0170954
NUAK1	1.05942e-06	0.109021	0.113	0.03	0.0172092
IL7R	1.10639e-06	-0.197192	0.009	0.113	0.0179721
COMMD1	1.15679e-06	-0.149511	0.009	0.113	0.0187909
ENSG00000288098	1.17451e-06	0.0815113	0.069	0.011	0.0190787
CELF2	1.19011e-06	-0.174045	0.03	0.15	0.0193321
PDE4D	1.1961e-06	0.185271	0.32	0.168	0.0194295
MECOM	1.21078e-06	-0.244157	0.078	0.218	0.019668
RNF149	1.24645e-06	-0.136517	0	0.095	0.0202473
NDUFA13	1.24869e-06	-0.140459	0	0.095	0.0202838
PIM1	1.25275e-06	-0.154171	0	0.095	0.0203498
ABCA12	1.31267e-06	0.0665697	0.052	0.005	0.021323
LINC01950	1.31267e-06	0.0665697	0.052	0.005	0.021323
ADAM18	1.32576e-06	0.077807	0.065	0.009	0.0215357
PLCG2	1.39854e-06	0.115287	0.126	0.038	0.0227179
STK32A	1.43191e-06	0.0703364	0.056	0.006	0.0232599
C10orf90	1.43191e-06	0.0703364	0.056	0.006	0.0232599
IGF2BP1	1.43191e-06	0.0703364	0.056	0.006	0.0232599
EEF1E1	1.4576e-06	0.0491178	0.035	0	0.0236773
LINC01494	1.4576e-06	0.0491178	0.035	0	0.0236773
FAM85B	1.4576e-06	0.0491178	0.035	0	0.0236773
DEPDC4	1.4576e-06	0.0491178	0.035	0	0.0236773
PIWIL3	1.4576e-06	0.0491178	0.035	0	0.0236773
ENSG00000285407	1.4576e-06	0.0491178	0.035	0	0.0236773
ENSG00000285651	1.4576e-06	0.0491178	0.035	0	0.0236773
ENSG00000236451	1.4576e-06	0.0491178	0.035	0	0.0236773
ENSG00000248491	1.4576e-06	0.0491178	0.035	0	0.0236773
RNF216P1	1.4576e-06	0.0491178	0.035	0	0.0236773
ENSG00000284418	1.4576e-06	0.0491178	0.035	0	0.0236773
ENSG00000258216	1.4576e-06	0.0491178	0.035	0	0.0236773
MIDEAS	1.4576e-06	0.0491178	0.035	0	0.0236773
ENSG00000259925	1.4576e-06	0.0491178	0.035	0	0.0236773
ENSG00000266573	1.4576e-06	0.0491178	0.035	0	0.0236773
ENSG00000233928	1.4576e-06	0.0491178	0.035	0	0.0236773
ENSG00000284676	1.4576e-06	0.0491178	0.035	0	0.0236773
ATXN7L2	1.4576e-06	0.0491178	0.035	0	0.0236773
ENSG00000287989	1.4576e-06	0.0491178	0.035	0	0.0236773
ENSG00000224525	1.4576e-06	0.0491178	0.035	0	0.0236773
OR6F1	1.4576e-06	0.0491178	0.035	0	0.0236773
ENSG00000287172	1.4576e-06	0.0491178	0.035	0	0.0236773
ENSG00000234997	1.4576e-06	0.0491178	0.035	0	0.0236773
ENSG00000225258	1.4576e-06	0.0491178	0.035	0	0.0236773
ENSG00000251339	1.4576e-06	0.0491178	0.035	0	0.0236773
ENSG00000251095	1.4576e-06	0.0491178	0.035	0	0.0236773
ENSG00000287216	1.4576e-06	0.0491178	0.035	0	0.0236773
ENSG00000250697	1.4576e-06	0.0491178	0.035	0	0.0236773
ENSG00000250237	1.4576e-06	0.0491178	0.035	0	0.0236773
AHI1-DT	1.4576e-06	0.0491178	0.035	0	0.0236773
ENSG00000287893	1.4576e-06	0.0491178	0.035	0	0.0236773
STMN4	1.4576e-06	0.0491178	0.035	0	0.0236773
ENSG00000236986	1.4576e-06	0.0491178	0.035	0	0.0236773
ENSG00000287231	1.4576e-06	0.0491178	0.035	0	0.0236773
ENSG00000288016	1.4576e-06	0.0491178	0.035	0	0.0236773
ENSG00000285664	1.4576e-06	0.0491178	0.035	0	0.0236773
ENSG00000259097	1.4576e-06	0.0491178	0.035	0	0.0236773
ENSG00000287704	1.4576e-06	0.0491178	0.035	0	0.0236773
CAMKK1	1.4576e-06	0.0491178	0.035	0	0.0236773
SLC35G3	1.4576e-06	0.0491178	0.035	0	0.0236773
ENSG00000286195	1.4576e-06	0.0491178	0.035	0	0.0236773
BPIFC	1.4576e-06	0.0491178	0.035	0	0.0236773
ENSG00000224216	1.4576e-06	0.0491178	0.035	0	0.0236773
ENSG00000257261	1.48503e-06	0.0719305	0.061	0.008	0.0241228
TSC22D3	1.53116e-06	-0.145988	0.004	0.102	0.0248722
ARPC5	1.53915e-06	-0.14439	0	0.093	0.025002
AC007952.4	1.54036e-06	-0.14439	0	0.093	0.0250217
MSN	1.54268e-06	-0.150266	0	0.093	0.0250592
IQCM	1.69976e-06	0.104755	0.095	0.023	0.0276109
COX6C	1.8885e-06	-0.130584	0	0.092	0.0306767
LRP1B	1.91386e-06	0.169866	0.229	0.105	0.0310887
MARCHF1	2.02523e-06	0.111126	0.104	0.027	0.0328979
LINC00882	2.06747e-06	0.137969	0.165	0.062	0.0335839
DNAH11	2.25402e-06	0.0867197	0.078	0.015	0.0366144
CD48	2.32232e-06	-0.126615	0	0.09	0.0377238
TMEM123	2.33013e-06	-0.138489	0	0.09	0.0378506
ITGB1	2.33188e-06	-0.136517	0	0.09	0.037879
ALCAM	2.38163e-06	0.0954736	0.091	0.021	0.0386872
ACAD11	2.39303e-06	0.0956486	0.104	0.027	0.0388723
ARHGAP15	2.69866e-06	-0.217381	0.056	0.183	0.043837
AOX1	2.84338e-06	0.083053	0.074	0.014	0.0461879
EMP3	2.85739e-06	-0.124627	0	0.089	0.0464155
RAC2	2.85983e-06	-0.126615	0	0.089	0.0464551
NME2	2.87449e-06	-0.140459	0	0.089	0.0466932
GCA	3.08286e-06	0.0529737	0.039	0.002	0.0500779
DPYSL3	3.08286e-06	0.0529737	0.039	0.002	0.0500779
LINC02663	3.08286e-06	0.0529737	0.039	0.002	0.0500779
ZDHHC14	3.2094e-06	0.0918636	0.087	0.02	0.0521335
COTL1	3.45063e-06	-0.189136	0.013	0.113	0.0560521
ZNF462	3.511e-06	0.079366	0.069	0.012	0.0570327
SNHG29	3.5174e-06	-0.128601	0	0.087	0.0571367
ELOB	3.52287e-06	-0.128601	0	0.087	0.0572255
BPTF	3.52287e-06	-0.128601	0	0.087	0.0572255
RNF213	3.52287e-06	-0.128601	0	0.087	0.0572255
CCNI	3.52545e-06	-0.130584	0	0.087	0.0572674
ARPC3	3.53256e-06	-0.136517	0	0.087	0.0573829
CCND3	3.6137e-06	-0.165543	0.022	0.128	0.0587009
LINC00536	4.00241e-06	0.101962	0.104	0.029	0.0650152
SEMA7A	4.0384e-06	0.156228	0.173	0.069	0.0655998
ANXA1	4.28461e-06	-0.173096	0.022	0.126	0.0695991
RSF1	4.2896e-06	-0.185374	0.013	0.111	0.0696802
SLC9A3R1	4.3177e-06	-0.118644	0	0.086	0.0701368
LDHB	4.32125e-06	-0.120641	0	0.086	0.0701944
PPP1CA	4.33114e-06	-0.126615	0	0.086	0.070355
CD99	4.33114e-06	-0.126615	0	0.086	0.070355
CALR	4.33419e-06	-0.128601	0	0.086	0.0704045
PNISR	4.33421e-06	-0.130584	0	0.086	0.0704049
PRRC2C	4.33711e-06	-0.130584	0	0.086	0.070452
CXCR4	4.33998e-06	-0.136517	0	0.086	0.0704987
CD3G	4.34264e-06	-0.138489	0	0.086	0.0705418
HLA-DRA	4.37615e-06	-0.220842	0	0.086	0.0710862
GRHL3	4.90151e-06	0.0719305	0.061	0.009	0.0796202
LINC02267	4.90151e-06	0.0719305	0.061	0.009	0.0796202
ENSG00000241956	4.90151e-06	0.0719305	0.061	0.009	0.0796202
YWHAB	4.92896e-06	-0.147571	0.009	0.102	0.0800661
GRIA4	5.04213e-06	0.108329	0.117	0.036	0.0819044
ESR1	5.10256e-06	0.114624	0.108	0.032	0.0828859
ANKRD44	5.2928e-06	-0.165111	0.026	0.132	0.0859763
NCL	5.31136e-06	-0.118644	0	0.084	0.0862777
GAS5	5.3154e-06	-0.120641	0	0.084	0.0863434
MYL12B	5.3154e-06	-0.120641	0	0.084	0.0863434
SYNE2	5.3478e-06	-0.177821	0.013	0.11	0.0868696
GZMB	5.35532e-06	-0.160008	0	0.084	0.0869917
KLHL6	5.41594e-06	0.0606204	0.048	0.005	0.0879765
CEP83	5.43888e-06	0.0681815	0.056	0.008	0.0883491
GRIA3	5.43888e-06	0.0681815	0.056	0.008	0.0883491
TMIGD3	5.57017e-06	-0.165543	0.022	0.125	0.0904819
RP1	5.67174e-06	0.0644116	0.052	0.006	0.0921318
PARP8	5.81828e-06	0.164005	0.225	0.107	0.0945121
DAZAP2	6.10233e-06	-0.137829	0.009	0.101	0.0991263
NAV3	6.35539e-06	0.123363	0.152	0.057	0.103237
CD53	6.52117e-06	-0.114643	0	0.083	0.10593
H3F3A	6.52576e-06	-0.169227	0.004	0.092	0.106004
HNRNPK	6.52613e-06	-0.116645	0	0.083	0.106011
RBM39	6.52613e-06	-0.116645	0	0.083	0.106011
SRP14	6.53552e-06	-0.120641	0	0.083	0.106163
NDUFA1	6.53552e-06	-0.120641	0	0.083	0.106163
BTF3	6.53995e-06	-0.122635	0	0.083	0.106235
HNRNPU	6.54422e-06	-0.126615	0	0.083	0.106304
SARAF	6.5483e-06	-0.128601	0	0.083	0.106371
C6orf62	6.54833e-06	-0.132564	0	0.083	0.106371
CD44	6.56819e-06	-0.132257	0.004	0.092	0.106694
CHCHD3	6.60105e-06	-0.159852	0.022	0.123	0.107227
SPSB1	6.6938e-06	0.0430687	0.03	0	0.108734
LINC01793	6.6938e-06	0.0430687	0.03	0	0.108734
MROH2B	6.6938e-06	0.0430687	0.03	0	0.108734
BMP1	6.6938e-06	0.0430687	0.03	0	0.108734
SMAGP	6.6938e-06	0.0430687	0.03	0	0.108734
ADGRG4	6.6938e-06	0.0430687	0.03	0	0.108734
ENSG00000233005	6.6938e-06	0.0430687	0.03	0	0.108734
ENSG00000285016	6.6938e-06	0.0430687	0.03	0	0.108734
ENSG00000250039	6.6938e-06	0.0430687	0.03	0	0.108734
ENSG00000285783	6.6938e-06	0.0430687	0.03	0	0.108734
ENSG00000249738	6.6938e-06	0.0430687	0.03	0	0.108734
ENSG00000234426	6.6938e-06	0.0430687	0.03	0	0.108734
ENSG00000237773	6.6938e-06	0.0430687	0.03	0	0.108734
ENSG00000225718	6.6938e-06	0.0430687	0.03	0	0.108734
ENSG00000286122	6.6938e-06	0.0430687	0.03	0	0.108734
RFX3-DT	6.6938e-06	0.0430687	0.03	0	0.108734
ENSG00000286924	6.6938e-06	0.0430687	0.03	0	0.108734
ENSG00000258394	6.6938e-06	0.0430687	0.03	0	0.108734
ENSG00000262769	6.6938e-06	0.0430687	0.03	0	0.108734
ENSG00000266602	6.6938e-06	0.0430687	0.03	0	0.108734
ENSG00000222042	6.6938e-06	0.0430687	0.03	0	0.108734
HCCS-DT	6.6938e-06	0.0430687	0.03	0	0.108734
ENSG00000283380	6.6938e-06	0.0430687	0.03	0	0.108734
ENSG00000238260	6.6938e-06	0.0430687	0.03	0	0.108734
ENSG00000274415	6.6938e-06	0.0430687	0.03	0	0.108734
ENSG00000289439	6.6938e-06	0.0430687	0.03	0	0.108734
LINC00608	6.6938e-06	0.0430687	0.03	0	0.108734
ENSG00000285336	6.6938e-06	0.0430687	0.03	0	0.108734
ENSG00000250905	6.6938e-06	0.0430687	0.03	0	0.108734
ENSG00000248148	6.6938e-06	0.0430687	0.03	0	0.108734
ENSG00000228793	6.6938e-06	0.0430687	0.03	0	0.108734
ENSG00000237596	6.6938e-06	0.0430687	0.03	0	0.108734
ENSG00000225752	6.6938e-06	0.0430687	0.03	0	0.108734
PACRG-AS1	6.6938e-06	0.0430687	0.03	0	0.108734
ENSG00000247134	6.6938e-06	0.0430687	0.03	0	0.108734
ENSG00000254538	6.6938e-06	0.0430687	0.03	0	0.108734
ENSG00000254303	6.6938e-06	0.0430687	0.03	0	0.108734
ENSG00000228714	6.6938e-06	0.0430687	0.03	0	0.108734
NUTM2E	6.6938e-06	0.0430687	0.03	0	0.108734
ENSG00000283415	6.6938e-06	0.0430687	0.03	0	0.108734
GDPD4	6.6938e-06	0.0430687	0.03	0	0.108734
ENSG00000245008	6.6938e-06	0.0430687	0.03	0	0.108734
ENSG00000256538	6.6938e-06	0.0430687	0.03	0	0.108734
ENSG00000258317	6.6938e-06	0.0430687	0.03	0	0.108734
ENSG00000257191	6.6938e-06	0.0430687	0.03	0	0.108734
ENSG00000258272	6.6938e-06	0.0430687	0.03	0	0.108734
SDS	6.6938e-06	0.0430687	0.03	0	0.108734
ENSG00000258558	6.6938e-06	0.0430687	0.03	0	0.108734
ENSG00000258416	6.6938e-06	0.0430687	0.03	0	0.108734
ENSG00000287391	6.6938e-06	0.0430687	0.03	0	0.108734
ENSG00000260058	6.6938e-06	0.0430687	0.03	0	0.108734
ENSG00000260706	6.6938e-06	0.0430687	0.03	0	0.108734
ENSG00000264458	6.6938e-06	0.0430687	0.03	0	0.108734
NAT9	6.6938e-06	0.0430687	0.03	0	0.108734
ENSG00000271774	6.6938e-06	0.0430687	0.03	0	0.108734
ENSG00000226043	6.6938e-06	0.0430687	0.03	0	0.108734
ENSG00000287017	6.6938e-06	0.0430687	0.03	0	0.108734
ENSG00000283674	6.69433e-06	0.0491178	0.03	0	0.108743
ENSG00000267924	6.69433e-06	0.0491178	0.03	0	0.108743
STAU2-AS1	6.98335e-06	0.11391	0.113	0.035	0.113438
BAIAP2L1	7.06175e-06	-0.154872	0.035	0.144	0.114711
LINC02320	7.20256e-06	0.0897373	0.087	0.021	0.116998
FAM193A	7.40041e-06	0.0809141	0.074	0.015	0.120212
FBLN1	7.40041e-06	0.0809141	0.074	0.015	0.120212
CALN1	7.81601e-06	0.0998547	0.104	0.03	0.126963
GPC5	7.85393e-06	0.129332	0.238	0.116	0.127579
LSP1	8.02176e-06	-0.116645	0	0.081	0.130306
EFHD2	8.04218e-06	-0.124627	0	0.081	0.130637
CALM3	8.05133e-06	-0.136517	0	0.081	0.130786
KLRD1	8.07451e-06	-0.130285	0.004	0.09	0.131162
LINC02235	8.09854e-06	-0.183122	0	0.081	0.131553
EVL	8.46929e-06	-0.140717	0.022	0.122	0.137575
ULK4	9.1031e-06	0.106236	0.117	0.038	0.147871
SUMF1	9.27877e-06	0.116381	0.177	0.075	0.150724
PLAC8	9.28005e-06	-0.128022	0.009	0.098	0.150745
RBFOX1	9.47685e-06	0.137458	0.286	0.153	0.153942
SUCLG1	9.51928e-06	0.0772239	0.069	0.014	0.154631
CSMD1	9.67581e-06	0.142859	0.281	0.147	0.157174
ENO1	9.8431e-06	-0.116645	0	0.08	0.159891
CAPZA1	9.84976e-06	-0.114643	0	0.08	0.16
CALM2	9.84976e-06	-0.114643	0	0.08	0.16
FNBP1	9.84976e-06	-0.114643	0	0.08	0.16
ADD3	9.85617e-06	-0.116645	0	0.08	0.160104
CIRBP	9.85617e-06	-0.116645	0	0.08	0.160104
C17orf49	9.92276e-06	-0.126333	0.004	0.089	0.161185
PLCB4	1.00178e-05	0.130532	0.238	0.116	0.162729
KIF6	1.06952e-05	0.101962	0.1	0.029	0.173732
MYO1F	1.09363e-05	-0.157548	0.022	0.12	0.177649
PDE7B	1.16283e-05	0.258204	0.325	0.177	0.18889
BCL2L2-PABPN1	1.1804e-05	0.180783	0.26	0.137	0.191745
ENSG00000223598	1.19918e-05	-0.151068	0.013	0.104	0.194795
ACTR2	1.20827e-05	-0.11063	0	0.078	0.196271
HNRNPH1	1.20981e-05	-0.118644	0	0.078	0.196521
WDR1	1.21053e-05	-0.116645	0	0.078	0.196638
CHCHD2	1.21053e-05	-0.116645	0	0.078	0.196638
PTEN	1.21053e-05	-0.116645	0	0.078	0.196638
AKR1D1	1.21053e-05	-0.118644	0	0.078	0.196639
PSMA7	1.21053e-05	-0.122635	0	0.078	0.196639
TPK1	1.21254e-05	-0.144216	0.026	0.126	0.196966
FGFBP2	1.21523e-05	-0.140459	0	0.078	0.197403
ENSG00000267686	1.21729e-05	-0.15222	0	0.078	0.197737
KIAA0753	1.21832e-05	0.103478	0.121	0.041	0.197903
GULP1	1.32865e-05	0.0824514	0.078	0.018	0.215826
GABRB1	1.32865e-05	0.0824514	0.078	0.018	0.215826
NFIA	1.36687e-05	0.100633	0.113	0.036	0.222035
ISOC1	1.38207e-05	0.0469499	0.035	0.002	0.224503
MAPT-AS1	1.38207e-05	0.0469499	0.035	0.002	0.224503
KCNMA1	1.42158e-05	0.136896	0.177	0.077	0.230921
ENSG00000258592	1.48203e-05	0.107704	0.134	0.048	0.240741
RMST	1.48218e-05	0.069782	0.061	0.011	0.240765
TMLHE	1.48218e-05	0.069782	0.061	0.011	0.240765
PDIA3	1.48538e-05	-0.114643	0	0.077	0.241285
GABARAP	1.48538e-05	-0.114643	0	0.077	0.241285
TSPO	1.4862e-05	-0.118644	0	0.077	0.241418
RPS6KA3	1.48698e-05	-0.120641	0	0.077	0.241544
ZNF90	1.49701e-05	-0.124352	0.004	0.086	0.243174
HDAC2-AS2	1.532e-05	0.0876141	0.087	0.023	0.248858
PLPP3	1.71451e-05	-0.126052	0.009	0.093	0.278505
AC010894.3	1.77707e-05	-0.192888	0.013	0.101	0.288667
DOCK10	1.79808e-05	-0.142301	0.026	0.123	0.29208
VCAN	1.81655e-05	-0.147206	0.013	0.101	0.29508
HNRNPA3	1.81897e-05	-0.106605	0	0.075	0.295474
MT2A	1.82006e-05	-0.11063	0	0.075	0.295651
TBC1D10C	1.8211e-05	-0.11063	0	0.075	0.29582
SRSF5	1.8211e-05	-0.11063	0	0.075	0.29582
NFATC3	1.8211e-05	-0.11063	0	0.075	0.29582
SELL	1.82483e-05	-0.120641	0	0.075	0.296425
KLRB1	1.83137e-05	-0.150266	0	0.075	0.297488
ENSG00000260658	1.8513e-05	0.0766458	0.074	0.017	0.300725
CDRT4	1.93797e-05	0.0508091	0.039	0.003	0.314804
OSBP2	1.93797e-05	0.0508091	0.039	0.003	0.314804
KCNK10	2.00547e-05	0.136134	0.182	0.081	0.325768
LRFN2	2.02599e-05	0.0998547	0.1	0.03	0.329101
ANKRD7	2.03485e-05	0.0622567	0.052	0.008	0.330541
DCPS	2.03485e-05	0.0622567	0.052	0.008	0.330541
TRAPPC8	2.03485e-05	0.0622567	0.052	0.008	0.330541
DELEC1	2.03485e-05	0.0622567	0.052	0.008	0.330541
GALNT2	2.1021e-05	0.20821	0.242	0.126	0.341465
AMBRA1	2.10366e-05	-0.128022	0.009	0.092	0.341719
CNBP	2.11853e-05	-0.161562	0.043	0.149	0.344134
ZNRF3	2.20318e-05	0.0546465	0.043	0.005	0.357884
CCDC85A	2.20658e-05	0.0584623	0.048	0.006	0.358436
BCL2L11	2.20658e-05	0.0584623	0.048	0.006	0.358436
CD109	2.20658e-05	0.0584623	0.048	0.006	0.358436
HSP90AB1	2.23082e-05	-0.104589	0	0.074	0.362375
C12orf57	2.23082e-05	-0.104589	0	0.074	0.362375
POLR2L	2.2321e-05	-0.106605	0	0.074	0.362582
ATP5MC2	2.2321e-05	-0.106605	0	0.074	0.362582
MDFIC	2.23332e-05	-0.108619	0	0.074	0.362781
AKNA	2.23332e-05	-0.108619	0	0.074	0.362781
HLA-F	2.23449e-05	-0.11063	0	0.074	0.36297
CTSD	2.2356e-05	-0.112637	0	0.074	0.363151
FUT8	2.29648e-05	0.0827812	0.091	0.026	0.37304
NAV2	2.30316e-05	0.0986807	0.126	0.045	0.374126
CAMK4	2.61315e-05	0.106284	0.13	0.048	0.42448
PCLO	2.68445e-05	0.0956486	0.104	0.033	0.436062
SNHG6	2.73514e-05	-0.10257	0	0.072	0.444296
EVI2B	2.73664e-05	-0.104589	0	0.072	0.44454
CD3D	2.74201e-05	-0.116645	0	0.072	0.445412
CA8	2.93401e-05	0.1697	0.229	0.117	0.4766
FRMPD2	3.09094e-05	0.0369942	0.026	0	0.502093
MIR3659HG	3.09094e-05	0.0369942	0.026	0	0.502093
SIAH2-AS1	3.09094e-05	0.0369942	0.026	0	0.502093
ENPP1	3.09094e-05	0.0369942	0.026	0	0.502093
PI15	3.09094e-05	0.0369942	0.026	0	0.502093
LINC02668	3.09094e-05	0.0369942	0.026	0	0.502093
DEUP1	3.09094e-05	0.0369942	0.026	0	0.502093
CD163	3.09094e-05	0.0369942	0.026	0	0.502093
GPR19	3.09094e-05	0.0369942	0.026	0	0.502093
BAIAP2L2	3.09094e-05	0.0369942	0.026	0	0.502093
FANCB	3.09094e-05	0.0369942	0.026	0	0.502093
ENSG00000233290	3.09094e-05	0.0369942	0.026	0	0.502093
ENSG00000227579	3.09094e-05	0.0369942	0.026	0	0.502093
ENSG00000223727	3.09094e-05	0.0369942	0.026	0	0.502093
ENSG00000243620	3.09094e-05	0.0369942	0.026	0	0.502093
CRACD	3.09094e-05	0.0369942	0.026	0	0.502093
ENSG00000248656	3.09094e-05	0.0369942	0.026	0	0.502093
ENSG00000280241	3.09094e-05	0.0369942	0.026	0	0.502093
RCAN2-DT	3.09094e-05	0.0369942	0.026	0	0.502093
ENSG00000271945	3.09094e-05	0.0369942	0.026	0	0.502093
LINC02889	3.09094e-05	0.0369942	0.026	0	0.502093
ENSG00000233420	3.09094e-05	0.0369942	0.026	0	0.502093
ENSG00000223646	3.09094e-05	0.0369942	0.026	0	0.502093
ENSG00000232053	3.09094e-05	0.0369942	0.026	0	0.502093
ENSG00000253496	3.09094e-05	0.0369942	0.026	0	0.502093
ENSG00000237461	3.09094e-05	0.0369942	0.026	0	0.502093
PRANCR	3.09094e-05	0.0369942	0.026	0	0.502093
ENSG00000251002	3.09094e-05	0.0369942	0.026	0	0.502093
ENSG00000283098	3.09094e-05	0.0369942	0.026	0	0.502093
ENSG00000259199	3.09094e-05	0.0369942	0.026	0	0.502093
COX10-DT	3.09094e-05	0.0369942	0.026	0	0.502093
ENSG00000263745	3.09094e-05	0.0369942	0.026	0	0.502093
ENSG00000268833	3.09094e-05	0.0369942	0.026	0	0.502093
LACTBL1	3.09094e-05	0.0369942	0.026	0	0.502093
ENSG00000231252	3.09094e-05	0.0369942	0.026	0	0.502093
MTARC1	3.09094e-05	0.0369942	0.026	0	0.502093
ENSG00000287291	3.09094e-05	0.0369942	0.026	0	0.502093
ENSG00000288791	3.09094e-05	0.0369942	0.026	0	0.502093
ENSG00000241593	3.09094e-05	0.0369942	0.026	0	0.502093
ENSG00000239828	3.09094e-05	0.0369942	0.026	0	0.502093
ENSG00000284624	3.09094e-05	0.0369942	0.026	0	0.502093
ENSG00000250243	3.09094e-05	0.0369942	0.026	0	0.502093
ENSG00000250038	3.09094e-05	0.0369942	0.026	0	0.502093
ENSG00000282917	3.09094e-05	0.0369942	0.026	0	0.502093
ENSG00000253766	3.09094e-05	0.0369942	0.026	0	0.502093
ENSG00000286134	3.09094e-05	0.0369942	0.026	0	0.502093
ENSG00000237346	3.09094e-05	0.0369942	0.026	0	0.502093
ENSG00000227803	3.09094e-05	0.0369942	0.026	0	0.502093
ENSG00000287483	3.09094e-05	0.0369942	0.026	0	0.502093
ENSG00000286652	3.09094e-05	0.0369942	0.026	0	0.502093
LINC00484	3.09094e-05	0.0369942	0.026	0	0.502093
ENSG00000262412	3.09094e-05	0.0369942	0.026	0	0.502093
STOX1	3.09094e-05	0.0369942	0.026	0	0.502093
ENSG00000289228	3.09094e-05	0.0369942	0.026	0	0.502093
PRLHR	3.09094e-05	0.0369942	0.026	0	0.502093
ENSG00000254695	3.09094e-05	0.0369942	0.026	0	0.502093
LINC02721	3.09094e-05	0.0369942	0.026	0	0.502093
ENSG00000257228	3.09094e-05	0.0369942	0.026	0	0.502093
ENSG00000285572	3.09094e-05	0.0369942	0.026	0	0.502093
LINC01069	3.09094e-05	0.0369942	0.026	0	0.502093
AJUBA-DT	3.09094e-05	0.0369942	0.026	0	0.502093
GOLGA8F	3.09094e-05	0.0369942	0.026	0	0.502093
ENSG00000259639	3.09094e-05	0.0369942	0.026	0	0.502093
LINC02895	3.09094e-05	0.0369942	0.026	0	0.502093
ENSG00000287950	3.09094e-05	0.0369942	0.026	0	0.502093
ENSG00000275443	3.09094e-05	0.0369942	0.026	0	0.502093
ENSG00000262999	3.09094e-05	0.0369942	0.026	0	0.502093
ENSG00000260201	3.09094e-05	0.0369942	0.026	0	0.502093
CCDC113	3.09094e-05	0.0369942	0.026	0	0.502093
PPP1R1B	3.09094e-05	0.0369942	0.026	0	0.502093
ODAD4	3.09094e-05	0.0369942	0.026	0	0.502093
CNTD1	3.09094e-05	0.0369942	0.026	0	0.502093
ENSG00000266450	3.09094e-05	0.0369942	0.026	0	0.502093
ENSG00000286125	3.09094e-05	0.0369942	0.026	0	0.502093
HSFX2	3.09094e-05	0.0369942	0.026	0	0.502093
TMCC2	3.09112e-05	0.0430687	0.026	0	0.502122
ENSG00000287660	3.09112e-05	0.0430687	0.026	0	0.502122
SFMBT2	3.10227e-05	0.0854941	0.087	0.024	0.503932
NEB	3.10464e-05	0.0713712	0.065	0.014	0.504318
LINC01592	3.10464e-05	0.0713712	0.065	0.014	0.504318
GNAS	3.25393e-05	-0.167996	0.035	0.132	0.528568
CSDE1	3.35071e-05	-0.0985229	0	0.071	0.544289
TPM3	3.3543e-05	-0.10257	0	0.071	0.544872
PCED1B-AS1	3.3543e-05	-0.10257	0	0.071	0.544872
ZC3HAV1	3.35598e-05	-0.104589	0	0.071	0.545145
FAM107B	3.35598e-05	-0.104589	0	0.071	0.545145
CTSW	3.35598e-05	-0.104589	0	0.071	0.545145
DDX6	3.35598e-05	-0.104589	0	0.071	0.545145
IL2RG	3.35598e-05	-0.104589	0	0.071	0.545145
EIF3K	3.35598e-05	-0.106605	0	0.071	0.545145
UCP2	3.35757e-05	-0.106605	0	0.071	0.545404
LSM7	3.35757e-05	-0.106605	0	0.071	0.545404
CD37	3.36056e-05	-0.114643	0	0.071	0.545889
NOSIP	3.36056e-05	-0.112637	0	0.071	0.545889
TLN1	3.36571e-05	-0.128601	0	0.071	0.546726
BIN2	3.39387e-05	-0.116403	0.004	0.08	0.5513
PPP2R5C	3.40403e-05	-0.108411	0.004	0.08	0.552951
LSAMP	3.41972e-05	0.14616	0.199	0.096	0.555499
NBEAL1	3.43501e-05	-0.115926	0.013	0.096	0.557984
SORCS1	3.76204e-05	0.102814	0.126	0.047	0.611106
ANKS1A	3.98313e-05	0.237355	0.247	0.132	0.647019
EDA	3.9987e-05	0.101962	0.091	0.027	0.649549
AL157388.1	4.10605e-05	-0.0964952	0	0.069	0.666987
ACTR3	4.1082e-05	-0.0985229	0	0.069	0.667337
AC078778.1	4.11026e-05	-0.100548	0	0.069	0.667671
SNHG25	4.11586e-05	-0.106605	0	0.069	0.66858
RASA3	4.11589e-05	-0.120641	0	0.069	0.668586
FCGR3A	4.12786e-05	-0.128601	0	0.069	0.670529
N4BP2L2	4.16558e-05	-0.114409	0.004	0.078	0.676656
NEAT1	4.18192e-05	-0.132992	0.022	0.11	0.679312
CLEC16A	4.23718e-05	0.0869996	0.091	0.027	0.688287
PITPNC1	4.26069e-05	-0.123542	0.017	0.102	0.692107
PARD3B	4.36927e-05	0.127639	0.177	0.081	0.709744
CACNA2D1	4.68101e-05	0.0776178	0.082	0.023	0.760384
PSAP	4.84126e-05	-0.165978	0.017	0.101	0.786415
FMNL1	5.03289e-05	-0.0985229	0	0.068	0.817543
SERP1	5.0353e-05	-0.100548	0	0.068	0.817934
SERBP1	5.03758e-05	-0.100548	0	0.068	0.818305
NDUFA4	5.03758e-05	-0.100548	0	0.068	0.818305
PPP1R12A	5.03976e-05	-0.10257	0	0.068	0.818659
USP3	5.03976e-05	-0.10257	0	0.068	0.818659
TC2N	5.04182e-05	-0.104589	0	0.068	0.818994
ADGRG1	5.05054e-05	-0.118644	0	0.068	0.82041
GRAP2	5.0507e-05	-0.128601	0	0.068	0.820436
VCL	5.0563e-05	-0.167754	0	0.068	0.821346
AXDND1	5.07246e-05	0.0638814	0.056	0.011	0.823971
ABI3BP	5.07246e-05	0.0638814	0.056	0.011	0.823971
GNB1	5.14391e-05	-0.111968	0.013	0.093	0.835577
NCAM2	5.66433e-05	0.0950089	0.108	0.038	0.920114
FSIP1	5.69783e-05	0.0863903	0.095	0.03	0.925556
ASCC3	5.75368e-05	0.106284	0.126	0.048	0.934628
SORL1	5.84385e-05	-0.108204	0.009	0.084	0.949275
TJP1	6.0045e-05	0.0833771	0.087	0.026	0.975371
LINC01122	6.0529e-05	0.0827812	0.087	0.026	0.983234
THSD4	6.0763e-05	0.0781957	0.078	0.021	0.987034
KLRK1	6.16698e-05	-0.0964952	0	0.066	1
APRT	6.16698e-05	-0.0964952	0	0.066	1
EDF1	6.16698e-05	-0.0985229	0	0.066	1
ARF6	6.16698e-05	-0.0985229	0	0.066	1
SELPLG	6.16965e-05	-0.0985229	0	0.066	1
AL136454.1	6.17218e-05	-0.100548	0	0.066	1
HLA-DRB1	6.17458e-05	-0.10257	0	0.066	1
WAC	6.17458e-05	-0.10257	0	0.066	1
TUBA1B	6.17458e-05	-0.10257	0	0.066	1
IKZF3	6.17684e-05	-0.104589	0	0.066	1
KIFBP	6.17694e-05	-0.116645	0	0.066	1
CD8A	6.18281e-05	-0.11063	0	0.066	1
CBX1	6.18781e-05	0.0409009	0.03	0.002	1
LINC00540	6.25231e-05	0.060105	0.052	0.009	1
SSBP3	6.27008e-05	-0.104398	0.004	0.075	1
TTC7B	6.44895e-05	0.0579566	0.052	0.009	1
NTM	6.58647e-05	0.0958196	0.113	0.041	1
PLPPR1	6.81634e-05	0.0935502	0.1	0.033	1
APBB1IP	7.16509e-05	-0.128827	0.026	0.113	1
PSMB8	7.54793e-05	-0.0924313	0	0.065	1
PSMB9	7.54793e-05	-0.0924313	0	0.065	1
NDUFS5	7.5512e-05	-0.0944647	0	0.065	1
SRSF11	7.5512e-05	-0.0944647	0	0.065	1
SET	7.5512e-05	-0.0944647	0	0.065	1
GATA3	7.5512e-05	-0.0944647	0	0.065	1
ANXA2	7.5512e-05	-0.0944647	0	0.065	1
RBM3	7.5512e-05	-0.0944647	0	0.065	1
SRRM2	7.5512e-05	-0.0964952	0	0.065	1
CD6	7.55431e-05	-0.0964952	0	0.065	1
LAMTOR4	7.55729e-05	-0.10257	0	0.065	1
CSF3R	7.55819e-05	0.113719	0.177	0.083	1
FOS	7.56272e-05	-0.104589	0	0.065	1
AKAP13	7.57007e-05	-0.127171	0.022	0.105	1
ACTL8	8.19458e-05	0.0447853	0.035	0.003	1
PCYT1B	8.19458e-05	0.0447853	0.035	0.003	1
FHAD1	8.4057e-05	0.0524884	0.043	0.006	1
BDH2	8.4057e-05	0.0524884	0.043	0.006	1
LRRC23	8.4057e-05	0.0524884	0.043	0.006	1
FBN2	8.45853e-05	0.0745163	0.074	0.02	1
PAX3	8.81199e-05	0.0486478	0.039	0.005	1
LRP3	8.81199e-05	0.0486478	0.039	0.005	1
FCN1	9.18888e-05	-0.13718	0.017	0.096	1
COPE	9.23619e-05	-0.0883559	0	0.063	1
SSR1	9.2402e-05	-0.0924313	0	0.063	1
IL10RA	9.2402e-05	-0.090395	0	0.063	1
JUND	9.2402e-05	-0.090395	0	0.063	1
TNFRSF1B	9.24401e-05	-0.0924313	0	0.063	1
UBE2D3	9.24401e-05	-0.0924313	0	0.063	1
EIF3L	9.24401e-05	-0.0924313	0	0.063	1
ZFP36L1	9.24763e-05	-0.0944647	0	0.063	1
LINC01871	9.25105e-05	-0.0964952	0	0.063	1
ANP32B	9.25433e-05	-0.100548	0	0.063	1
UNKL	9.27039e-05	-0.124627	0	0.063	1
ARL6IP5	9.40803e-05	-0.0983569	0.004	0.072	1
LINGO2	9.41037e-05	0.0920814	0.095	0.032	1
UBE2D2	9.4278e-05	-0.0943158	0.004	0.072	1
HECTD1	0.00010299	0.0999772	0.113	0.042	1
AAK1	0.000107613	-0.0981924	0.009	0.08	1
RUNX3	0.000112534	-0.125499	0.017	0.095	1
RBMX	0.000113048	-0.0863138	0	0.062	1
EMB	0.000113094	-0.0883559	0	0.062	1
CD81	0.000113094	-0.0883559	0	0.062	1
PSME2	0.000113094	-0.0883559	0	0.062	1
AC090771.2	0.000113094	-0.0883559	0	0.062	1
COX6B1	0.000113094	-0.0883559	0	0.062	1
DDX17	0.000113094	-0.0883559	0	0.062	1
LCP1	0.000113099	-0.111968	0.013	0.087	1
MCL1	0.000113139	-0.090395	0	0.062	1
ITGA4	0.000113139	-0.090395	0	0.062	1
CNN2	0.000113139	-0.090395	0	0.062	1
S100A11	0.000113181	-0.0924313	0	0.062	1
IER2	0.000113181	-0.0924313	0	0.062	1
CMC1	0.000113181	-0.0944647	0	0.062	1
RNASEK	0.000113181	-0.0944647	0	0.062	1
RBM25	0.00011322	-0.0944647	0	0.062	1
TRPC4AP	0.000113327	-0.10257	0	0.062	1
FERMT3	0.000113328	-0.108619	0	0.062	1
LINC-PINT	0.000114148	-0.121584	0.017	0.095	1
EYS	0.000116931	0.169472	0.225	0.122	1
ENSG00000250149	0.000129826	0.0617361	0.056	0.012	1
ENSG00000287092	0.000129826	0.0617361	0.056	0.012	1
PRKCB	0.000130865	-0.161206	0.087	0.194	1
TRAPPC1	0.000138338	-0.0842689	0	0.06	1
HSP90B1	0.000138392	-0.0863138	0	0.06	1
CSK	0.000138392	-0.0863138	0	0.06	1
LCK	0.000138443	-0.0883559	0	0.06	1
NSA2	0.000138443	-0.0883559	0	0.06	1
NFKBIA	0.000138443	-0.0883559	0	0.06	1
ISG15	0.000138444	-0.090395	0	0.06	1
DENND2D	0.000138444	-0.0944647	0	0.06	1
PARK7	0.000138492	-0.090395	0	0.06	1
YWHAQ	0.000138492	-0.0924313	0	0.06	1
ERP29	0.000138492	-0.100548	0	0.06	1
ATP2B4	0.000138538	-0.0924313	0	0.06	1
SEC62	0.000138538	-0.0924313	0	0.06	1
UBL5	0.000138538	-0.0924313	0	0.06	1
H3-3B	0.000138582	-0.0964952	0	0.06	1
PLAAT4	0.000138582	-0.0985229	0	0.06	1
ZFAND3	0.000138632	-0.111532	0.022	0.101	1
TYROBP	0.000138761	-0.11063	0	0.06	1
GGACT	0.000139547	-0.10402	0.013	0.086	1
PSMA1	0.000140855	-0.0963378	0.004	0.069	1
DNAH14	0.000140902	0.0831034	0.104	0.038	1
GNA12	0.000141168	-0.0922909	0.004	0.069	1
AC006160.1	0.00014394	0.030894	0.022	0	1
ASB5	0.00014394	0.030894	0.022	0	1
LINC00898	0.00014394	0.030894	0.022	0	1
CLCC1	0.00014394	0.030894	0.022	0	1
CNTN2	0.00014394	0.030894	0.022	0	1
LINC02814	0.00014394	0.030894	0.022	0	1
RAB11FIP5	0.00014394	0.030894	0.022	0	1
NCKAP1	0.00014394	0.030894	0.022	0	1
LINC01173	0.00014394	0.030894	0.022	0	1
P2RY12	0.00014394	0.030894	0.022	0	1
BDH1	0.00014394	0.030894	0.022	0	1
TDO2	0.00014394	0.030894	0.022	0	1
PCDHGA1	0.00014394	0.030894	0.022	0	1
TRDN-AS1	0.00014394	0.030894	0.022	0	1
ECT2L	0.00014394	0.030894	0.022	0	1
FAM66E	0.00014394	0.030894	0.022	0	1
LINC01299	0.00014394	0.030894	0.022	0	1
EDRF1-AS1	0.00014394	0.030894	0.022	0	1
SERPING1	0.00014394	0.030894	0.022	0	1
EPYC	0.00014394	0.030894	0.022	0	1
PPP4R4	0.00014394	0.030894	0.022	0	1
GATA1	0.00014394	0.030894	0.022	0	1
LINC02715	0.00014394	0.030894	0.022	0	1
PPP1R15B-AS1	0.00014394	0.030894	0.022	0	1
ENSG00000197585	0.00014394	0.030894	0.022	0	1
ENSG00000288700	0.00014394	0.030894	0.022	0	1
ENSG00000288087	0.00014394	0.030894	0.022	0	1
C1QTNF7-AS1	0.00014394	0.030894	0.022	0	1
ENSG00000249293	0.00014394	0.030894	0.022	0	1
ENSG00000271727	0.00014394	0.030894	0.022	0	1
ENSG00000285741	0.00014394	0.030894	0.022	0	1
ENSG00000253154	0.00014394	0.030894	0.022	0	1
ENSG00000258561	0.00014394	0.030894	0.022	0	1
ENSG00000259124	0.00014394	0.030894	0.022	0	1
ENSG00000260661	0.00014394	0.030894	0.022	0	1
ENSG00000214955	0.00014394	0.030894	0.022	0	1
ENSG00000205622	0.00014394	0.030894	0.022	0	1
ENSG00000287394	0.00014394	0.030894	0.022	0	1
ENSG00000285591	0.00014394	0.030894	0.022	0	1
LINC01911	0.00014394	0.030894	0.022	0	1
ERICH2-DT	0.00014394	0.030894	0.022	0	1
ENSG00000232555	0.00014394	0.030894	0.022	0	1
ENSG00000286962	0.00014394	0.030894	0.022	0	1
ENSG00000241168	0.00014394	0.030894	0.022	0	1
BCHE	0.00014394	0.030894	0.022	0	1
ENSG00000287899	0.00014394	0.030894	0.022	0	1
ENSG00000250453	0.00014394	0.030894	0.022	0	1
ENSG00000249364	0.00014394	0.030894	0.022	0	1
DMXL1-DT	0.00014394	0.030894	0.022	0	1
ENSG00000253295	0.00014394	0.030894	0.022	0	1
ENSG00000232234	0.00014394	0.030894	0.022	0	1
BTNL2	0.00014394	0.030894	0.022	0	1
ENSG00000277526	0.00014394	0.030894	0.022	0	1
ENSG00000253181	0.00014394	0.030894	0.022	0	1
ENSG00000253322	0.00014394	0.030894	0.022	0	1
ENSG00000253530	0.00014394	0.030894	0.022	0	1
ST3GAL1-DT	0.00014394	0.030894	0.022	0	1
ENSG00000285784	0.00014394	0.030894	0.022	0	1
ENSG00000254261	0.00014394	0.030894	0.022	0	1
ASPN	0.00014394	0.030894	0.022	0	1
ENSG00000284977	0.00014394	0.030894	0.022	0	1
ENSG00000227912	0.00014394	0.030894	0.022	0	1
ENSG00000287528	0.00014394	0.030894	0.022	0	1
ENSG00000234173	0.00014394	0.030894	0.022	0	1
ENSG00000236744	0.00014394	0.030894	0.022	0	1
ENSG00000235100	0.00014394	0.030894	0.022	0	1
ENSG00000286418	0.00014394	0.030894	0.022	0	1
ENSG00000255028	0.00014394	0.030894	0.022	0	1
ENSG00000288954	0.00014394	0.030894	0.022	0	1
ENSG00000234428	0.00014394	0.030894	0.022	0	1
KRT86	0.00014394	0.030894	0.022	0	1
ENSG00000257894	0.00014394	0.030894	0.022	0	1
ENSG00000289605	0.00014394	0.030894	0.022	0	1
ENSG00000262198	0.00014394	0.030894	0.022	0	1
ENSG00000258464	0.00014394	0.030894	0.022	0	1
ENSG00000258028	0.00014394	0.030894	0.022	0	1
ENSG00000248975	0.00014394	0.030894	0.022	0	1
ENSG00000258807	0.00014394	0.030894	0.022	0	1
ENSG00000261684	0.00014394	0.030894	0.022	0	1
LINC02204	0.00014394	0.030894	0.022	0	1
ENSG00000259543	0.00014394	0.030894	0.022	0	1
ENSG00000258676	0.00014394	0.030894	0.022	0	1
ENSG00000262995	0.00014394	0.030894	0.022	0	1
ENSG00000261507	0.00014394	0.030894	0.022	0	1
ENSG00000261028	0.00014394	0.030894	0.022	0	1
GFAP	0.00014394	0.030894	0.022	0	1
ENSG00000265751	0.00014394	0.030894	0.022	0	1
ENSG00000267101	0.00014394	0.030894	0.022	0	1
ENSG00000288545	0.00014394	0.030894	0.022	0	1
ENSG00000223726	0.00014394	0.030894	0.022	0	1
SGSM3-AS1	0.00014394	0.030894	0.022	0	1
ENSG00000229012	0.00014394	0.030894	0.022	0	1
PLEKHA7	0.000146557	-0.177639	0.082	0.186	1
SSH2	0.000148106	-0.116939	0.03	0.114	1
CCDC88C	0.000159349	-0.102205	0.009	0.077	1
LINC02237	0.000159819	0.0887499	0.108	0.041	1
BCL2L14	0.000165759	-0.135604	0.039	0.126	1
IKZF1	0.00016721	-0.111968	0.013	0.084	1
ENSG00000253235	0.000169105	-0.136194	0.004	0.068	1
ERAP2	0.000169316	-0.0842689	0	0.059	1
ITK	0.000169316	-0.0842689	0	0.059	1
STK38	0.000169316	-0.0842689	0	0.059	1
GLG1	0.000169316	-0.0842689	0	0.059	1
NDUFA3	0.000169316	-0.0842689	0	0.059	1
UQCR10	0.000169316	-0.0842689	0	0.059	1
CYLD	0.000169375	-0.0944647	0	0.059	1
TMC8	0.000169375	-0.0863138	0	0.059	1
P4HB	0.000169375	-0.0863138	0	0.059	1
TRIR	0.000169375	-0.0863138	0	0.059	1
SLC25A3	0.000169432	-0.0883559	0	0.059	1
NDUFB1	0.000169485	-0.0924313	0	0.059	1
HLA-DPA1	0.000169745	-0.112637	0	0.059	1
SPOCK2	0.000172376	-0.0963378	0.004	0.068	1
RAC1	0.000172765	-0.0902633	0.004	0.068	1
HMGB1	0.000193174	-0.156045	0.022	0.098	1
AC024230.1	0.000194727	-0.1002	0.009	0.075	1
ALK	0.000199177	0.0791525	0.087	0.029	1
CREBBP	0.000207039	-0.0801703	0	0.057	1
LINC01138	0.000207112	-0.0822211	0	0.057	1
ARF1	0.000207112	-0.0822211	0	0.057	1
CTDSP1	0.000207112	-0.0842689	0	0.057	1
NDUFB9	0.000207112	-0.0822211	0	0.057	1
C9orf78	0.000207112	-0.0842689	0	0.057	1
HNRNPC	0.000207112	-0.0822211	0	0.057	1
JAK3	0.000207112	-0.0822211	0	0.057	1
ST6GAL1	0.000207182	-0.0842689	0	0.057	1
COX7A2	0.000207182	-0.0842689	0	0.057	1
DDAH2	0.000207247	-0.0863138	0	0.057	1
TAP1	0.000207247	-0.0863138	0	0.057	1
AC011468.3	0.000207247	-0.0863138	0	0.057	1
RAB7A	0.000207247	-0.0883559	0	0.057	1
PDE7A	0.000207247	-0.0883559	0	0.057	1
GZMK	0.000207366	-0.0924313	0	0.057	1
IGHA1	0.000207367	-0.167754	0	0.057	1
CALY	0.000207702	-0.114643	0	0.057	1
CYFIP2	0.000209915	-0.103833	0.017	0.09	1
TRIM69	0.000210401	-0.405552	0.1	0.198	1
VPS13C	0.000210402	-0.0963378	0.004	0.066	1
OGA	0.000211385	-0.0882327	0.004	0.066	1
ATP6V0C	0.000211385	-0.0882327	0.004	0.066	1
MSH2	0.000214284	0.0541558	0.048	0.009	1
SPARCL1	0.000214284	0.0541558	0.048	0.009	1
PTCHD4	0.000214284	0.0541558	0.048	0.009	1
TSHZ3	0.000216921	0.333766	0.286	0.179	1
CPS1	0.000217206	0.0692323	0.061	0.015	1
FOXP1	0.000217849	-0.15261	0.061	0.155	1
ENSG00000286481	0.000221717	0.0633557	0.061	0.015	1
SEPTIN7	0.000238465	-0.0961817	0.009	0.074	1
RASGEF1B	0.000239866	0.0806766	0.091	0.032	1
PALM2AKAP2	0.000249125	0.0505884	0.061	0.015	1
TAOK3	0.000252941	-0.107797	0.017	0.089	1
ARPC4	0.00025322	-0.0781167	0	0.056	1
GPSM3	0.00025322	-0.0781167	0	0.056	1
CEMIP2	0.00025322	-0.0781167	0	0.056	1
IQGAP1	0.00025322	-0.0781167	0	0.056	1
TRAF3IP3	0.000253305	-0.0801703	0	0.056	1
PUM2	0.000253305	-0.0801703	0	0.056	1
CTSC	0.000253305	-0.0801703	0	0.056	1
EIF3G	0.000253305	-0.0801703	0	0.056	1
SH3BGRL	0.000253305	-0.0801703	0	0.056	1
CCDC85B	0.000253385	-0.0822211	0	0.056	1
MT-ND4L	0.000253385	-0.0822211	0	0.056	1
ARHGAP4	0.00025346	-0.0863138	0	0.056	1
TPM4	0.000253598	-0.0985229	0	0.056	1
TMEM107	0.000253716	-0.0964952	0	0.056	1
CAPNS1	0.000258577	-0.0861993	0.004	0.065	1
GIT1	0.000264333	0.0503335	0.043	0.008	1
DLGAP1-AS5	0.000264333	0.0503335	0.043	0.008	1
LINC00305	0.000264333	0.0503335	0.043	0.008	1
CYYR1	0.000264333	0.0503335	0.043	0.008	1
ENSG00000258526	0.000268524	0.049862	0.043	0.008	1
IGF1	0.000276655	0.0348264	0.026	0.002	1
CLCN5	0.000276655	0.0348264	0.026	0.002	1
FXR1	0.00028451	0.075504	0.082	0.027	1
EDIL3	0.00028451	0.075504	0.082	0.027	1
RAP1GAP2	0.000289772	-0.0981924	0.009	0.072	1
CDHR3	0.000301759	0.059594	0.056	0.014	1
LDLRAD3	0.000301759	0.059594	0.056	0.014	1
TNRC6B	0.000308903	-0.101847	0.017	0.087	1
SLC38A1	0.000309655	-0.0760601	0	0.054	1
PAFAH1B1	0.000309655	-0.0760601	0	0.054	1
EIF2S2	0.000309655	-0.0760601	0	0.054	1
EML4	0.000309753	-0.0781167	0	0.054	1
COX5B	0.000309753	-0.0781167	0	0.054	1
EIF5B	0.000309753	-0.0781167	0	0.054	1
ISG20	0.000309753	-0.0801703	0	0.054	1
NDUFB7	0.000309753	-0.0822211	0	0.054	1
ZFAS1	0.000309753	-0.0781167	0	0.054	1
APOBEC3C	0.000309753	-0.0781167	0	0.054	1
WDR82	0.000309845	-0.0801703	0	0.054	1
RASGRP2	0.000309845	-0.0801703	0	0.054	1
BSG	0.000309845	-0.0801703	0	0.054	1
ATP6V0E1	0.000309932	-0.0822211	0	0.054	1
MYCBP2	0.000309932	-0.0822211	0	0.054	1
BAX	0.000309932	-0.0842689	0	0.054	1
GIMAP7	0.000310013	-0.0842689	0	0.054	1
ATP5F1B	0.000310013	-0.0842689	0	0.054	1
DEK	0.000310014	-0.0985229	0	0.054	1
CDKN2D	0.000310014	-0.090395	0	0.054	1
SVIP	0.000310088	-0.0863138	0	0.054	1
QPRT	0.000310088	-0.0863138	0	0.054	1
SPON2	0.00031009	-0.090395	0	0.054	1
CABP5	0.000310486	-0.11063	0	0.054	1
TDRD5	0.000312273	0.0464897	0.039	0.006	1
ANO4	0.000312273	0.0464897	0.039	0.006	1
FBXW8	0.000312273	0.0464897	0.039	0.006	1
LINC02327	0.000312273	0.0464897	0.039	0.006	1
NRXN1	0.0003124	0.109766	0.186	0.096	1
DGKB	0.000315892	0.087273	0.1	0.038	1
RBM47	0.000316236	-0.0841631	0.004	0.063	1
TMTC1	0.000332132	0.064964	0.065	0.018	1
ADCY9	0.000332132	0.064964	0.065	0.018	1
USP54	0.000341973	0.0387363	0.03	0.003	1
DSCR4	0.000341973	0.0387363	0.03	0.003	1
TIMP3	0.000341973	0.0387363	0.03	0.003	1
FRMPD3	0.000341973	0.0387363	0.03	0.003	1
CASC9	0.000345231	0.042624	0.035	0.005	1
AGO2	0.000345231	0.042624	0.035	0.005	1
CLMP	0.000345231	0.042624	0.035	0.005	1
EBF2	0.000346145	0.125476	0.177	0.09	1
SMCHD1	0.00036282	-0.103648	0.022	0.093	1
SUN2	0.00036282	-0.103648	0.022	0.093	1
LINC02208	0.000362837	0.0831034	0.104	0.041	1
P2RY8	0.000370055	-0.105816	0.017	0.086	1
UTRN	0.000372503	-0.114996	0.03	0.107	1
NEDD8	0.000378617	-0.0740006	0	0.053	1
LAT	0.000378617	-0.0740006	0	0.053	1
ARHGDIA	0.000378617	-0.0740006	0	0.053	1
HNRNPL	0.000378617	-0.0740006	0	0.053	1
EIF3A	0.00037873	-0.0760601	0	0.053	1
TAF10	0.00037873	-0.0760601	0	0.053	1
TPI1	0.00037873	-0.0781167	0	0.053	1
UBE2G1	0.00037873	-0.0760601	0	0.053	1
ICAM3	0.00037873	-0.0760601	0	0.053	1
PYHIN1	0.000378836	-0.0781167	0	0.053	1
SPN	0.000378836	-0.0781167	0	0.053	1
LSM14A	0.000378836	-0.0781167	0	0.053	1
FOXO1	0.000378836	-0.0801703	0	0.053	1
MAP4	0.000378936	-0.0801703	0	0.053	1
CLIC1	0.000378936	-0.0801703	0	0.053	1
HLA-DPB1	0.000378936	-0.0822211	0	0.053	1
MAP3K5	0.000378936	-0.0822211	0	0.053	1
SLC2A3	0.000379195	-0.0863138	0	0.053	1
VOPP1	0.000385747	-0.0861993	0.004	0.062	1
RASAL2	0.000400208	0.0785751	0.091	0.033	1
LINC02201	0.000406902	0.0558113	0.052	0.012	1
WDFY4	0.000406902	0.0558113	0.052	0.012	1
PPFIA2	0.000406902	0.0558113	0.052	0.012	1
ENSG00000271860	0.000406902	0.0558113	0.052	0.012	1
CDH13	0.000407642	0.0881425	0.113	0.047	1
RDH10-AS1	0.000430801	-0.139449	0.013	0.077	1
PTPRJ	0.000432093	-0.107595	0.022	0.092	1
S100A9	0.000435802	-0.224394	0.013	0.077	1
SUB1	0.000437078	-0.0840581	0.009	0.069	1
EPHA3	0.000444833	0.0980403	0.121	0.053	1
ZNF609	0.000453563	-0.0998587	0.017	0.084	1
SMAD2	0.000455642	-0.0940218	0.013	0.077	1
KAZN	0.000457257	0.100856	0.134	0.062	1
COPS9	0.000462884	-0.0719381	0	0.051	1
ZNF652	0.000462884	-0.0719381	0	0.051	1
IFI16	0.000463014	-0.0740006	0	0.051	1
NUCKS1	0.000463014	-0.0740006	0	0.051	1
HNRNPD	0.000463014	-0.0740006	0	0.051	1
SKP1	0.000463014	-0.0740006	0	0.051	1
CANX	0.000463014	-0.0740006	0	0.051	1
RAB2A	0.000463014	-0.0740006	0	0.051	1
ATP5MD	0.000463014	-0.0740006	0	0.051	1
LIME1	0.000463014	-0.0740006	0	0.051	1
CTNNB1	0.000463136	-0.0760601	0	0.051	1
CUTA	0.000463136	-0.0760601	0	0.051	1
PABPN1	0.000463136	-0.0760601	0	0.051	1
RPS27L	0.000463136	-0.0760601	0	0.051	1
ZFP36	0.000463136	-0.0760601	0	0.051	1
UXT	0.000463136	-0.0760601	0	0.051	1
ARHGAP30	0.000463136	-0.0781167	0	0.051	1
ACAP1	0.000463136	-0.0781167	0	0.051	1
MORF4L1	0.00046325	-0.0781167	0	0.051	1
ZNF207	0.00046325	-0.0781167	0	0.051	1
CDC25B	0.000463251	-0.0801703	0	0.051	1
ROMO1	0.000463358	-0.0842689	0	0.051	1
ABHD17A	0.000463455	-0.0822211	0	0.051	1
JPT1	0.000463549	-0.0863138	0	0.051	1
TUBA4A	0.000463721	-0.112637	0	0.051	1
MTA3	0.000463742	0.06122	0.061	0.017	1
SPACA5	0.000466071	-0.106405	0.004	0.06	1
THSD4-AS1	0.000469792	-0.102387	0.004	0.06	1
CD226	0.000472133	-0.0821239	0.004	0.06	1
STK4	0.000473262	-0.078037	0.004	0.06	1
TENM2	0.000483967	0.134844	0.199	0.11	1
SGCZ	0.000497573	0.0933181	0.134	0.062	1
ARID4B	0.000504206	-0.0995229	0.026	0.098	1
ITGAL	0.000537908	-0.0957212	0.022	0.09	1
DGKI	0.000542075	0.0520073	0.048	0.011	1
CAMK1D	0.000550416	-0.0980292	0.013	0.075	1
PBXIP1	0.00056585	-0.0698727	0	0.05	1
TRIM56	0.00056585	-0.0698727	0	0.05	1
GSTK1	0.00056585	-0.0698727	0	0.05	1
ANAPC16	0.00056585	-0.0698727	0	0.05	1
HIPK3	0.00056585	-0.0698727	0	0.05	1
PPIB	0.00056585	-0.0698727	0	0.05	1
NDFIP1	0.000566	-0.0719381	0	0.05	1
BTN3A2	0.000566	-0.0719381	0	0.05	1
COX5A	0.000566	-0.0719381	0	0.05	1
TMC6	0.000566	-0.0719381	0	0.05	1
APOL6	0.000566	-0.0719381	0	0.05	1
NDUFB11	0.000566	-0.0719381	0	0.05	1
LAMTOR1	0.00056614	-0.0740006	0	0.05	1
ATP2A3	0.00056614	-0.0740006	0	0.05	1
NPM1	0.000566392	-0.0781167	0	0.05	1
PSMB1	0.000566392	-0.0781167	0	0.05	1
IGLC2	0.000566395	-0.0863138	0	0.05	1
RCSD1	0.00057635	-0.0841631	0.004	0.059	1
HCLS1	0.000577062	-0.0800819	0.004	0.059	1
PIK3R1	0.000577062	-0.0800819	0.004	0.059	1
ROCK1	0.000577062	-0.0800819	0.004	0.059	1
SEMA4D	0.000577765	-0.078037	0.004	0.059	1
WFDC3	0.000619955	0.106993	0.273	0.161	1
MCC	0.000642249	0.0628345	0.065	0.02	1
ANKFN1	0.000642249	0.0628345	0.065	0.02	1
TMPRSS15	0.000645017	0.0574551	0.056	0.015	1
PACS1	0.000647169	-0.0840581	0.009	0.066	1
JAK1	0.000648775	-0.0820276	0.009	0.066	1
SLC9A9	0.000655372	-0.105242	0.03	0.102	1
EXOC6B	0.000675294	0.091888	0.13	0.06	1
ZNF385D	0.000675294	0.091888	0.13	0.06	1
GRAMD2B	0.000679246	0.0247679	0.017	0	1
RAD21L1	0.000679246	0.0247679	0.017	0	1
LINC01141	0.000679246	0.0247679	0.017	0	1
LINC02609	0.000679246	0.0247679	0.017	0	1
UNC80	0.000679246	0.0247679	0.017	0	1
C3orf52	0.000679246	0.0247679	0.017	0	1
LIAS	0.000679246	0.0247679	0.017	0	1
LINC01335	0.000679246	0.0247679	0.017	0	1
CAMK2A	0.000679246	0.0247679	0.017	0	1
C6orf58	0.000679246	0.0247679	0.017	0	1
LAMB4	0.000679246	0.0247679	0.017	0	1
ATP6V1C1	0.000679246	0.0247679	0.017	0	1
TXNDC8	0.000679246	0.0247679	0.017	0	1
PTGR1	0.000679246	0.0247679	0.017	0	1
ENG	0.000679246	0.0247679	0.017	0	1
LINC01520	0.000679246	0.0247679	0.017	0	1
EBF3	0.000679246	0.0247679	0.017	0	1
BBS1	0.000679246	0.0247679	0.017	0	1
P2RY6	0.000679246	0.0247679	0.017	0	1
AQP11	0.000679246	0.0247679	0.017	0	1
FZD4-DT	0.000679246	0.0247679	0.017	0	1
CLEC4A	0.000679246	0.0247679	0.017	0	1
ABCC9	0.000679246	0.0247679	0.017	0	1
RASSF8	0.000679246	0.0247679	0.017	0	1
LRRC63	0.000679246	0.0247679	0.017	0	1
SRL	0.000679246	0.0247679	0.017	0	1
HOXB7	0.000679246	0.0247679	0.017	0	1
DSG4	0.000679246	0.0247679	0.017	0	1
CNDP1	0.000679246	0.0247679	0.017	0	1
PEX11G	0.000679246	0.0247679	0.017	0	1
HNF4A	0.000679246	0.0247679	0.017	0	1
TCF4-AS1	0.000679246	0.0247679	0.017	0	1
LINC01697	0.000679246	0.0247679	0.017	0	1
ENSG00000230615	0.000679246	0.0247679	0.017	0	1
ENSG00000225649	0.000679246	0.0247679	0.017	0	1
REL-DT	0.000679246	0.0247679	0.017	0	1
ENSG00000230975	0.000679246	0.0247679	0.017	0	1
ENSG00000287042	0.000679246	0.0247679	0.017	0	1
ENSG00000285557	0.000679246	0.0247679	0.017	0	1
ENSG00000286891	0.000679246	0.0247679	0.017	0	1
ENSG00000251680	0.000679246	0.0247679	0.017	0	1
ENSG00000272243	0.000679246	0.0247679	0.017	0	1
ENSG00000286084	0.000679246	0.0247679	0.017	0	1
ENSG00000226829	0.000679246	0.0247679	0.017	0	1
ENSG00000283128	0.000679246	0.0247679	0.017	0	1
ENSG00000248538	0.000679246	0.0247679	0.017	0	1
OXR1-AS1	0.000679246	0.0247679	0.017	0	1
CTSV	0.000679246	0.0247679	0.017	0	1
ADARB2-AS1	0.000679246	0.0247679	0.017	0	1
ENSG00000283341	0.000679246	0.0247679	0.017	0	1
ENSG00000284634	0.000679246	0.0247679	0.017	0	1
ENSG00000286069	0.000679246	0.0247679	0.017	0	1
TBX3-AS1	0.000679246	0.0247679	0.017	0	1
ENSG00000261235	0.000679246	0.0247679	0.017	0	1
ENSG00000262039	0.000679246	0.0247679	0.017	0	1
ENSG00000286041	0.000679246	0.0247679	0.017	0	1
GRHL3-AS1	0.000679246	0.0247679	0.017	0	1
ENSG00000287400	0.000679246	0.0247679	0.017	0	1
ENSG00000233359	0.000679246	0.0247679	0.017	0	1
LINC01649	0.000679246	0.0247679	0.017	0	1
ENSG00000285622	0.000679246	0.0247679	0.017	0	1
PHLDA3	0.000679246	0.0247679	0.017	0	1
LINC02608	0.000679246	0.0247679	0.017	0	1
ENSG00000236230	0.000679246	0.0247679	0.017	0	1
ENSG00000282564	0.000679246	0.0247679	0.017	0	1
ENSG00000244137	0.000679246	0.0247679	0.017	0	1
ENSG00000232347	0.000679246	0.0247679	0.017	0	1
ENSG00000287255	0.000679246	0.0247679	0.017	0	1
ENSG00000272180	0.000679246	0.0247679	0.017	0	1
ENSG00000235725	0.000679246	0.0247679	0.017	0	1
CHMP3-AS1	0.000679246	0.0247679	0.017	0	1
ENSG00000287451	0.000679246	0.0247679	0.017	0	1
ENSG00000236501	0.000679246	0.0247679	0.017	0	1
ENSG00000224643	0.000679246	0.0247679	0.017	0	1
ENSG00000286567	0.000679246	0.0247679	0.017	0	1
ENSG00000241219	0.000679246	0.0247679	0.017	0	1
ENSG00000237473	0.000679246	0.0247679	0.017	0	1
ENSG00000239381	0.000679246	0.0247679	0.017	0	1
ENSG00000250371	0.000679246	0.0247679	0.017	0	1
ENSG00000250137	0.000679246	0.0247679	0.017	0	1
ENSG00000250064	0.000679246	0.0247679	0.017	0	1
ENSG00000287968	0.000679246	0.0247679	0.017	0	1
ENSG00000250954	0.000679246	0.0247679	0.017	0	1
ENSG00000287999	0.000679246	0.0247679	0.017	0	1
ENSG00000250333	0.000679246	0.0247679	0.017	0	1
ENSG00000250195	0.000679246	0.0247679	0.017	0	1
ENSG00000288785	0.000679246	0.0247679	0.017	0	1
ENSG00000286133	0.000679246	0.0247679	0.017	0	1
ENSG00000251423	0.000679246	0.0247679	0.017	0	1
ENSG00000280029	0.000679246	0.0247679	0.017	0	1
RAB44	0.000679246	0.0247679	0.017	0	1
ENSG00000287683	0.000679246	0.0247679	0.017	0	1
ENSG00000289178	0.000679246	0.0247679	0.017	0	1
ENSG00000230533	0.000679246	0.0247679	0.017	0	1
ENSG00000223838	0.000679246	0.0247679	0.017	0	1
ENSG00000286995	0.000679246	0.0247679	0.017	0	1
ENSG00000228204	0.000679246	0.0247679	0.017	0	1
CLDN4	0.000679246	0.0247679	0.017	0	1
PPP1R9A-AS1	0.000679246	0.0247679	0.017	0	1
ENSG00000237813	0.000679246	0.0247679	0.017	0	1
SLC18A1	0.000679246	0.0247679	0.017	0	1
IKBKB-DT	0.000679246	0.0247679	0.017	0	1
ENSG00000254251	0.000679246	0.0247679	0.017	0	1
ENSG00000253796	0.000679246	0.0247679	0.017	0	1
ENSG00000285683	0.000679246	0.0247679	0.017	0	1
ENSG00000224972	0.000679246	0.0247679	0.017	0	1
ENSG00000228142	0.000679246	0.0247679	0.017	0	1
HSDL2-AS1	0.000679246	0.0247679	0.017	0	1
ENSG00000285520	0.000679246	0.0247679	0.017	0	1
DYDC1	0.000679246	0.0247679	0.017	0	1
OR52N5	0.000679246	0.0247679	0.017	0	1
ENSG00000255558	0.000679246	0.0247679	0.017	0	1
PTPN5	0.000679246	0.0247679	0.017	0	1
ENSG00000228061	0.000679246	0.0247679	0.017	0	1
PDE2A-AS1	0.000679246	0.0247679	0.017	0	1
ENSG00000254733	0.000679246	0.0247679	0.017	0	1
ENSG00000254587	0.000679246	0.0247679	0.017	0	1
DRD2	0.000679246	0.0247679	0.017	0	1
ENSG00000286044	0.000679246	0.0247679	0.017	0	1
ENSG00000256417	0.000679246	0.0247679	0.017	0	1
ENSG00000282022	0.000679246	0.0247679	0.017	0	1
ENSG00000256306	0.000679246	0.0247679	0.017	0	1
BCDIN3D-AS1	0.000679246	0.0247679	0.017	0	1
MIRLET7IHG	0.000679246	0.0247679	0.017	0	1
ENSG00000257587	0.000679246	0.0247679	0.017	0	1
VWA8-AS1	0.000679246	0.0247679	0.017	0	1
ENSG00000286312	0.000679246	0.0247679	0.017	0	1
BEGAIN	0.000679246	0.0247679	0.017	0	1
LINC02249	0.000679246	0.0247679	0.017	0	1
ENSG00000259669	0.000679246	0.0247679	0.017	0	1
IGDCC3	0.000679246	0.0247679	0.017	0	1
ENSG00000259594	0.000679246	0.0247679	0.017	0	1
IL21R-AS1	0.000679246	0.0247679	0.017	0	1
ENSG00000261502	0.000679246	0.0247679	0.017	0	1
ENSG00000259846	0.000679246	0.0247679	0.017	0	1
ENSG00000260834	0.000679246	0.0247679	0.017	0	1
TUBB3	0.000679246	0.0247679	0.017	0	1
ENSG00000262879	0.000679246	0.0247679	0.017	0	1
ENSG00000233635	0.000679246	0.0247679	0.017	0	1
ENSG00000267009	0.000679246	0.0247679	0.017	0	1
ENSG00000266049	0.000679246	0.0247679	0.017	0	1
ENSG00000266268	0.000679246	0.0247679	0.017	0	1
ENSG00000266846	0.000679246	0.0247679	0.017	0	1
ENSG00000287834	0.000679246	0.0247679	0.017	0	1
ENSG00000265994	0.000679246	0.0247679	0.017	0	1
DSEL-AS1	0.000679246	0.0247679	0.017	0	1
ENSG00000267299	0.000679246	0.0247679	0.017	0	1
ENSG00000269495	0.000679246	0.0247679	0.017	0	1
ENSG00000267879	0.000679246	0.0247679	0.017	0	1
ENSG00000286587	0.000679246	0.0247679	0.017	0	1
ENSG00000288536	0.000679246	0.0247679	0.017	0	1
ENSG00000223975	0.000679246	0.0247679	0.017	0	1
CRYBA4	0.000679246	0.0247679	0.017	0	1
ENSG00000282840	0.000679246	0.0247679	0.017	0	1
ENSG00000229151	0.000679246	0.0247679	0.017	0	1
ENSG00000286523	0.000679246	0.0247679	0.017	0	1
ENSG00000226661	0.000679246	0.0247679	0.017	0	1
ENSG00000227303	0.000679246	0.0247679	0.017	0	1
ENSG00000225970	0.000679246	0.0247679	0.017	0	1
ENSG00000287918	0.000679246	0.0247679	0.017	0	1
ENSG00000286247	0.000679246	0.0247679	0.017	0	1
ENSG00000253642	0.000679262	0.030894	0.017	0	1
PPP1R21	0.000691668	-0.0678043	0	0.048	1
GOLGA4	0.000691668	-0.0678043	0	0.048	1
CD47	0.000691668	-0.0678043	0	0.048	1
CSNK2B	0.000691668	-0.0678043	0	0.048	1
HNRNPF	0.000691668	-0.0678043	0	0.048	1
TAF15	0.000691668	-0.0678043	0	0.048	1
PSMC5	0.000691668	-0.0678043	0	0.048	1
CLSTN1	0.000691839	-0.0698727	0	0.048	1
AL513166.1	0.000691839	-0.0698727	0	0.048	1
MICU2	0.000691839	-0.0698727	0	0.048	1
PABPC4	0.000692	-0.0719381	0	0.048	1
FCMR	0.000692	-0.0719381	0	0.048	1
PLEK	0.000692	-0.0719381	0	0.048	1
TGOLN2	0.000692	-0.0719381	0	0.048	1
WSB1	0.000692	-0.0719381	0	0.048	1
MTPN	0.000692149	-0.0740006	0	0.048	1
PKM	0.000692418	-0.0801703	0	0.048	1
CTSA	0.000692542	-0.0883559	0	0.048	1
CHRNA7	0.000700565	0.0541558	0.043	0.009	1
AFF2	0.000702893	0.0697217	0.078	0.027	1
KAT2B	0.000703421	-0.0821239	0.004	0.057	1
KIF1BP	0.000703421	-0.0821239	0.004	0.057	1
MAP4K4	0.000703424	-0.0963378	0.004	0.057	1
NR3C1	0.000705192	-0.0800819	0.004	0.057	1
RASA2	0.000706921	-0.0739384	0.004	0.057	1
DDX3X	0.000706921	-0.0739384	0.004	0.057	1
SYNPR	0.000710408	0.0481819	0.043	0.009	1
CFAP46	0.000710408	0.0481819	0.043	0.009	1
MIR4500HG	0.000710408	0.0481819	0.043	0.009	1
LINC01204	0.000710408	0.0481819	0.043	0.009	1
ENSG00000286046	0.000710408	0.0481819	0.043	0.009	1
ADK	0.00072245	0.118921	0.277	0.171	1
LCP2	0.000749322	-0.12007	0.043	0.12	1
LUC7L	0.000750615	0.0857619	0.13	0.06	1
ZEB2	0.000777848	-0.0957212	0.022	0.087	1
IQGAP2	0.000782182	-0.0937326	0.022	0.087	1
TMEM131L	0.000789051	-0.0820276	0.009	0.065	1
IL2RB	0.000807907	-0.0980292	0.013	0.072	1
LRRC7	0.000837874	-0.134388	0.056	0.137	1
MGAT5	0.000845414	-0.065733	0	0.047	1
PRPF40A	0.000845414	-0.065733	0	0.047	1
CLEC2D	0.000845414	-0.065733	0	0.047	1
ARIH1	0.000845414	-0.065733	0	0.047	1
SELENOW	0.000845414	-0.065733	0	0.047	1
LCORL	0.000845611	-0.0678043	0	0.047	1
HECA	0.000845611	-0.0678043	0	0.047	1
CBX3	0.000845611	-0.0678043	0	0.047	1
CARD16	0.000845611	-0.0678043	0	0.047	1
GNPTAB	0.000845611	-0.0678043	0	0.047	1
STRADA	0.000845611	-0.0678043	0	0.047	1
DSTN	0.000845611	-0.0678043	0	0.047	1
FCER1G	0.000845794	-0.0698727	0	0.047	1
KLF3	0.000845794	-0.0698727	0	0.047	1
TAF7	0.000845794	-0.0698727	0	0.047	1
PDCD4	0.000845794	-0.0698727	0	0.047	1
DGKZ	0.000845794	-0.0698727	0	0.047	1
ADCY7	0.000845794	-0.0698727	0	0.047	1
NLRC5	0.000845794	-0.0698727	0	0.047	1
DYNLL1	0.000845965	-0.0719381	0	0.047	1
EIF4H	0.000845966	-0.0740006	0	0.047	1
EIF2S3	0.000846122	-0.0740006	0	0.047	1
MAP3K1	0.000846404	-0.0801703	0	0.047	1
MAML3	0.000848452	0.0623177	0.069	0.023	1
IRF1	0.000860551	-0.078037	0.004	0.056	1
TNFAIP8	0.000861638	-0.0759891	0.004	0.056	1
HNRNPM	0.000862712	-0.0739384	0.004	0.056	1
RAPGEF1	0.000863775	-0.0718847	0.004	0.056	1
NHSL2	0.000867123	-0.105432	0.026	0.093	1
AC008691.1	0.000869405	-0.110059	0.039	0.114	1
WWC2	0.000892929	0.0536692	0.052	0.014	1
ADAMTS18	0.000907873	0.0590874	0.061	0.018	1
ENSG00000251574	0.000909694	0.0443348	0.039	0.008	1
ENSG00000258081	0.000909694	0.0443348	0.039	0.008	1
PCED1B	0.000954481	-0.0860858	0.009	0.063	1
ELF1	0.00096174	-0.0799942	0.009	0.063	1
AL356966.1	0.000993995	-0.0858616	0.017	0.078	1
KRTCAP2	0.0010333	-0.0636586	0	0.045	1
SH3BP2	0.0010333	-0.0636586	0	0.045	1
GIMAP4	0.0010333	-0.0636586	0	0.045	1
PSIP1	0.0010333	-0.0636586	0	0.045	1
SIGIRR	0.0010333	-0.0636586	0	0.045	1
PPP1CC	0.0010333	-0.0636586	0	0.045	1
AL138999.2	0.0010333	-0.0636586	0	0.045	1
PTPRA	0.0010333	-0.0636586	0	0.045	1
NCOA3	0.0010333	-0.0636586	0	0.045	1
DUSP2	0.00103353	-0.065733	0	0.045	1
HOPX	0.00103353	-0.065733	0	0.045	1
LY6E	0.00103353	-0.0678043	0	0.045	1
SEC61B	0.00103353	-0.065733	0	0.045	1
TECTA	0.00103353	-0.065733	0	0.045	1
PTGES3	0.00103353	-0.065733	0	0.045	1
AL355773.1	0.00103353	-0.065733	0	0.045	1
PCNX1	0.00103353	-0.065733	0	0.045	1
NDUFB10	0.00103353	-0.065733	0	0.045	1
SLFN5	0.00103353	-0.065733	0	0.045	1
ATP11B	0.00103374	-0.0678043	0	0.045	1
GRK3	0.00103374	-0.0678043	0	0.045	1
CYTH4	0.00103374	-0.0678043	0	0.045	1
NDUFS6	0.00103393	-0.0698727	0	0.045	1
RICTOR	0.00103393	-0.0698727	0	0.045	1
BIRC3	0.00103393	-0.0698727	0	0.045	1
SRSF3	0.00103393	-0.0719381	0	0.045	1
CCL4	0.00103428	-0.0781167	0	0.045	1
IGKC	0.00103543	-0.277425	0	0.045	1
THEMIS	0.0010472	-0.0861993	0.004	0.054	1
EPHA8	0.00105171	-0.106807	0.039	0.111	1
RASSF3	0.00105264	-0.0739384	0.004	0.054	1
MGST1	0.00108622	0.116879	0.316	0.197	1
INPP5D	0.00110679	-0.0951249	0.035	0.105	1
CTPS1	0.0011254	0.0404659	0.035	0.006	1
DENND2A	0.0011254	0.0404659	0.035	0.006	1
CACNA1I	0.0011254	0.0404659	0.035	0.006	1
BMX	0.0011254	0.0404659	0.035	0.006	1
[truncated: 14,246 more rows]

## Sheet: S5. DEGs cluster 1 CTCs vs HPCs
Supplementary Data 5. DEGs cluster 1 CTCs vs HPCs
	p_val	avg_log2FC	pct.1	pct.2	p_val_adj
ENSG00000237626	1.06351e-169	2.56059	0.937	0	1.72756e-165
ENSG00000269050	6.38212e-155	1.89719	0.868	0	1.03671e-150
SPAG17	5.1519e-151	1.94247	0.873	0.009	8.36874e-147
YWHAG	3.25746e-150	1.92846	0.873	0.011	5.29142e-146
LINC01331	8.29489e-148	3.58182	0.952	0.062	1.34742e-143
IDO1	3.72963e-147	2.35682	0.942	0.053	6.05841e-143
ENSG00000289450	4.63207e-146	1.56188	0.825	0	7.52434e-142
RTL4	6.08957e-145	1.66417	0.82	0	9.8919e-141
TMEM214	2.21612e-142	2.30218	0.899	0.041	3.59986e-138
ENSG00000235319	1.62173e-139	1.46842	0.794	0	2.63435e-135
ELP6	1.47481e-136	1.70757	0.852	0.027	2.39568e-132
RELL1	1.6227e-136	1.87882	0.852	0.029	2.63592e-132
ENSG00000286615	9.05783e-127	1.12426	0.73	0	1.47135e-122
PALS2	1.10704e-125	1.13473	0.725	0	1.79827e-121
KALRN	5.03924e-124	1.62495	0.857	0.057	8.18575e-120
ENSG00000248939	1.86133e-123	1.37145	0.714	0	3.02355e-119
KIAA1217	3.9143e-123	1.632	0.889	0.077	6.35839e-119
NPAS2	1.34251e-122	2.73008	0.984	0.192	2.18078e-118
ENSG00000258185	1.10268e-121	1.28804	0.73	0.008	1.79119e-117
LINC01374	1.26718e-121	1.45511	0.788	0.029	2.05841e-117
LINC02899	9.0756e-120	1.21167	0.735	0.012	1.47424e-115
SVIL	1.09786e-119	2.18694	0.915	0.12	1.78336e-115
LINC00667	8.54104e-117	1.44573	0.847	0.068	1.38741e-112
ZNF8	7.74766e-116	1.402	0.794	0.044	1.25853e-111
HDAC9	4.49258e-115	1.9136	0.889	0.113	7.29775e-111
MAN1A1	1.96259e-114	1.32832	0.836	0.065	3.18803e-110
DIS3L2	1.69704e-113	1.38407	0.804	0.051	2.75668e-109
ENSG00000254186	5.16461e-112	1.32312	0.704	0.015	8.38939e-108
ENSG00000235020	1.224e-111	1.22249	0.698	0.014	1.98827e-107
DSCAM	1.25152e-111	1.31927	0.815	0.06	2.03298e-107
FGD6	4.14918e-110	1.04042	0.693	0.014	6.73993e-106
CSMD2	2.1908e-108	2.45499	0.942	0.214	3.55873e-104
MEOX1	3.13675e-108	0.893085	0.635	0	5.09533e-104
ATP11A	3.6711e-106	1.54067	0.937	0.164	5.96334e-102
ENSG00000203472	4.65089e-106	0.965235	0.624	0	7.55491e-102
PRR16	6.9317e-106	1.02784	0.667	0.012	1.12599e-101
ENSG00000289545	5.20322e-105	1.02272	0.619	0	8.45211e-101
CUBN	5.34018e-105	1.34408	0.794	0.066	8.67459e-101
CACNA1C	4.67712e-104	1.67589	0.926	0.153	7.59752e-100
ENSG00000236213	5.08993e-104	0.988504	0.614	0	8.26808e-100
LDB2	1.44734e-102	1.89204	0.989	0.25	2.35106e-98
SPAG16	1.09907e-101	1.1842	0.81	0.08	1.78533e-97
LINC02463	3.52781e-101	1.03554	0.667	0.02	5.73057e-97
ENSG00000284837	5.27315e-101	0.96132	0.598	0	8.5657e-97
ATP8A2	5.92502e-97	1.32403	0.804	0.093	9.6246e-93
LINC01320	2.65324e-96	1.14911	0.746	0.06	4.30993e-92
SLC17A3	3.64244e-96	0.80408	0.571	0	5.91678e-92
IMPG1	1.68355e-95	1.13076	0.741	0.06	2.73476e-91
MEF2C-AS1	4.55693e-95	1.08358	0.677	0.035	7.40227e-91
CCDC102B	7.48302e-95	1.0097	0.688	0.038	1.21554e-90
CFAP69	1.55872e-94	0.814968	0.593	0.008	2.53198e-90
VPS26C	1.43936e-91	1.06125	0.672	0.039	2.3381e-87
SPOCK3	1.04776e-88	1.16316	0.825	0.123	1.70199e-84
ENSG00000271955	5.60904e-87	0.802513	0.587	0.017	9.11132e-83
MIR3976HG	2.89372e-86	1.43868	0.915	0.209	4.70055e-82
C1orf87	1.63437e-85	0.788973	0.556	0.011	2.65486e-81
PPP1R16B	9.34072e-84	0.982595	0.651	0.047	1.51731e-79
TAF1	1.3861e-82	0.806406	0.561	0.017	2.25157e-78
ADAMTS17	4.69996e-82	0.835847	0.598	0.029	7.63462e-78
MGAT4C	7.9792e-82	1.14352	0.757	0.107	1.29614e-77
CASC17	9.19659e-80	0.911802	0.55	0.018	1.49389e-75
SCMH1	5.76322e-79	0.782835	0.566	0.024	9.36177e-75
ENSG00000287722	1.10615e-78	0.695145	0.476	0	1.79683e-74
ABL2	1.47026e-78	0.72271	0.55	0.02	2.3883e-74
NELL1	3.81407e-78	1.0953	0.746	0.113	6.19557e-74
FAM182B	1.0079e-77	0.686894	0.508	0.009	1.63723e-73
LURAP1L-AS1	4.91715e-77	0.80199	0.497	0.008	7.98742e-73
TAFA1	7.40605e-76	0.745844	0.561	0.027	1.20304e-71
ENSG00000288040	6.52763e-75	0.671377	0.455	0	1.06035e-70
ENSG00000233891	5.67377e-74	0.647211	0.45	0	9.21648e-70
ENSG00000256654	4.92901e-73	0.647211	0.444	0	8.00669e-69
PRSS51	1.3321e-72	1.55726	0.989	0.221	2.16386e-68
CCL17	4.38936e-72	0.666576	0.439	0	7.13007e-68
FAM102B	4.91734e-72	0.964944	0.635	0.068	7.98772e-68
RGS6	1.39492e-71	1.11108	0.868	0.18	2.26591e-67
PCDH10	3.7004e-71	0.964604	0.677	0.086	6.01093e-67
MYRIP	3.67205e-70	0.780921	0.54	0.032	5.96488e-66
PLOD2	8.32163e-70	1.21905	0.884	0.239	1.35177e-65
ACTR1B	4.57008e-66	0.60335	0.418	0.003	7.42364e-62
FMN1	6.72549e-64	1.29259	0.926	0.215	1.09249e-59
ASB3	1.56718e-63	0.646631	0.481	0.024	2.54573e-59
DAB1	1.3372e-62	1.00717	0.778	0.191	2.17214e-58
C16orf95	4.39764e-62	0.849827	0.64	0.09	7.14353e-58
B2M	5.57295e-62	-2.28007	0.005	0.765	9.05269e-58
SPRY3	5.68145e-62	0.556699	0.381	0	9.22894e-58
ENSG00000281566	3.02246e-59	0.5515	0.365	0	4.90968e-55
MRPS30-DT	2.31861e-58	0.503847	0.36	0	3.76634e-54
USP32	4.62861e-58	0.672877	0.503	0.042	7.51871e-54
WDPCP	4.81787e-58	0.830735	0.608	0.093	7.82614e-54
ZFPM2-AS1	9.78739e-58	0.532105	0.413	0.014	1.58986e-53
PRAG1	3.18657e-57	0.813009	0.614	0.092	5.17626e-53
CDC42SE2	1.08439e-56	1.00149	0.757	0.205	1.76148e-52
TENT5A	3.34293e-55	0.941356	0.751	0.176	5.43026e-51
HLA-B	5.96342e-55	-1.67032	0.011	0.713	9.68697e-51
GLIS1	4.37652e-54	0.514256	0.397	0.015	7.10922e-50
VPS13D	2.61444e-53	0.908525	0.72	0.183	4.24689e-49
PTGER3	1.89338e-51	0.505826	0.376	0.014	3.07561e-47
ENSG00000287448	3.18565e-51	0.443382	0.317	0	5.17477e-47
C8orf74	2.34351e-50	0.403542	0.312	0	3.8068e-46
PAK5	6.15805e-50	0.675358	0.926	0.344	1.00031e-45
GLOD5	1.84949e-49	0.420751	0.307	0	3.00431e-45
ENSG00000228484	1.84949e-49	0.420751	0.307	0	3.00431e-45
RPL13	2.22511e-49	-1.53255	0.005	0.663	3.61447e-45
NDUFAF2	1.00283e-48	0.605141	0.55	0.083	1.62899e-44
ENSG00000253551	1.09959e-47	0.443382	0.296	0	1.78618e-43
NKPD1	7.81663e-47	0.386125	0.291	0	1.26973e-42
TMSB10	1.33886e-46	-1.33977	0.011	0.642	2.17484e-42
MT-CO3	3.01733e-46	-1.5752	0.016	0.644	4.90134e-42
LINC01708	1.23425e-45	0.438178	0.317	0.008	2.00492e-41
TMEM132B	1.78268e-45	0.501489	0.376	0.024	2.89579e-41
NKAIN3	1.78284e-45	0.521034	0.413	0.036	2.89605e-41
ARRDC3-AS1	7.04916e-44	0.409944	0.307	0.008	1.14507e-39
TRAK1	1.02681e-43	0.49304	0.36	0.023	1.66795e-39
RPL13A	1.57429e-43	-1.3735	0	0.606	2.55727e-39
TMSB4X	2.99421e-43	-1.82675	0	0.605	4.8638e-39
ENSG00000260470	1.64e-42	0.452094	0.344	0.02	2.66401e-38
HIF1A	2.24519e-42	0.532173	0.397	0.038	3.64709e-38
PCYT1A	3.79653e-42	0.409944	0.296	0.008	6.16709e-38
NEGR1	5.37134e-42	0.562758	0.466	0.066	8.72521e-38
CLOCK	7.139e-42	0.513799	0.386	0.035	1.15966e-37
BMERB1	1.09952e-41	0.423183	0.333	0.018	1.78606e-37
MT-CO2	1.73302e-41	-1.26484	0	0.586	2.81512e-37
RPLP1	1.68699e-40	-1.29993	0.021	0.595	2.74035e-36
LINC02281	4.14086e-40	0.365165	0.296	0.011	6.72641e-36
ATXN1	7.02592e-40	0.626307	0.614	0.149	1.14129e-35
PAPPA2	1.36785e-39	0.634396	0.534	0.108	2.22194e-35
MT-ND4	1.49833e-39	-1.32458	0.016	0.582	2.43389e-35
RPS12	2.54961e-39	-1.26665	0	0.565	4.14158e-35
ZBTB16	3.12906e-39	0.609293	0.45	0.068	5.08284e-35
ENSG00000257781	4.91559e-39	0.338624	0.243	0	7.98488e-35
RPL28	7.85541e-39	-1.0501	0	0.558	1.27603e-34
LEPR	1.17361e-38	0.548688	0.45	0.069	1.90641e-34
ZNF559-ZNF177	3.51217e-38	0.326501	0.238	0	5.70517e-34
EEF1A1	4.42182e-38	-1.14537	0	0.552	7.18281e-34
LINC02611	5.71626e-38	0.671549	0.587	0.146	9.28549e-34
LINC02197	1.64062e-37	0.374702	0.286	0.012	2.66503e-33
MALAT1	2.03505e-37	-1.55574	0	0.547	3.30573e-33
SERPIND1	2.52115e-37	0.326501	0.233	0	4.09536e-33
ELSPBP1	2.53177e-37	0.338624	0.233	0	4.1126e-33
RPS28	3.53691e-37	-1.00314	0.011	0.552	5.74536e-33
EOLA2-DT	7.1744e-37	0.378995	0.27	0.009	1.16541e-32
ENSG00000259986	1.76979e-36	0.301944	0.228	0	2.87485e-32
EFCAB13-DT	1.78582e-36	0.314275	0.228	0	2.90088e-32
RPS29	4.01838e-36	-1.19454	0	0.532	6.52745e-32
RPS27	5.02838e-36	-1.29698	0	0.532	8.1681e-32
CHODL	5.6918e-36	0.44065	0.344	0.033	9.24576e-32
ENSG00000229116	1.254e-35	0.295739	0.222	0	2.037e-31
TMEM51-AS1	1.26478e-35	0.308122	0.222	0	2.05451e-31
CEACAM16-AS1	1.2745e-35	0.320401	0.222	0	2.0703e-31
ACTB	1.72477e-35	-1.16389	0	0.525	2.80172e-31
DACH1	2.90602e-35	0.40134	0.317	0.026	4.72054e-31
SUGCT	3.36142e-35	0.45807	0.339	0.033	5.46029e-31
RPL34	5.85312e-35	-1.17257	0	0.52	9.50781e-31
SMUG1	4.11634e-34	0.404131	0.328	0.032	6.68659e-30
ENSG00000259776	6.18564e-34	0.276961	0.212	0	1.0048e-29
SMIM35	6.44585e-34	0.320007	0.233	0.005	1.04706e-29
SLC35F6	2.65048e-33	0.30379	0.222	0.003	4.30544e-29
ENSG00000283692	4.35877e-33	0.283248	0.206	0	7.08038e-29
PSMD6	7.03958e-33	0.317849	0.233	0.006	1.14351e-28
RPL37	7.49411e-33	-0.961526	0	0.496	1.21734e-28
MT-CYB	1.13983e-32	-1.00865	0	0.495	1.85154e-28
ROR1	2.40097e-32	0.313181	0.259	0.014	3.90013e-28
ENSG00000287362	3.01126e-32	0.264306	0.201	0	4.8915e-28
ENSG00000273674	3.02254e-32	0.270648	0.201	0	4.90981e-28
RPL27A	1.18758e-31	-0.933402	0	0.483	1.92911e-27
RPL39	1.36087e-31	-0.881963	0.005	0.487	2.2106e-27
RPS8	1.52992e-31	-0.923142	0	0.481	2.4852e-27
ENSG00000287401	2.09461e-31	0.264306	0.196	0	3.40248e-27
GARRE1	2.09461e-31	0.264306	0.196	0	3.40248e-27
RPS27A	2.3102e-31	-0.957063	0	0.48	3.75269e-27
NXPH1	3.50457e-31	0.347594	0.296	0.027	5.69282e-27
NLGN1	6.32847e-31	0.442522	0.402	0.071	1.028e-26
TPT1	6.44566e-31	-1.0258	0	0.475	1.04703e-26
MT-ATP6	9.75424e-31	-1.0501	0	0.474	1.58448e-26
RPS19	1.4654e-30	-1.00742	0.011	0.483	2.38039e-26
PRCP	1.61406e-30	0.487123	0.434	0.086	2.62189e-26
RPS11	3.81807e-30	-0.800209	0	0.463	6.20207e-26
RPL26	4.6185e-30	-0.812614	0	0.463	7.5023e-26
RPL37A	8.05277e-30	-0.851967	0.011	0.474	1.30809e-25
SEC61G-DT	9.9589e-30	0.257937	0.185	0	1.61772e-25
RPL21	2.92352e-29	-0.923515	0.005	0.462	4.74896e-25
RPLP2	3.19806e-29	-0.985829	0	0.456	5.19493e-25
SCML2	4.06286e-29	0.304644	0.259	0.02	6.5997e-25
MT-ND1	6.04233e-29	-0.85281	0	0.451	9.81517e-25
ENSG00000283504	6.77283e-29	0.238657	0.18	0	1.10018e-24
ARAP3	6.81175e-29	0.251539	0.18	0	1.1065e-24
TUB	1.13078e-28	0.385493	0.354	0.056	1.83683e-24
HORMAD2	2.40213e-28	0.329114	0.238	0.015	3.90202e-24
ENSG00000234860	4.62748e-28	0.238657	0.175	0	7.51689e-24
RPS20	5.03847e-28	-0.763619	0	0.439	8.18449e-24
MT-ND3	6.05952e-28	-0.859361	0.021	0.465	9.84308e-24
HINT1	7.78617e-28	0.429512	0.36	0.062	1.26478e-23
RPL32	2.65508e-27	-0.827361	0	0.432	4.31292e-23
RPL3	2.96127e-27	-0.754646	0	0.43	4.81029e-23
ENSG00000227705	3.13105e-27	0.22566	0.169	0	5.08608e-23
ENSG00000246308	3.14686e-27	0.238657	0.169	0	5.11175e-23
RPS6	3.42642e-27	-0.798963	0	0.43	5.56588e-23
RELN	6.79886e-27	0.334639	0.243	0.02	1.10441e-22
RPL41	8.94347e-27	-0.759781	0	0.424	1.45278e-22
P3H2	1.21326e-26	0.288728	0.222	0.014	1.97083e-22
AGA-DT	2.11564e-26	0.219117	0.164	0	3.43665e-22
ENSG00000287469	2.11564e-26	0.219117	0.164	0	3.43665e-22
ENSG00000259616	2.12562e-26	0.232173	0.164	0	3.45285e-22
ENSG00000258342	2.12562e-26	0.232173	0.164	0	3.45285e-22
LTF	2.1301e-26	0.238657	0.164	0	3.46014e-22
RPS21	2.58238e-26	-0.792714	0	0.42	4.19482e-22
RPL36	4.01331e-26	-0.750784	0	0.417	6.51923e-22
ENSG00000253194	7.00752e-26	0.261854	0.201	0.009	1.1383e-21
DCLK1	8.38239e-26	0.296279	0.27	0.03	1.36164e-21
RPL30	1.13231e-25	-0.661708	0	0.409	1.83932e-21
HLA-C	1.38532e-25	-0.681265	0.005	0.415	2.25031e-21
ENSG00000288088	1.42369e-25	0.212545	0.159	0	2.31264e-21
ENSG00000275741	1.42369e-25	0.212545	0.159	0	2.31264e-21
MYO5B	2.89885e-25	0.431551	0.344	0.063	4.7089e-21
CAMSAP2	3.22547e-25	0.216949	0.164	0.002	5.23945e-21
ZNF559	4.65372e-25	0.272254	0.206	0.012	7.5595e-21
MT-ND2	5.13072e-25	-0.758499	0	0.403	8.33434e-21
ENSG00000237126	9.54179e-25	0.205942	0.153	0	1.54997e-20
ZNF225	9.5808e-25	0.219117	0.153	0	1.55631e-20
PLPPR5-AS1	9.5808e-25	0.219117	0.153	0	1.55631e-20
CENPA	1.85325e-24	0.272441	0.185	0.008	3.01042e-20
SLC27A4	1.87455e-24	-0.806236	0.005	0.402	3.04502e-20
RPL7	2.03366e-24	-0.672638	0	0.394	3.30347e-20
PTMA	2.15519e-24	-0.62701	0	0.392	3.50089e-20
ENSG00000289084	2.93913e-24	0.249199	0.19	0.009	4.77432e-20
RPL31	3.31355e-24	-0.736532	0	0.392	5.38253e-20
RPL23	5.56441e-24	-0.628414	0	0.388	9.03883e-20
RPS16	6.12842e-24	-0.658963	0	0.388	9.955e-20
ENSG00000236990	6.36959e-24	0.199309	0.148	0	1.03468e-19
RPL38	6.37669e-24	-0.680781	0	0.388	1.03583e-19
SLC45A2	6.38212e-24	0.212545	0.148	0	1.03671e-19
KIF26B-AS1	6.8197e-24	0.22568	0.169	0.005	1.10779e-19
COBL	1.08196e-23	0.29857	0.222	0.02	1.75754e-19
RPLP0	1.14594e-23	-0.658061	0.016	0.406	1.86147e-19
SGCE	1.18274e-23	0.310005	0.249	0.029	1.92124e-19
CDS2	1.64222e-23	0.23858	0.185	0.009	2.66762e-19
ENSG00000234352	1.6828e-23	0.232154	0.185	0.009	2.73354e-19
DDAH1	1.75073e-23	0.272254	0.196	0.012	2.84389e-19
STEAP1B	2.07501e-23	-0.659261	0.026	0.417	3.37065e-19
SNHG21	2.28405e-23	0.302207	0.238	0.026	3.7102e-19
FAM189A1	2.39014e-23	0.310399	0.28	0.041	3.88255e-19
RPL27	2.74151e-23	-0.618557	0	0.379	4.45331e-19
RPS3	4.02015e-23	-0.645157	0	0.377	6.53033e-19
RPL35A	4.10864e-23	-0.671814	0.005	0.385	6.67408e-19
HLA-A	4.11758e-23	-0.643769	0	0.377	6.6886e-19
RPL19	4.20959e-23	-0.643769	0	0.377	6.83806e-19
ENSG00000225393	4.2353e-23	0.192645	0.143	0	6.87983e-19
COL15A1	4.24302e-23	0.199309	0.143	0	6.89237e-19
RPS13	5.99553e-23	-0.595769	0	0.374	9.73913e-19
RPS14	6.53298e-23	-0.727388	0	0.376	1.06122e-18
RFX2	7.02559e-23	0.316978	0.275	0.041	1.14124e-18
RPL35	8.72959e-23	-0.628414	0	0.373	1.41804e-18
ASCC2	8.85114e-23	0.263705	0.212	0.018	1.43778e-18
RPS15	1.15379e-22	-0.634017	0	0.371	1.87422e-18
HULC	1.28592e-22	0.335301	0.302	0.053	2.08885e-18
DAPK3	1.82558e-22	0.201609	0.153	0.003	2.96547e-18
LINC01307	2.80528e-22	0.18595	0.138	0	4.55689e-18
ENSG00000285280	2.80528e-22	0.18595	0.138	0	4.55689e-18
ENSG00000254394	2.80528e-22	0.18595	0.138	0	4.55689e-18
RPS24	2.86251e-22	-0.594333	0	0.365	4.64986e-18
RPS17	3.26345e-22	-0.624198	0	0.365	5.30114e-18
ERN1	4.78467e-22	0.24903	0.212	0.02	7.77222e-18
RPL11	5.60543e-22	-0.629817	0	0.362	9.10546e-18
CMTM8	6.68016e-22	0.225699	0.175	0.009	1.08513e-17
S100A4	7.5257e-22	-0.65135	0.005	0.368	1.22247e-17
PCAT1	1.37892e-21	0.358071	0.328	0.069	2.23992e-17
SDCBP2-AS1	1.85103e-21	0.179225	0.132	0	3.00681e-17
ENSG00000229846	1.85103e-21	0.179225	0.132	0	3.00681e-17
ENSG00000223561	1.85103e-21	0.179225	0.132	0	3.00681e-17
CAPRIN2	1.8539e-21	0.18595	0.132	0	3.01148e-17
ENSG00000286010	1.8539e-21	0.18595	0.132	0	3.01148e-17
ENSG00000267223	1.8539e-21	0.18595	0.132	0	3.01148e-17
MT-CO1	2.54737e-21	-0.631218	0	0.353	4.13795e-17
RPS23	2.86815e-21	-0.631218	0	0.353	4.65902e-17
TEX41	2.94864e-21	0.25319	0.206	0.02	4.78977e-17
KCNS3	3.23912e-21	0.227898	0.206	0.02	5.26162e-17
LINC02326	3.63976e-21	0.208311	0.164	0.008	5.91243e-17
RPL9	3.78267e-21	-0.569696	0	0.35	6.14457e-17
ENSG00000262801	4.74811e-21	0.22786	0.18	0.012	7.71283e-17
RPS25	6.9397e-21	-0.592895	0	0.347	1.12728e-16
GPR39	9.99231e-21	0.304836	0.27	0.045	1.62315e-16
ENSG00000255496	1.21683e-20	0.172467	0.127	0	1.97662e-16
ENSG00000253901	1.21857e-20	0.179225	0.127	0	1.97944e-16
ENSG00000285582	1.21857e-20	0.179225	0.127	0	1.97944e-16
ENSG00000258784	1.21857e-20	0.179225	0.127	0	1.97944e-16
RPS3A	1.93427e-20	-0.591456	0	0.341	3.14203e-16
RPL23A	2.09063e-20	-0.604357	0	0.341	3.39602e-16
RPS15A	2.6734e-20	-0.628414	0	0.34	4.34266e-16
CELF4	2.71764e-20	0.234287	0.175	0.012	4.41454e-16
RPL8	2.72976e-20	-0.540162	0	0.338	4.43422e-16
PLCH1	2.8728e-20	0.219263	0.18	0.014	4.66657e-16
RPL10	4.45339e-20	-0.625604	0	0.337	7.23409e-16
ZNF704	4.67307e-20	0.265373	0.228	0.03	7.59093e-16
ITGA11	7.97007e-20	0.165678	0.122	0	1.29466e-15
CYYR1-AS1	7.97007e-20	0.165678	0.122	0	1.29466e-15
ENSG00000256995	7.97007e-20	0.165678	0.122	0	1.29466e-15
ENSG00000225087	7.97007e-20	0.165678	0.122	0	1.29466e-15
ENSG00000249803	7.97007e-20	0.165678	0.122	0	1.29466e-15
ENSG00000225311	7.97007e-20	0.165678	0.122	0	1.29466e-15
ENSG00000260951	7.97007e-20	0.165678	0.122	0	1.29466e-15
ENSG00000287838	7.97007e-20	0.165678	0.122	0	1.29466e-15
ENSG00000261118	7.97007e-20	0.165678	0.122	0	1.29466e-15
RNPC3-DT	7.98045e-20	0.172467	0.122	0	1.29635e-15
RPS2	7.98519e-20	-0.555004	0	0.332	1.29711e-15
MYO1D	9.02373e-20	0.246757	0.222	0.029	1.46581e-15
RBFOX2	9.60608e-20	-0.584343	0.037	0.383	1.56041e-15
AHCYL2	1.10168e-19	0.316515	0.312	0.068	1.78956e-15
ATP9B	1.18823e-19	0.295316	0.243	0.038	1.93016e-15
FBXO38-DT	1.34158e-19	0.221444	0.185	0.017	2.17927e-15
ENSG00000253535	1.54765e-19	0.217124	0.18	0.015	2.514e-15
LINC01747	1.63736e-19	0.206159	0.159	0.009	2.65973e-15
RGS5	1.79578e-19	0.20401	0.164	0.011	2.91706e-15
ENSG00000237356	1.80237e-19	0.208408	0.169	0.012	2.92777e-15
RIMS2	2.23275e-19	0.362761	0.402	0.119	3.62687e-15
CD52	2.27616e-19	-0.555004	0	0.326	3.6974e-15
JARID2	2.77987e-19	0.31687	0.302	0.065	4.51561e-15
ITLN2	5.2017e-19	0.158857	0.116	0	8.44964e-15
ENSG00000272865	5.20788e-19	0.165678	0.116	0	8.45968e-15
PDSS1	7.18416e-19	0.190657	0.143	0.006	1.16699e-14
RACK1	7.88854e-19	-0.483876	0	0.317	1.28141e-14
OOEP	8.26289e-19	-0.491612	0	0.317	1.34222e-14
UBA52	8.55711e-19	-0.51001	0	0.317	1.39002e-14
RPS9	9.6167e-19	-0.46514	0	0.316	1.56214e-14
ITGA3	1.04489e-18	0.208408	0.164	0.012	1.69732e-14
MFAP3	1.07767e-18	0.201865	0.164	0.012	1.75057e-14
HLA-E	1.29807e-18	-0.557691	0.005	0.323	2.10858e-14
RPS18	2.29774e-18	-0.664449	0	0.313	3.73245e-14
RPL18A	2.49615e-18	-0.525165	0	0.311	4.05475e-14
EPB41L3	2.72938e-18	0.244716	0.206	0.027	4.4336e-14
RPL17	3.08012e-18	-0.522146	0	0.31	5.00335e-14
TRIOBP	3.15159e-18	0.325965	0.328	0.081	5.11945e-14
ENSG00000270792	3.38317e-18	0.152003	0.111	0	5.49562e-14
ENSG00000230226	3.38317e-18	0.152003	0.111	0	5.49562e-14
MCOLN2	4.20138e-18	0.214989	0.175	0.017	6.82472e-14
DAB2IP	4.52481e-18	0.183993	0.138	0.006	7.3501e-14
RPL12	4.71285e-18	-0.494695	0	0.307	7.65556e-14
NTRK3	5.19358e-18	0.175144	0.138	0.006	8.43645e-14
ATP13A4	5.68854e-18	0.206266	0.164	0.014	9.24046e-14
KCNQ3	6.04527e-18	0.25488	0.228	0.036	9.81994e-14
CHSY1	6.15653e-18	0.199586	0.148	0.009	1.00007e-13
HBS1L	6.3067e-18	0.18635	0.148	0.009	1.02446e-13
JRKL	8.18196e-18	0.225756	0.19	0.023	1.32908e-13
PFN1	8.89534e-18	-0.517551	0.005	0.311	1.44496e-13
RPL10A	1.18501e-17	-0.482324	0	0.301	1.92492e-13
SIK3	1.29636e-17	-0.475051	0.016	0.325	2.10581e-13
RPL18	1.66678e-17	-0.516091	0	0.299	2.70752e-13
ATP5F1E	1.79099e-17	-0.452512	0	0.298	2.90928e-13
LINC01625	2.14225e-17	0.165973	0.127	0.005	3.47987e-13
ENSG00000287292	2.19303e-17	0.145117	0.106	0	3.56235e-13
NALF1	2.19303e-17	0.145117	0.106	0	3.56235e-13
ENSG00000285534	2.19303e-17	0.145117	0.106	0	3.56235e-13
ENSG00000260289	2.19303e-17	0.145117	0.106	0	3.56235e-13
ENSG00000253171	2.19303e-17	0.145117	0.106	0	3.56235e-13
ENSG00000223786	2.19516e-17	0.152003	0.106	0	3.56582e-13
ENSG00000242880	2.19707e-17	0.158857	0.106	0	3.56893e-13
RPS4X	2.2714e-17	-0.449338	0	0.296	3.68966e-13
RPSA	2.34448e-17	-0.466711	0	0.296	3.80837e-13
RPL14	2.80039e-17	-0.476263	0.005	0.304	4.54896e-13
COL18A1	3.46652e-17	0.175144	0.138	0.008	5.63102e-13
FRAS1	5.34386e-17	0.223664	0.201	0.029	8.68056e-13
FP236383.3	5.38938e-17	-0.716807	0.032	0.344	8.75452e-13
TXNRD1	7.47956e-17	-0.475218	0.021	0.322	1.21498e-12
ENSG00000269931	8.17773e-17	0.221482	0.175	0.02	1.32839e-12
CCDC91	9.27466e-17	0.279115	0.286	0.066	1.50658e-12
OTOGL	1.07673e-16	0.199859	0.169	0.018	1.74904e-12
TRBC2	1.11944e-16	-0.543142	0	0.287	1.81841e-12
ENSG00000249894	1.41697e-16	0.138197	0.101	0	2.30173e-12
ENSG00000286724	1.41697e-16	0.138197	0.101	0	2.30173e-12
SEMA3F	1.41821e-16	0.145117	0.101	0	2.30374e-12
ENSG00000235140	1.41821e-16	0.145117	0.101	0	2.30374e-12
OR10A3	1.41821e-16	0.145117	0.101	0	2.30374e-12
RPL6	1.50262e-16	-0.433361	0	0.284	2.44085e-12
SNCA	1.65327e-16	0.191011	0.159	0.015	2.68558e-12
TRPM3	1.69027e-16	0.26492	0.233	0.044	2.74567e-12
ENSG00000229272	1.96562e-16	0.21735	0.201	0.03	3.19296e-12
AC099560.1	2.33114e-16	-0.560899	0	0.283	3.7867e-12
RAB6A	2.33971e-16	0.364693	0.365	0.111	3.80062e-12
ENSG00000286780	2.63753e-16	0.113492	0.132	0.008	4.28441e-12
ACTG1	2.9735e-16	-0.444563	0	0.28	4.83015e-12
HIF1A-AS3	3.19083e-16	0.142949	0.106	0.002	5.18319e-12
CFL1	5.50834e-16	-0.427354	0.005	0.284	8.94775e-12
ENSG00000228655	9.12716e-16	0.131245	0.095	0	1.48262e-11
ENSG00000288637	9.12716e-16	0.131245	0.095	0	1.48262e-11
ENSG00000286533	9.12716e-16	0.131245	0.095	0	1.48262e-11
ENSG00000249942	9.12716e-16	0.131245	0.095	0	1.48262e-11
ENSG00000250421	9.12716e-16	0.131245	0.095	0	1.48262e-11
ENSG00000287476	9.12716e-16	0.131245	0.095	0	1.48262e-11
LINC01490	9.12716e-16	0.131245	0.095	0	1.48262e-11
ENSG00000264895	9.12716e-16	0.131245	0.095	0	1.48262e-11
C5orf64	9.16876e-16	0.184409	0.153	0.015	1.48937e-11
DPP10	1.04686e-15	0.294136	0.312	0.086	1.70053e-11
SLC4A8	1.10149e-15	0.157026	0.122	0.006	1.78926e-11
CDH20	1.10149e-15	0.157026	0.122	0.006	1.78926e-11
ZNF827	1.21669e-15	0.17564	0.148	0.014	1.97639e-11
ENSG00000259560	1.29509e-15	0.179687	0.132	0.009	2.10374e-11
PHAX	1.33864e-15	0.170844	0.138	0.011	2.17448e-11
FTL	1.49788e-15	-0.538179	0.016	0.295	2.43316e-11
RPL7A	1.82396e-15	-0.410692	0	0.268	2.96284e-11
NLGN4X	2.31223e-15	0.191186	0.164	0.02	3.75598e-11
SH3BGRL3	3.01083e-15	-0.519122	0	0.265	4.89079e-11
RPL5	3.39241e-15	-0.390974	0	0.263	5.51063e-11
RPL4	3.71454e-15	-0.430144	0	0.263	6.0339e-11
RPL36A	3.83541e-15	-0.45884	0	0.263	6.23024e-11
COL19A1	4.07697e-15	0.112588	1	0.74	6.62262e-11
PABPC1	4.48121e-15	-0.417205	0	0.262	7.27928e-11
FGD1	4.67273e-15	0.191011	0.148	0.015	7.59038e-11
LINC01602	5.01761e-15	0.177776	0.148	0.015	8.15061e-11
TRPM8	5.29071e-15	0.145509	0.111	0.005	8.59422e-11
PSTPIP1	5.53515e-15	0.206477	0.169	0.023	8.9913e-11
OPRD1	5.8619e-15	0.124258	0.09	0	9.52207e-11
DPYSL5	5.8619e-15	0.124258	0.09	0	9.52207e-11
ENSG00000240086	5.8619e-15	0.124258	0.09	0	9.52207e-11
ENSG00000285876	5.8619e-15	0.124258	0.09	0	9.52207e-11
ENSG00000251076	5.8619e-15	0.124258	0.09	0	9.52207e-11
LETR1	5.8619e-15	0.124258	0.09	0	9.52207e-11
CC2D2A	6.73537e-15	0.150205	0.116	0.006	1.09409e-10
PTPRR	8.47063e-15	0.15272	0.122	0.008	1.37597e-10
CDH12	9.10591e-15	0.26	0.259	0.063	1.47916e-10
FAU	1.31256e-14	-0.387661	0	0.254	2.13212e-10
SLC8A1	1.39249e-14	-1.44594	0.048	0.319	2.26195e-10
IL32	1.72865e-14	-0.420451	0	0.253	2.80803e-10
TXNIP	2.06013e-14	-0.399223	0	0.251	3.34647e-10
ERCC6L2	2.33598e-14	0.240318	0.222	0.047	3.79456e-10
RPL22	2.57985e-14	-0.404149	0	0.25	4.19071e-10
CRIP1	2.6045e-14	-0.422071	0	0.25	4.23074e-10
UBR3	2.71288e-14	0.204471	0.18	0.029	4.4068e-10
FKTN	3.02526e-14	0.186937	0.164	0.023	4.91424e-10
PALLD	3.14205e-14	0.210981	0.19	0.033	5.10395e-10
ENSG00000204929	3.22263e-14	0.173251	0.138	0.014	5.23484e-10
LTB	3.70646e-14	-0.557955	0	0.248	6.02077e-10
ENSG00000274090	3.75448e-14	0.117238	0.085	0	6.09878e-10
ENSG00000234318	3.75448e-14	0.117238	0.085	0	6.09878e-10
ENSG00000258854	3.75448e-14	0.117238	0.085	0	6.09878e-10
ENSG00000261472	3.75448e-14	0.117238	0.085	0	6.09878e-10
LINC01539	3.75448e-14	0.117238	0.085	0	6.09878e-10
ENSG00000267509	3.75448e-14	0.117238	0.085	0	6.09878e-10
DIRC3-AS1	3.75677e-14	0.124258	0.085	0	6.1025e-10
KCNIP1-AS1	3.75677e-14	0.124258	0.085	0	6.1025e-10
POU5F1B	4.4614e-14	0.154871	0.116	0.008	7.24709e-10
ENSG00000259692	5.10073e-14	0.150571	0.122	0.009	8.28563e-10
RPL15	5.90753e-14	-0.364256	0	0.244	9.59619e-10
FTH1	6.39773e-14	-0.60953	0.005	0.253	1.03925e-09
GNAI3	6.6962e-14	0.221556	0.18	0.03	1.08773e-09
MIR3681HG	8.29487e-14	0.320685	0.46	0.189	1.34742e-09
CLIC5	1.00164e-13	0.184817	0.164	0.024	1.62707e-09
BIRC6	1.12098e-13	0.265777	0.265	0.071	1.82093e-09
CORO1A	1.12504e-13	-0.374334	0	0.239	1.82751e-09
NSD3	1.18432e-13	0.204471	0.175	0.029	1.9238e-09
MYL6	1.39535e-13	-0.389318	0	0.238	2.26661e-09
EEF1G	1.4157e-13	-0.376006	0	0.238	2.29966e-09
STARD4-AS1	2.2679e-13	0.185018	0.169	0.027	3.68397e-09
TICAM2	2.39865e-13	0.110183	0.079	0	3.89636e-09
ENSG00000197099	2.39865e-13	0.110183	0.079	0	3.89636e-09
ENSG00000248969	2.39865e-13	0.110183	0.079	0	3.89636e-09
ENSG00000228876	2.39865e-13	0.110183	0.079	0	3.89636e-09
ENSG00000227033	2.39865e-13	0.110183	0.079	0	3.89636e-09
ENSG00000250354	2.39865e-13	0.110183	0.079	0	3.89636e-09
SCRT1	2.39865e-13	0.110183	0.079	0	3.89636e-09
ENSG00000287522	2.39865e-13	0.110183	0.079	0	3.89636e-09
ENSG00000287176	2.39993e-13	0.117238	0.079	0	3.89844e-09
SMAD9	2.41516e-13	0.143351	0.106	0.006	3.92319e-09
ECE1	2.48266e-13	0.178244	0.153	0.021	4.03284e-09
ENSG00000228999	2.70707e-13	0.148426	0.122	0.011	4.39736e-09
ENSG00000228566	2.70707e-13	0.0999451	0.122	0.011	4.39736e-09
ENSG00000280441	2.93967e-13	-0.727616	0.005	0.242	4.77519e-09
NACA	3.21422e-13	-0.343889	0	0.232	5.22118e-09
VSTM2A	5.72287e-13	0.162282	0.138	0.017	9.29623e-09
ARHGDIB	5.73438e-13	-0.316276	0	0.227	9.31492e-09
BEAN1	5.75311e-13	0.174013	0.159	0.024	9.34535e-09
RYR2	6.1025e-13	0.206989	0.201	0.042	9.91289e-09
RPS5	7.28101e-13	-0.326693	0	0.226	1.18273e-08
GNA14	7.28357e-13	0.171112	0.132	0.015	1.18314e-08
CACNB2	7.53756e-13	0.157691	0.132	0.015	1.2244e-08
S100A6	7.73289e-13	-0.357499	0	0.226	1.25613e-08
ZC3H12B	8.92261e-13	0.119926	0.09	0.003	1.44939e-08
NUCB2	9.39426e-13	-0.348262	0.016	0.251	1.526e-08
ENSG00000231918	1.17502e-12	0.148426	0.122	0.012	1.9087e-08
TEX2	1.2295e-12	0.124751	0.095	0.005	1.99719e-08
SPIRE1	1.2295e-12	0.124751	0.095	0.005	1.99719e-08
IFITM1	1.47614e-12	-0.367623	0	0.221	2.39785e-08
HSD11B1	1.52897e-12	0.103093	0.074	0	2.48367e-08
CALHM4	1.52897e-12	0.103093	0.074	0	2.48367e-08
IL33	1.52897e-12	0.103093	0.074	0	2.48367e-08
ENSG00000189229	1.52897e-12	0.103093	0.074	0	2.48367e-08
LINC02882	1.52897e-12	0.103093	0.074	0	2.48367e-08
ENSG00000282943	1.52897e-12	0.103093	0.074	0	2.48367e-08
ENSG00000236109	1.52897e-12	0.103093	0.074	0	2.48367e-08
ZIC4	1.52897e-12	0.103093	0.074	0	2.48367e-08
PXDC1	1.52897e-12	0.103093	0.074	0	2.48367e-08
ENSG00000250714	1.52897e-12	0.103093	0.074	0	2.48367e-08
FGGY-DT	1.9058e-12	-0.697325	0.005	0.229	3.09579e-08
TMLHE-AS1	2.10626e-12	0.178244	0.153	0.024	3.42141e-08
LINC02328	2.12889e-12	0.255857	0.27	0.081	3.45817e-08
JUNB	2.17939e-12	-0.347303	0	0.218	3.5402e-08
EEF1D	2.66176e-12	-0.35241	0	0.217	4.32376e-08
EVC2	3.36332e-12	0.108015	0.079	0.002	5.46337e-08
CALM1	3.97531e-12	-0.326693	0	0.214	6.45749e-08
LINC01722	3.98276e-12	0.180586	0.159	0.027	6.4696e-08
CHRM3	4.2252e-12	0.146666	0.127	0.015	6.86342e-08
KIRREL3	4.48123e-12	0.180806	0.169	0.032	7.2793e-08
NKG7	5.47314e-12	-0.48077	0	0.212	8.89056e-08
APOO	5.92983e-12	-0.321494	0	0.211	9.63242e-08
MSC-AS1	6.28884e-12	0.141605	0.116	0.012	1.02156e-07
ENSG00000225689	6.65774e-12	0.137747	0.116	0.012	1.08148e-07
PKD1L1	7.31471e-12	0.14375	0.111	0.011	1.1882e-07
SMAD6	7.44455e-12	0.117764	0.09	0.005	1.20929e-07
FGD4	7.91512e-12	0.174263	0.164	0.03	1.28573e-07
ENSG00000237844	8.47067e-12	0.132158	0.106	0.009	1.37598e-07
KATNIP	8.75266e-12	0.13431	0.101	0.008	1.42178e-07
IL12RB2	8.92552e-12	0.127391	0.101	0.008	1.44986e-07
STX17-DT	8.92552e-12	0.127391	0.101	0.008	1.44986e-07
CCDC33	9.02521e-12	0.198297	0.18	0.038	1.46606e-07
DAPK1	9.47336e-12	-0.347303	0	0.208	1.53885e-07
ENSG00000227088	9.64897e-12	0.125239	0.101	0.008	1.56738e-07
ENSG00000285638	9.7272e-12	0.0959691	0.069	0	1.58009e-07
VSTM2B-DT	9.7272e-12	0.0959691	0.069	0	1.58009e-07
ENSG00000206129	9.7272e-12	0.0959691	0.069	0	1.58009e-07
ENSG00000283400	9.7272e-12	0.0959691	0.069	0	1.58009e-07
RPS10	1.09154e-11	-0.30929	0	0.206	1.7731e-07
ADAMTSL3	1.12461e-11	0.164657	0.18	0.038	1.82681e-07
ESRRB	1.30952e-11	0.174263	0.159	0.029	2.12719e-07
RPL24	1.33301e-11	-0.30227	0	0.205	2.16534e-07
NEK10	1.59687e-11	0.165008	0.143	0.023	2.59396e-07
LINC02351	2.30034e-11	-0.75336	0	0.202	3.73667e-07
SYN3	2.37726e-11	0.156888	0.153	0.027	3.86161e-07
SLC8A1-AS1	2.59644e-11	0.139463	0.116	0.014	4.21766e-07
ZFHX3	2.65163e-11	0.227978	0.238	0.069	4.3073e-07
SERF2	3.0893e-11	-0.357499	0	0.198	5.01825e-07
RPS7	3.77179e-11	-0.307538	0	0.197	6.12689e-07
CCL5	4.029e-11	-0.413952	0	0.197	6.5447e-07
EPB41L5	4.46936e-11	0.110744	0.085	0.005	7.26003e-07
SOX9-AS1	4.57364e-11	0.132158	0.101	0.009	7.42942e-07
ENSG00000229618	5.03536e-11	0.12309	0.101	0.009	8.17944e-07
MYOSLID	5.06116e-11	0.120438	0.095	0.008	8.22135e-07
MTRNR2L12	5.75224e-11	-0.367623	0	0.194	9.34393e-07
ENSG00000260971	6.17867e-11	0.0888093	0.063	0	1.00366e-06
RGS5-AS1	6.17867e-11	0.0888093	0.063	0	1.00366e-06
ENSG00000251598	6.17867e-11	0.0888093	0.063	0	1.00366e-06
ENSG00000253363	6.17867e-11	0.0888093	0.063	0	1.00366e-06
ENSG00000255910	6.17867e-11	0.0888093	0.063	0	1.00366e-06
ENSG00000259345	6.17867e-11	0.0888093	0.063	0	1.00366e-06
ENSG00000267476	6.17867e-11	0.0888093	0.063	0	1.00366e-06
MIR325HG	6.17867e-11	0.0888093	0.063	0	1.00366e-06
ENSG00000228563	6.17867e-11	0.0888093	0.063	0	1.00366e-06
NDST1-AS1	6.17867e-11	0.0888093	0.063	0	1.00366e-06
ESCO2	6.17867e-11	0.0888093	0.063	0	1.00366e-06
ENSG00000255041	6.17867e-11	0.0888093	0.063	0	1.00366e-06
PPP1R12A-AS2	6.17867e-11	0.0888093	0.063	0	1.00366e-06
ENSG00000258637	6.17867e-11	0.0888093	0.063	0	1.00366e-06
ZRANB2-DT	6.18074e-11	0.0959691	0.063	0	1.004e-06
ENSG00000250166	6.18074e-11	0.0959691	0.063	0	1.004e-06
RPL29	6.74981e-11	-0.296982	0	0.192	1.09644e-06
ARMC9	8.15812e-11	-0.286348	0	0.191	1.32521e-06
MT-ND5	8.23595e-11	-0.293446	0	0.191	1.33785e-06
IFITM2	8.50712e-11	-0.326693	0	0.191	1.3819e-06
LCLAT1	8.77469e-11	0.168242	0.169	0.036	1.42536e-06
SNX6	8.85017e-11	-0.330667	0.021	0.227	1.43762e-06
FGD5	9.74926e-11	0.137324	0.116	0.015	1.58367e-06
GNLY	1.09511e-10	-0.574074	0	0.189	1.7789e-06
PFDN5	1.20192e-10	-0.282785	0	0.188	1.95239e-06
KIF21A	1.2937e-10	0.160778	0.143	0.026	2.10149e-06
RIPOR2	1.3255e-10	-0.284061	0.005	0.197	2.15315e-06
SAP30L	1.32938e-10	0.100926	0.069	0.002	2.15944e-06
RIC3	1.33552e-10	0.0938012	0.069	0.002	2.16942e-06
CLEC12A	1.33552e-10	0.0938012	0.069	0.002	2.16942e-06
FP671120.4	1.44395e-10	-0.427888	0.026	0.233	2.34555e-06
DDX5	1.4453e-10	-0.266646	0	0.186	2.34775e-06
PGRMC2	2.09714e-10	0.0987611	0.074	0.003	3.40659e-06
EEF1B2	2.18038e-10	-0.277425	0	0.183	3.54181e-06
MEIS1	2.83037e-10	0.113451	0.09	0.008	4.59766e-06
TMEM71	2.93693e-10	0.15377	0.132	0.023	4.77074e-06
AHNAK	2.97984e-10	-0.313898	0.037	0.247	4.84045e-06
DLEU1	3.02433e-10	0.186404	0.238	0.075	4.91272e-06
C5orf34	3.228e-10	-0.270248	0	0.18	5.24356e-06
PTPRC	3.2639e-10	-0.281001	0	0.18	5.30189e-06
TAPBP	3.91351e-10	-0.264841	0	0.179	6.3571e-06
PDYN-AS1	3.92038e-10	0.0816138	0.058	0	6.36827e-06
MMP24	3.92038e-10	0.0816138	0.058	0	6.36827e-06
CHAF1B	3.92038e-10	0.0816138	0.058	0	6.36827e-06
BCL10-AS1	3.92038e-10	0.0816138	0.058	0	6.36827e-06
ENSG00000287474	3.92038e-10	0.0816138	0.058	0	6.36827e-06
COPB2-DT	3.92038e-10	0.0816138	0.058	0	6.36827e-06
ENSG00000286637	3.92038e-10	0.0816138	0.058	0	6.36827e-06
ENSG00000288714	3.92038e-10	0.0816138	0.058	0	6.36827e-06
ENSG00000227681	3.92038e-10	0.0816138	0.058	0	6.36827e-06
ENSG00000253238	3.92038e-10	0.0816138	0.058	0	6.36827e-06
ENSG00000188897	3.92038e-10	0.0816138	0.058	0	6.36827e-06
CALCRL-AS1	3.92038e-10	0.0816138	0.058	0	6.36827e-06
MFF-DT	3.92038e-10	0.0816138	0.058	0	6.36827e-06
ENSG00000251031	3.92038e-10	0.0816138	0.058	0	6.36827e-06
ENSG00000253983	3.92038e-10	0.0816138	0.058	0	6.36827e-06
LINC02627	3.92038e-10	0.0816138	0.058	0	6.36827e-06
BTBD16	3.92038e-10	0.0816138	0.058	0	6.36827e-06
ENSG00000255094	3.92038e-10	0.0816138	0.058	0	6.36827e-06
ENSG00000288645	3.92038e-10	0.0816138	0.058	0	6.36827e-06
ENSG00000279668	3.92038e-10	0.0816138	0.058	0	6.36827e-06
EVPL	3.92038e-10	0.0816138	0.058	0	6.36827e-06
ENSG00000265943	3.92038e-10	0.0816138	0.058	0	6.36827e-06
ENSG00000231772	3.92038e-10	0.0816138	0.058	0	6.36827e-06
ENSG00000259805	3.92147e-10	0.0888093	0.058	0	6.37004e-06
XPO5	3.96886e-10	-0.282785	0	0.179	6.44702e-06
DLG2	4.41169e-10	0.276969	0.402	0.183	7.16635e-06
UBC	5.74601e-10	-0.274262	0.016	0.205	9.33381e-06
KDM4C	6.62132e-10	0.230006	0.328	0.131	1.07557e-05
RAPGEF3	7.15316e-10	0.137747	0.122	0.02	1.16196e-05
CASC15	8.21737e-10	0.166159	0.169	0.041	1.33483e-05
TRIM2	8.69438e-10	0.120945	0.101	0.012	1.41232e-05
BTRC	1.32446e-09	0.140287	0.127	0.023	2.15146e-05
ITGB5	1.35925e-09	0.1113	0.09	0.009	2.20796e-05
PRELID2	1.35925e-09	0.1113	0.09	0.009	2.20796e-05
RTL9	1.51789e-09	0.135188	0.111	0.017	2.46566e-05
LINC01508	1.5653e-09	0.0965997	0.074	0.005	2.54268e-05
DNER	1.64918e-09	0.101531	0.079	0.006	2.67893e-05
DLGAP1	1.65885e-09	0.182085	0.201	0.059	2.69463e-05
ANXA4	1.68382e-09	0.156888	0.153	0.035	2.7352e-05
MBNL1	1.70611e-09	-0.280512	0.005	0.177	2.7714e-05
NAP1L1	1.86486e-09	-0.270248	0	0.167	3.02927e-05
DHFR	1.88403e-09	-0.312787	0	0.167	3.06042e-05
TXNDC16	2.18904e-09	0.13047	0.106	0.015	3.55588e-05
TOMM7	2.21062e-09	-0.241175	0	0.165	3.59093e-05
BAG2	2.25889e-09	0.123584	0.106	0.015	3.66935e-05
RSPO1	2.48627e-09	0.0743822	0.053	0	4.03869e-05
TTI2	2.48627e-09	0.0743822	0.053	0	4.03869e-05
IQANK1	2.48627e-09	0.0743822	0.053	0	4.03869e-05
CYP4F2	2.48627e-09	0.0743822	0.053	0	4.03869e-05
FAM66C	2.48627e-09	0.0743822	0.053	0	4.03869e-05
ENSG00000227240	2.48627e-09	0.0743822	0.053	0	4.03869e-05
ENSG00000282890	2.48627e-09	0.0743822	0.053	0	4.03869e-05
ENSG00000229066	2.48627e-09	0.0743822	0.053	0	4.03869e-05
ENSG00000286147	2.48627e-09	0.0743822	0.053	0	4.03869e-05
ENSG00000226965	2.48627e-09	0.0743822	0.053	0	4.03869e-05
ENSG00000254092	2.48627e-09	0.0743822	0.053	0	4.03869e-05
ENSG00000253500	2.48627e-09	0.0743822	0.053	0	4.03869e-05
ENSG00000253553	2.48627e-09	0.0743822	0.053	0	4.03869e-05
ENSG00000282863	2.48627e-09	0.0743822	0.053	0	4.03869e-05
LINC02805	2.48627e-09	0.0743822	0.053	0	4.03869e-05
ENSG00000228033	2.48627e-09	0.0743822	0.053	0	4.03869e-05
ENSG00000235066	2.48627e-09	0.0743822	0.053	0	4.03869e-05
ENSG00000286272	2.48627e-09	0.0743822	0.053	0	4.03869e-05
ENSG00000286856	2.48627e-09	0.0743822	0.053	0	4.03869e-05
ENSG00000286784	2.48627e-09	0.0743822	0.053	0	4.03869e-05
CRHBP	2.48627e-09	0.0743822	0.053	0	4.03869e-05
ENSG00000277675	2.48627e-09	0.0743822	0.053	0	4.03869e-05
ENSG00000253205	2.48627e-09	0.0743822	0.053	0	4.03869e-05
ENSG00000226197	2.48627e-09	0.0743822	0.053	0	4.03869e-05
LINC02930	2.48627e-09	0.0743822	0.053	0	4.03869e-05
ENSG00000258234	2.48627e-09	0.0743822	0.053	0	4.03869e-05
ENSG00000289309	2.48627e-09	0.0743822	0.053	0	4.03869e-05
ENSG00000230490	2.48627e-09	0.0743822	0.053	0	4.03869e-05
ENSG00000248172	2.48627e-09	0.0743822	0.053	0	4.03869e-05
GABRA5	2.48683e-09	0.0816138	0.053	0	4.03961e-05
LINC01568	3.17136e-09	0.118803	0.101	0.014	5.15155e-05
LINC01643	3.17136e-09	0.118803	0.101	0.014	5.15155e-05
TLE5	3.22199e-09	-0.235658	0	0.162	5.2338e-05
COX7C	3.26836e-09	-0.250323	0	0.162	5.30913e-05
SLCO6A1	3.99164e-09	0.134751	0.095	0.012	6.48402e-05
LINC02245	4.32258e-09	0.113992	0.095	0.012	7.02159e-05
MSR1	4.38092e-09	0.163786	0.159	0.039	7.11636e-05
PKP4	5.68095e-09	0.109151	0.09	0.011	9.22813e-05
RAB3C	5.68095e-09	0.109151	0.09	0.011	9.22813e-05
PTPRM	6.24797e-09	0.150255	0.148	0.035	0.000101492
CDH4	6.24797e-09	0.150255	0.148	0.035	0.000101492
EIF1	6.53829e-09	-0.248171	0.005	0.167	0.000106208
ARPC2	6.86229e-09	-0.228269	0	0.156	0.000111471
NECTIN3-AS1	6.93731e-09	0.128334	0.106	0.017	0.00011269
PEX26	6.93731e-09	0.128334	0.106	0.017	0.00011269
ITGB2	6.96794e-09	-0.239338	0	0.156	0.000113187
VIM	7.00936e-09	-0.250323	0	0.156	0.00011386
ANOS1	7.14498e-09	-0.289901	0	0.156	0.000116063
PRKN	8.17206e-09	0.188605	0.201	0.063	0.000132747
ENSG00000248752	8.93925e-09	-0.049825	0.079	0.008	0.000145209
LINC02238	9.11277e-09	0.0894753	0.069	0.005	0.000148028
KIF3C	9.11277e-09	0.0894753	0.069	0.005	0.000148028
ADAMTS16	9.11277e-09	0.0894753	0.069	0.005	0.000148028
FAM27C	9.11277e-09	0.0894753	0.069	0.005	0.000148028
MTCL1	9.11277e-09	0.0894753	0.069	0.005	0.000148028
TNFRSF19	9.24843e-09	0.0944416	0.074	0.006	0.000150231
MIA2	9.24843e-09	0.0944416	0.074	0.006	0.000150231
LINC02301	9.24843e-09	0.0944416	0.074	0.006	0.000150231
LGALS1	1.23647e-08	-0.248498	0	0.152	0.000200853
MED13L	1.24466e-08	-0.282573	0.021	0.189	0.000202183
MAPKAP1	1.29042e-08	0.138583	0.132	0.029	0.000209616
PCBP2	1.4611e-08	-0.228269	0	0.15	0.000237341
GAPDH	1.47257e-08	-0.231968	0	0.15	0.000239204
PLEKHA6	1.55401e-08	-0.254705	0.016	0.179	0.000252434
DNAJC27	1.57722e-08	0.0671142	0.048	0	0.000256203
LINC00863	1.57722e-08	0.0671142	0.048	0	0.000256203
LINC00469	1.57722e-08	0.0671142	0.048	0	0.000256203
ENSG00000236335	1.57722e-08	0.0671142	0.048	0	0.000256203
UBA6-DT	1.57722e-08	0.0671142	0.048	0	0.000256203
ENSG00000288692	1.57722e-08	0.0671142	0.048	0	0.000256203
ENSG00000233358	1.57722e-08	0.0671142	0.048	0	0.000256203
ENSG00000267383	1.57722e-08	0.0671142	0.048	0	0.000256203
AGBL4-AS1	1.57722e-08	0.0671142	0.048	0	0.000256203
ENSG00000231482	1.57722e-08	0.0671142	0.048	0	0.000256203
ENSG00000224342	1.57722e-08	0.0671142	0.048	0	0.000256203
ENSG00000250049	1.57722e-08	0.0671142	0.048	0	0.000256203
KCNK5	1.57722e-08	0.0671142	0.048	0	0.000256203
ENSG00000289299	1.57722e-08	0.0671142	0.048	0	0.000256203
ENSG00000255595	1.57722e-08	0.0671142	0.048	0	0.000256203
ENSG00000285040	1.57722e-08	0.0671142	0.048	0	0.000256203
LINC02885	1.57722e-08	0.0671142	0.048	0	0.000256203
ENSG00000286072	1.57722e-08	0.0671142	0.048	0	0.000256203
ENSG00000259035	1.5775e-08	0.0743822	0.048	0	0.00025625
ENSG00000278996	1.71688e-08	-0.388963	0.011	0.168	0.000278889
SRGN	1.81882e-08	-0.251459	0.011	0.168	0.000295448
PLCL2	2.00808e-08	-0.34925	0.037	0.211	0.000326193
SAMD12-AS1	2.0404e-08	0.162001	0.164	0.045	0.000331442
LINC01019	2.10104e-08	0.107006	0.09	0.012	0.000341294
KLF2	2.12143e-08	-0.218979	0	0.147	0.000344606
FXYD5	2.13356e-08	-0.23012	0	0.147	0.000346576
MYL12A	2.14847e-08	-0.248498	0	0.147	0.000348997
MARCHF1	2.19753e-08	0.143201	0.127	0.027	0.000356967
LINC01036	2.35278e-08	0.102725	0.09	0.012	0.000382186
ITM2B	2.55947e-08	-0.218979	0	0.146	0.00041576
TRBC1	2.63925e-08	-0.288125	0	0.146	0.00042872
NAV3	2.82287e-08	0.164942	0.185	0.057	0.000458547
PRKD3	2.83488e-08	0.102131	0.085	0.011	0.000460498
ENSG00000288098	2.83488e-08	0.102131	0.085	0.011	0.000460498
AC097713.3	2.84307e-08	-0.332355	0.021	0.182	0.000461828
KIZ-AS1	2.94185e-08	-0.216947	0.005	0.155	0.000477874
SNHG31	2.94323e-08	-0.218803	0.005	0.155	0.000478098
OAZ1	2.94478e-08	-0.322535	0.005	0.155	0.00047835
PLCG2	2.95853e-08	0.143977	0.148	0.038	0.000480584
AL133247.1	3.06472e-08	-0.268954	0.011	0.165	0.000497833
EEF2	3.07498e-08	-0.213377	0	0.144	0.0004995
DNAH9	3.07929e-08	0.141671	0.196	0.063	0.000500199
KLF6	3.12099e-08	-0.235658	0	0.144	0.000506974
LINC02388	3.24231e-08	0.165225	0.185	0.057	0.000526681
SRRM1	3.26494e-08	-0.247528	0.016	0.173	0.000530357
ALCAM	3.647e-08	0.121946	0.111	0.021	0.000592419
ADAM18	3.66638e-08	0.0972245	0.079	0.009	0.000595566
NOP53	3.71936e-08	-0.228269	0	0.143	0.000604173
RNF4	3.8676e-08	0.119823	0.111	0.021	0.000628253
SAMHD1	4.27618e-08	-0.216947	0.005	0.152	0.000694623
HSP90AA1	4.27932e-08	-0.231725	0.005	0.152	0.000695132
BBS9	4.40272e-08	0.197216	0.36	0.167	0.000715178
UQCRB	4.4419e-08	-0.209629	0	0.141	0.000721542
COL9A1	4.63497e-08	0.0772813	0.058	0.003	0.000752905
PPIA	4.66757e-08	-0.224152	0.011	0.161	0.000758199
ENSG00000257261	4.72737e-08	0.0901351	0.074	0.008	0.000767914
BICC1	4.76521e-08	0.109711	0.095	0.015	0.00077406
EYA4	4.92637e-08	0.16727	0.185	0.059	0.000800239
STK32A	5.10278e-08	0.0873172	0.069	0.006	0.000828895
C10orf90	5.10278e-08	0.0873172	0.069	0.006	0.000828895
IGF2BP1	5.10278e-08	0.0873172	0.069	0.006	0.000828895
CERS6	5.12458e-08	0.174864	0.217	0.077	0.000832436
ADD2	5.16851e-08	0.129718	0.127	0.029	0.000839573
ABCA12	5.23786e-08	0.0823155	0.063	0.005	0.000850839
LINC01950	5.23786e-08	0.0823155	0.063	0.005	0.000850839
AC138123.1	5.43001e-08	-0.233814	0	0.14	0.00088205
ZDHHC14	5.74946e-08	0.117186	0.106	0.02	0.000933942
PCBP1	6.38333e-08	-0.198329	0	0.138	0.00103691
HHAT	6.44966e-08	0.180355	0.249	0.096	0.00104768
ENSG00000286103	6.57457e-08	-0.253967	0	0.138	0.00106797
CD74	6.62738e-08	-0.360882	0	0.138	0.00107655
ST3GAL4	6.70809e-08	-0.367235	0.032	0.191	0.00108966
TRAC	7.81284e-08	-0.22456	0	0.137	0.00126912
FYB1	8.11151e-08	-0.229655	0.011	0.156	0.00131763
PARP8	8.33324e-08	0.208399	0.259	0.107	0.00135365
SFRP4	8.97099e-08	0.112396	0.101	0.018	0.00145725
KIF18A	9.17846e-08	0.180798	0.37	0.171	0.00149095
SNRPD2	9.19374e-08	-0.196437	0	0.135	0.00149343
ZFP36L2	9.25697e-08	-0.200218	0	0.135	0.0015037
PJA2	9.96228e-08	0.0999855	0.085	0.012	0.00161827
ZNF462	9.96228e-08	0.0999855	0.085	0.012	0.00161827
RILPL1	9.96228e-08	0.0999855	0.085	0.012	0.00161827
EEF1E1	1.00186e-07	0.0598094	0.042	0	0.00162743
LINC01494	1.00186e-07	0.0598094	0.042	0	0.00162743
FAM85B	1.00186e-07	0.0598094	0.042	0	0.00162743
DEPDC4	1.00186e-07	0.0598094	0.042	0	0.00162743
PIWIL3	1.00186e-07	0.0598094	0.042	0	0.00162743
ENSG00000285651	1.00186e-07	0.0598094	0.042	0	0.00162743
B3GALT1	1.00186e-07	0.0598094	0.042	0	0.00162743
ENSG00000236451	1.00186e-07	0.0598094	0.042	0	0.00162743
ENSG00000248491	1.00186e-07	0.0598094	0.042	0	0.00162743
RNF216P1	1.00186e-07	0.0598094	0.042	0	0.00162743
ENSG00000284418	1.00186e-07	0.0598094	0.042	0	0.00162743
ENSG00000258216	1.00186e-07	0.0598094	0.042	0	0.00162743
MIDEAS	1.00186e-07	0.0598094	0.042	0	0.00162743
ENSG00000259925	1.00186e-07	0.0598094	0.042	0	0.00162743
ENSG00000266573	1.00186e-07	0.0598094	0.042	0	0.00162743
ENSG00000233928	1.00186e-07	0.0598094	0.042	0	0.00162743
ENSG00000284676	1.00186e-07	0.0598094	0.042	0	0.00162743
ATXN7L2	1.00186e-07	0.0598094	0.042	0	0.00162743
ENSG00000287989	1.00186e-07	0.0598094	0.042	0	0.00162743
OR6F1	1.00186e-07	0.0598094	0.042	0	0.00162743
ENSG00000287172	1.00186e-07	0.0598094	0.042	0	0.00162743
ENSG00000234997	1.00186e-07	0.0598094	0.042	0	0.00162743
ENSG00000225258	1.00186e-07	0.0598094	0.042	0	0.00162743
ENSG00000241048	1.00186e-07	0.0598094	0.042	0	0.00162743
ENSG00000251339	1.00186e-07	0.0598094	0.042	0	0.00162743
ENSG00000251095	1.00186e-07	0.0598094	0.042	0	0.00162743
ENSG00000287216	1.00186e-07	0.0598094	0.042	0	0.00162743
ENSG00000250697	1.00186e-07	0.0598094	0.042	0	0.00162743
ENSG00000250237	1.00186e-07	0.0598094	0.042	0	0.00162743
AHI1-DT	1.00186e-07	0.0598094	0.042	0	0.00162743
ENSG00000287893	1.00186e-07	0.0598094	0.042	0	0.00162743
STMN4	1.00186e-07	0.0598094	0.042	0	0.00162743
ENSG00000236986	1.00186e-07	0.0598094	0.042	0	0.00162743
ENSG00000287231	1.00186e-07	0.0598094	0.042	0	0.00162743
ENSG00000288016	1.00186e-07	0.0598094	0.042	0	0.00162743
ENSG00000285664	1.00186e-07	0.0598094	0.042	0	0.00162743
ENSG00000259097	1.00186e-07	0.0598094	0.042	0	0.00162743
ENSG00000287704	1.00186e-07	0.0598094	0.042	0	0.00162743
CAMKK1	1.00186e-07	0.0598094	0.042	0	0.00162743
SLC35G3	1.00186e-07	0.0598094	0.042	0	0.00162743
ENSG00000286195	1.00186e-07	0.0598094	0.042	0	0.00162743
BPIFC	1.00186e-07	0.0598094	0.042	0	0.00162743
ENSG00000224216	1.00186e-07	0.0598094	0.042	0	0.00162743
ATP8B1	1.02626e-07	0.155127	0.148	0.041	0.00166706
CAPZB	1.11283e-07	-0.200218	0	0.134	0.00180769
UBB	1.1224e-07	-0.217114	0	0.134	0.00182323
AC020687.1	1.14423e-07	-0.316438	0.026	0.179	0.00185868
MYH9	1.33106e-07	-0.198329	0	0.132	0.00216217
ENSG00000285080	1.36205e-07	-0.246671	0	0.132	0.00221251
AC027288.3	1.38941e-07	-0.314104	0.026	0.179	0.00225695
OBI1-AS1	1.40245e-07	-0.153107	0.455	0.217	0.00227813
LINC02641	1.49666e-07	-0.759241	0.053	0.212	0.00243117
UQCR11	1.59136e-07	-0.188844	0	0.131	0.00258501
CORO1B	1.5964e-07	-0.192645	0	0.131	0.0025932
EIF4A2	1.60796e-07	-0.205872	0	0.131	0.00261198
ENSG00000258337	1.6199e-07	-0.222702	0	0.131	0.00263137
TRIM69	1.69528e-07	-0.499618	0.042	0.198	0.00275381
KIF6	1.70425e-07	0.131825	0.122	0.029	0.00276839
GRHL3	1.84196e-07	0.0901351	0.074	0.009	0.00299208
ENSG00000241956	1.84196e-07	0.0901351	0.074	0.009	0.00299208
COL4A1	1.84989e-07	0.137314	0.143	0.039	0.00300496
CD247	1.86548e-07	-0.224355	0.005	0.14	0.00303029
COX4I1	1.90186e-07	-0.185032	0	0.129	0.00308939
GCA	2.03022e-07	0.0649464	0.048	0.002	0.0032979
DPYSL3	2.03022e-07	0.0649464	0.048	0.002	0.0032979
LINC02663	2.03022e-07	0.0649464	0.048	0.002	0.0032979
ESR1	2.05016e-07	0.141096	0.127	0.032	0.00333028
DNAH11	2.10227e-07	0.102725	0.09	0.015	0.00341492
FBLN1	2.10227e-07	0.102725	0.09	0.015	0.00341492
WIPF1	2.29033e-07	-0.186939	0	0.128	0.00372041
PTPRCAP	2.31516e-07	-0.213377	0	0.128	0.00376074
CEP83	2.3354e-07	0.0851623	0.069	0.008	0.00379363
NAV2	2.3749e-07	0.134004	0.153	0.045	0.00385779
CAMK4	2.51489e-07	0.142672	0.159	0.048	0.00408518
PRKCH	2.68792e-07	-0.215089	0.005	0.137	0.00436626
FLNA	2.68837e-07	-0.202016	0.005	0.137	0.00436699
LAPTM5	2.74387e-07	-0.186939	0	0.126	0.00445714
BTG1	2.74782e-07	-0.188844	0	0.126	0.00446356
MIF	2.75539e-07	-0.192645	0	0.126	0.00447585
RP1	2.76382e-07	0.0801574	0.063	0.006	0.00448955
ADGRL3-AS1	2.76601e-07	-0.200218	0	0.126	0.00449311
KLHL6	2.96682e-07	0.07512	0.058	0.005	0.00481931
SUCLG1	3.14128e-07	0.0978434	0.085	0.014	0.0051027
DZIP3	3.18529e-07	0.213262	0.317	0.15	0.00517419
HSPA8	3.27633e-07	-0.179296	0	0.125	0.00532207
RAP1B	3.31155e-07	-0.198329	0	0.125	0.00537928
ARPC1B	3.3156e-07	-0.20399	0	0.125	0.00538586
MTRNR2L1	3.32338e-07	-0.22456	0	0.125	0.0053985
HPGD	3.32991e-07	-0.211504	0	0.125	0.00540911
BAIAP2L1	3.58325e-07	-0.188804	0.011	0.144	0.00582064
ENSG00000258592	3.60691e-07	0.141778	0.159	0.048	0.00585906
GABRB1	3.71406e-07	0.105443	0.095	0.018	0.00603312
CALN1	3.78583e-07	0.122928	0.122	0.03	0.00614971
SLC25A6	3.91659e-07	-0.175459	0	0.123	0.0063621
ATP5ME	3.92237e-07	-0.177378	0	0.123	0.0063715
TAGLN2	3.98522e-07	-0.241175	0	0.123	0.00647359
NUAK1	3.99654e-07	0.120824	0.122	0.03	0.00649198
PCLO	4.58901e-07	0.125511	0.127	0.033	0.00745438
LINC02376	4.59615e-07	0.0929308	0.079	0.012	0.00746599
YWHAZ	4.63117e-07	-0.200139	0.005	0.132	0.00752287
SYTL3	4.74028e-07	-0.512867	0.032	0.174	0.00770011
PRF1	4.79519e-07	-0.22456	0	0.122	0.00778931
CSMD3	4.92809e-07	0.166603	0.206	0.078	0.00800519
FUT8	5.17325e-07	0.109253	0.111	0.026	0.00840343
ACOT7	5.34517e-07	-0.416905	0.032	0.173	0.00868269
NFIA	5.62883e-07	0.125983	0.132	0.036	0.00914347
DUSP1	5.70422e-07	-0.217114	0	0.12	0.00926593
ENSG00000260658	6.10282e-07	0.0984566	0.09	0.017	0.00991342
LINC01793	6.38141e-07	0.0524674	0.037	0	0.010366
MROH2B	6.38141e-07	0.0524674	0.037	0	0.010366
BMP1	6.38141e-07	0.0524674	0.037	0	0.010366
SMAGP	6.38141e-07	0.0524674	0.037	0	0.010366
ADGRG4	6.38141e-07	0.0524674	0.037	0	0.010366
ENSG00000285407	6.38141e-07	0.0524674	0.037	0	0.010366
ENSG00000233005	6.38141e-07	0.0524674	0.037	0	0.010366
ENSG00000285016	6.38141e-07	0.0524674	0.037	0	0.010366
ENSG00000250039	6.38141e-07	0.0524674	0.037	0	0.010366
ENSG00000285783	6.38141e-07	0.0524674	0.037	0	0.010366
ENSG00000249738	6.38141e-07	0.0524674	0.037	0	0.010366
ENSG00000234426	6.38141e-07	0.0524674	0.037	0	0.010366
ENSG00000237773	6.38141e-07	0.0524674	0.037	0	0.010366
ENSG00000225718	6.38141e-07	0.0524674	0.037	0	0.010366
RFX3-DT	6.38141e-07	0.0524674	0.037	0	0.010366
ENSG00000286924	6.38141e-07	0.0524674	0.037	0	0.010366
ENSG00000258394	6.38141e-07	0.0524674	0.037	0	0.010366
ENSG00000262769	6.38141e-07	0.0524674	0.037	0	0.010366
ENSG00000266602	6.38141e-07	0.0524674	0.037	0	0.010366
ENSG00000222042	6.38141e-07	0.0524674	0.037	0	0.010366
HCCS-DT	6.38141e-07	0.0524674	0.037	0	0.010366
ENSG00000283380	6.38141e-07	0.0524674	0.037	0	0.010366
ENSG00000238260	6.38141e-07	0.0524674	0.037	0	0.010366
ENSG00000274415	6.38141e-07	0.0524674	0.037	0	0.010366
ENSG00000224525	6.38141e-07	0.0524674	0.037	0	0.010366
ENSG00000289439	6.38141e-07	0.0524674	0.037	0	0.010366
LINC00608	6.38141e-07	0.0524674	0.037	0	0.010366
ENSG00000285336	6.38141e-07	0.0524674	0.037	0	0.010366
ENSG00000250905	6.38141e-07	0.0524674	0.037	0	0.010366
ENSG00000248148	6.38141e-07	0.0524674	0.037	0	0.010366
ENSG00000228793	6.38141e-07	0.0524674	0.037	0	0.010366
ENSG00000237596	6.38141e-07	0.0524674	0.037	0	0.010366
ENSG00000225752	6.38141e-07	0.0524674	0.037	0	0.010366
PACRG-AS1	6.38141e-07	0.0524674	0.037	0	0.010366
ENSG00000247134	6.38141e-07	0.0524674	0.037	0	0.010366
ENSG00000254538	6.38141e-07	0.0524674	0.037	0	0.010366
ENSG00000254303	6.38141e-07	0.0524674	0.037	0	0.010366
ENSG00000228714	6.38141e-07	0.0524674	0.037	0	0.010366
NUTM2E	6.38141e-07	0.0524674	0.037	0	0.010366
ENSG00000283415	6.38141e-07	0.0524674	0.037	0	0.010366
GDPD4	6.38141e-07	0.0524674	0.037	0	0.010366
ENSG00000245008	6.38141e-07	0.0524674	0.037	0	0.010366
ENSG00000256538	6.38141e-07	0.0524674	0.037	0	0.010366
ENSG00000258317	6.38141e-07	0.0524674	0.037	0	0.010366
ENSG00000257191	6.38141e-07	0.0524674	0.037	0	0.010366
ENSG00000258272	6.38141e-07	0.0524674	0.037	0	0.010366
SDS	6.38141e-07	0.0524674	0.037	0	0.010366
ENSG00000258558	6.38141e-07	0.0524674	0.037	0	0.010366
ENSG00000258416	6.38141e-07	0.0524674	0.037	0	0.010366
ENSG00000287391	6.38141e-07	0.0524674	0.037	0	0.010366
ENSG00000260058	6.38141e-07	0.0524674	0.037	0	0.010366
ENSG00000260706	6.38141e-07	0.0524674	0.037	0	0.010366
ENSG00000264458	6.38141e-07	0.0524674	0.037	0	0.010366
NAT9	6.38141e-07	0.0524674	0.037	0	0.010366
ENSG00000271774	6.38141e-07	0.0524674	0.037	0	0.010366
ENSG00000226043	6.38141e-07	0.0524674	0.037	0	0.010366
ENSG00000287017	6.38141e-07	0.0524674	0.037	0	0.010366
ENSG00000283674	6.38209e-07	0.0598094	0.037	0	0.0103671
ENSG00000267924	6.38209e-07	0.0598094	0.037	0	0.0103671
LINC00486	6.48082e-07	-0.30692	0.005	0.129	0.0105274
TMA7	6.72379e-07	-0.175459	0	0.119	0.0109221
HCST	6.7995e-07	-0.200218	0	0.119	0.0110451
FAM49A	7.86206e-07	-0.231725	0.005	0.128	0.0127711
MICOS10	8.03714e-07	-0.173536	0	0.117	0.0130555
CDC42	8.03714e-07	-0.177378	0	0.117	0.0130555
KCNMA1	8.10138e-07	0.168605	0.201	0.077	0.0131599
AC007513.1	8.57037e-07	-0.222313	0.011	0.137	0.0139217
TMEM132D	8.82286e-07	0.139742	0.175	0.06	0.0143319
FAM193A	8.99909e-07	0.0957045	0.085	0.015	0.0146181
RPS10-NUDT3	9.415e-07	-0.255079	0.063	0.218	0.0152937
ETS1	9.52669e-07	-0.173597	0.005	0.126	0.0154752
CD7	9.60341e-07	-0.169684	0	0.116	0.0155998
EIF4A1	9.60348e-07	-0.171611	0	0.116	0.0155999
GZMA	9.66819e-07	-0.186939	0	0.116	0.015705
GRM4	1.01179e-06	-0.265815	0.011	0.135	0.0164356
NTM	1.10474e-06	0.128986	0.138	0.041	0.0179453
LINC00882	1.10886e-06	0.152681	0.175	0.062	0.0180122
ENSG00000231873	1.12549e-06	-0.320853	0.032	0.168	0.0182825
RPL36AL	1.15218e-06	-0.175459	0	0.114	0.018716
RPSAP58	1.16836e-06	-0.233814	0	0.114	0.0189789
DCPS	1.18641e-06	0.0780025	0.063	0.008	0.0192721
TRAPPC8	1.18641e-06	0.0780025	0.063	0.008	0.0192721
GRIA3	1.18641e-06	0.0780025	0.063	0.008	0.0192721
DELEC1	1.18641e-06	0.0780025	0.063	0.008	0.0192721
ISOC1	1.25854e-06	0.0576416	0.042	0.002	0.0204438
MAPT-AS1	1.25854e-06	0.0576416	0.042	0.002	0.0204438
C12orf75	1.27784e-06	-0.212938	0.016	0.143	0.0207573
IQCM	1.28557e-06	0.112936	0.101	0.023	0.0208828
AOX1	1.37267e-06	0.0907887	0.079	0.014	0.0222976
LINC01967	1.37267e-06	0.0907887	0.079	0.014	0.0222976
ZNF385B	1.39369e-06	-0.374188	0.069	0.221	0.0226391
BCL2L11	1.46537e-06	0.0729619	0.058	0.006	0.0238034
SKAP1	1.50592e-06	-0.205656	0.011	0.132	0.0244622
CDRT4	1.61896e-06	0.0627818	0.048	0.003	0.0262984
OSBP2	1.61896e-06	0.0627818	0.048	0.003	0.0262984
ATP5MG	1.6383e-06	-0.167754	0	0.111	0.0266126
ZNRF3	1.65193e-06	0.0678884	0.053	0.005	0.026834
GRIA4	1.71524e-06	0.121318	0.127	0.036	0.0278623
SNHG5	1.92032e-06	-0.186899	0.021	0.149	0.0311936
RHOA	1.95266e-06	-0.165821	0	0.11	0.0317189
NBL1	1.95466e-06	-0.167754	0	0.11	0.0317515
ASCC3	2.0759e-06	0.136069	0.148	0.048	0.033721
LINC00536	2.18174e-06	0.111361	0.111	0.029	0.0354401
LINC02320	2.18378e-06	0.101187	0.095	0.021	0.0354733
AL356295.1	2.31408e-06	-0.185032	0.005	0.119	0.0375899
CAP1	2.32407e-06	-0.158065	0	0.108	0.0377522
AC068724.3	2.32409e-06	-0.161948	0	0.108	0.0377525
LITAF	2.32409e-06	-0.161948	0	0.108	0.0377525
ADGRE5	2.32654e-06	-0.160008	0	0.108	0.0377922
CYBA	2.32892e-06	-0.161948	0	0.108	0.037831
OST4	2.35651e-06	-0.218979	0	0.108	0.0382792
AC004448.2	2.76822e-06	-0.154171	0	0.107	0.044967
SSR4	2.774e-06	-0.158065	0	0.107	0.0450609
SEPTIN9	2.77402e-06	-0.160008	0	0.107	0.0450612
ID2	2.78452e-06	-0.167754	0	0.107	0.0452317
HNRNPA1	2.78698e-06	-0.173536	0	0.107	0.0452716
STAU2-AS1	2.90366e-06	0.121318	0.122	0.035	0.047167
ADGB	2.99062e-06	-0.218628	0.011	0.126	0.0485797
ABI3BP	3.01384e-06	0.0808622	0.069	0.011	0.0489569
RMST	3.01384e-06	0.0808622	0.069	0.011	0.0489569
LRRFIP1	3.11422e-06	-0.171891	0.016	0.137	0.0505873
HPSE2	3.2224e-06	-0.42779	0.074	0.217	0.0523447
GNAI2	3.30313e-06	-0.156119	0	0.105	0.0536561
AC006369.1	3.33599e-06	-0.186939	0	0.105	0.0541899
EDA	3.39007e-06	0.125036	0.106	0.027	0.0550683
LINC01099	3.53251e-06	0.132374	0.159	0.056	0.0573822
ENSG00000235979	3.8918e-06	-0.209501	0.005	0.114	0.0632184
AC008691.1	3.93063e-06	-0.175509	0.005	0.114	0.0638492
RPS4Y1	3.94687e-06	-0.160008	0	0.104	0.0641129
SPSB1	4.08415e-06	0.0450879	0.032	0	0.0663429
MIR3659HG	4.08415e-06	0.0450879	0.032	0	0.0663429
SIAH2-AS1	4.08415e-06	0.0450879	0.032	0	0.0663429
ENPP1	4.08415e-06	0.0450879	0.032	0	0.0663429
PI15	4.08415e-06	0.0450879	0.032	0	0.0663429
LINC02668	4.08415e-06	0.0450879	0.032	0	0.0663429
DEUP1	4.08415e-06	0.0450879	0.032	0	0.0663429
CD163	4.08415e-06	0.0450879	0.032	0	0.0663429
GPR19	4.08415e-06	0.0450879	0.032	0	0.0663429
BAIAP2L2	4.08415e-06	0.0450879	0.032	0	0.0663429
FANCB	4.08415e-06	0.0450879	0.032	0	0.0663429
ENSG00000233290	4.08415e-06	0.0450879	0.032	0	0.0663429
ENSG00000227579	4.08415e-06	0.0450879	0.032	0	0.0663429
ENSG00000223727	4.08415e-06	0.0450879	0.032	0	0.0663429
ENSG00000243620	4.08415e-06	0.0450879	0.032	0	0.0663429
CRACD	4.08415e-06	0.0450879	0.032	0	0.0663429
ENSG00000248656	4.08415e-06	0.0450879	0.032	0	0.0663429
ENSG00000280241	4.08415e-06	0.0450879	0.032	0	0.0663429
RCAN2-DT	4.08415e-06	0.0450879	0.032	0	0.0663429
ENSG00000271945	4.08415e-06	0.0450879	0.032	0	0.0663429
LINC02889	4.08415e-06	0.0450879	0.032	0	0.0663429
ENSG00000233420	4.08415e-06	0.0450879	0.032	0	0.0663429
ENSG00000223646	4.08415e-06	0.0450879	0.032	0	0.0663429
ENSG00000232053	4.08415e-06	0.0450879	0.032	0	0.0663429
ENSG00000253496	4.08415e-06	0.0450879	0.032	0	0.0663429
ENSG00000286122	4.08415e-06	0.0450879	0.032	0	0.0663429
ENSG00000237461	4.08415e-06	0.0450879	0.032	0	0.0663429
PRANCR	4.08415e-06	0.0450879	0.032	0	0.0663429
ENSG00000283098	4.08415e-06	0.0450879	0.032	0	0.0663429
ENSG00000259199	4.08415e-06	0.0450879	0.032	0	0.0663429
COX10-DT	4.08415e-06	0.0450879	0.032	0	0.0663429
ENSG00000263745	4.08415e-06	0.0450879	0.032	0	0.0663429
ENSG00000268833	4.08415e-06	0.0450879	0.032	0	0.0663429
LACTBL1	4.08415e-06	0.0450879	0.032	0	0.0663429
ENSG00000231252	4.08415e-06	0.0450879	0.032	0	0.0663429
ENSG00000287291	4.08415e-06	0.0450879	0.032	0	0.0663429
ENSG00000288791	4.08415e-06	0.0450879	0.032	0	0.0663429
ENSG00000241593	4.08415e-06	0.0450879	0.032	0	0.0663429
ENSG00000239828	4.08415e-06	0.0450879	0.032	0	0.0663429
ENSG00000284624	4.08415e-06	0.0450879	0.032	0	0.0663429
ENSG00000250243	4.08415e-06	0.0450879	0.032	0	0.0663429
ENSG00000250038	4.08415e-06	0.0450879	0.032	0	0.0663429
ENSG00000282917	4.08415e-06	0.0450879	0.032	0	0.0663429
ENSG00000253766	4.08415e-06	0.0450879	0.032	0	0.0663429
ENSG00000286134	4.08415e-06	0.0450879	0.032	0	0.0663429
ENSG00000237346	4.08415e-06	0.0450879	0.032	0	0.0663429
ENSG00000227803	4.08415e-06	0.0450879	0.032	0	0.0663429
ENSG00000287483	4.08415e-06	0.0450879	0.032	0	0.0663429
ENSG00000286652	4.08415e-06	0.0450879	0.032	0	0.0663429
LINC00484	4.08415e-06	0.0450879	0.032	0	0.0663429
ENSG00000262412	4.08415e-06	0.0450879	0.032	0	0.0663429
STOX1	4.08415e-06	0.0450879	0.032	0	0.0663429
ENSG00000289228	4.08415e-06	0.0450879	0.032	0	0.0663429
PRLHR	4.08415e-06	0.0450879	0.032	0	0.0663429
ENSG00000254695	4.08415e-06	0.0450879	0.032	0	0.0663429
LINC02721	4.08415e-06	0.0450879	0.032	0	0.0663429
ENSG00000257228	4.08415e-06	0.0450879	0.032	0	0.0663429
ENSG00000285572	4.08415e-06	0.0450879	0.032	0	0.0663429
LINC01069	4.08415e-06	0.0450879	0.032	0	0.0663429
AJUBA-DT	4.08415e-06	0.0450879	0.032	0	0.0663429
GOLGA8F	4.08415e-06	0.0450879	0.032	0	0.0663429
ENSG00000259639	4.08415e-06	0.0450879	0.032	0	0.0663429
LINC02895	4.08415e-06	0.0450879	0.032	0	0.0663429
ENSG00000287950	4.08415e-06	0.0450879	0.032	0	0.0663429
ENSG00000275443	4.08415e-06	0.0450879	0.032	0	0.0663429
ENSG00000262999	4.08415e-06	0.0450879	0.032	0	0.0663429
ENSG00000260201	4.08415e-06	0.0450879	0.032	0	0.0663429
CCDC113	4.08415e-06	0.0450879	0.032	0	0.0663429
PPP1R1B	4.08415e-06	0.0450879	0.032	0	0.0663429
ODAD4	4.08415e-06	0.0450879	0.032	0	0.0663429
CNTD1	4.08415e-06	0.0450879	0.032	0	0.0663429
ENSG00000266450	4.08415e-06	0.0450879	0.032	0	0.0663429
HSFX2	4.08415e-06	0.0450879	0.032	0	0.0663429
TMCC2	4.08446e-06	0.0524674	0.032	0	0.0663479
ENSG00000287660	4.08446e-06	0.0524674	0.032	0	0.0663479
LINC00540	4.28784e-06	0.0758508	0.063	0.009	0.0696517
ACAD11	4.38341e-06	0.0981609	0.106	0.027	0.0712042
TMBIM6	4.39578e-06	-0.166024	0.011	0.123	0.0714051
DOCK10	4.40422e-06	-0.164109	0.011	0.123	0.0715421
CELF2	4.56083e-06	-0.179444	0.026	0.15	0.0740861
TGFB1	4.6693e-06	-0.142426	0	0.102	0.075848
COTL1	4.68343e-06	-0.200139	0.005	0.113	0.0760777
COMMD1	4.71384e-06	-0.154335	0.005	0.113	0.0765716
PCDH15	4.72146e-06	0.163732	0.217	0.095	0.0766954
HDAC2-AS2	4.84087e-06	0.0990641	0.095	0.023	0.078635
S100A10	5.56073e-06	-0.140459	0	0.101	0.0903286
SON	5.57198e-06	-0.14439	0	0.101	0.0905112
RPS26	5.57199e-06	-0.146351	0	0.101	0.0905113
ARL4C	5.58754e-06	-0.150266	0	0.101	0.0907639
GZMH	5.62152e-06	-0.167754	0	0.101	0.0913159
AC010894.3	5.62597e-06	-0.211504	0	0.101	0.0913882
NEB	5.79992e-06	0.0836992	0.074	0.014	0.0942139
LINC01122	6.15242e-06	0.102367	0.101	0.026	0.09994
AL591686.2	6.18721e-06	-0.175559	0.011	0.12	0.100505
MYO1F	6.18732e-06	-0.179356	0.011	0.12	0.100507
KCNK10	6.3411e-06	0.15632	0.196	0.081	0.103005
RBL2	6.64526e-06	-0.146351	0	0.099	0.107946
TCF7	6.65107e-06	-0.15222	0	0.099	0.10804
PIP4K2A	6.65657e-06	-0.150266	0	0.099	0.108129
HNRNPA2B1	6.68568e-06	-0.156273	0.005	0.11	0.108602
FHAD1	7.57779e-06	0.0657303	0.053	0.006	0.123094
CCDC85A	7.57779e-06	0.0657303	0.053	0.006	0.123094
CD109	7.57779e-06	0.0657303	0.053	0.006	0.123094
LRRC23	7.57779e-06	0.0657303	0.053	0.006	0.123094
CBX1	7.7782e-06	0.0502996	0.037	0.002	0.126349
NDUFB2	7.89379e-06	-0.140459	0	0.098	0.128227
AL163541.1	7.92073e-06	-0.14831	0	0.098	0.128664
COMMD6	7.92081e-06	-0.150266	0	0.098	0.128666
HMGN2	7.92086e-06	-0.15222	0	0.098	0.128666
BCL2	7.93889e-06	-0.171611	0	0.098	0.128959
MTRNR2L8	7.96918e-06	-0.18121	0	0.098	0.129451
EIF4G2	7.97995e-06	-0.148506	0.005	0.108	0.129626
SUMF1	8.25754e-06	0.126912	0.185	0.075	0.134136
RBFOX1	8.4989e-06	0.149575	0.296	0.153	0.138056
C9orf85	8.69447e-06	0.125983	0.122	0.038	0.141233
ENSG00000250149	8.8985e-06	0.0787169	0.069	0.012	0.144547
PAX3	9.01215e-06	0.0606204	0.048	0.005	0.146393
LRP3	9.01215e-06	0.0606204	0.048	0.005	0.146393
ACTL8	9.39096e-06	0.055477	0.042	0.003	0.152547
PCYT1B	9.39096e-06	0.055477	0.042	0.003	0.152547
H3F3B	9.39919e-06	-0.140459	0	0.096	0.15268
CST7	9.42196e-06	-0.146351	0	0.096	0.15305
PPDPF	9.46111e-06	-0.173536	0	0.096	0.153686
GMFG	9.47806e-06	-0.156273	0.005	0.107	0.153962
ULK4	9.56926e-06	0.112436	0.122	0.038	0.155443
NCAM2	9.56926e-06	0.112436	0.122	0.038	0.155443
HPS4	1.00855e-05	-0.183162	0.016	0.126	0.163829
SFMBT2	1.01791e-05	0.0969441	0.095	0.024	0.165349
LINC02237	1.03642e-05	0.112966	0.127	0.041	0.168355
IL36B	1.05961e-05	-0.255071	0.037	0.158	0.172122
ARHGAP15	1.06073e-05	-0.220656	0.053	0.183	0.172305
MECOM	1.07142e-05	-0.242227	0.079	0.218	0.174042
RNF149	1.11687e-05	-0.136517	0	0.095	0.181425
NDUFA13	1.11871e-05	-0.140459	0	0.095	0.181724
PIM1	1.12204e-05	-0.154171	0	0.095	0.182264
AKAP13	1.13078e-05	-0.150452	0.005	0.105	0.183685
CDK18	1.19399e-05	-0.213083	0.011	0.114	0.193952
LINC01440	1.2173e-05	0.144591	0.233	0.107	0.197739
FXR1	1.21777e-05	0.0996661	0.101	0.027	0.197815
SASH1	1.31382e-05	0.0893067	0.085	0.02	0.213418
EXOC6B	1.32012e-05	0.128276	0.159	0.06	0.21444
ARPC5	1.331e-05	-0.14439	0	0.093	0.216208
AC007952.4	1.33196e-05	-0.14439	0	0.093	0.216363
MSN	1.33379e-05	-0.150266	0	0.093	0.21666
AXDND1	1.34058e-05	0.0737024	0.063	0.011	0.217763
CNBP	1.42437e-05	-0.177614	0.032	0.149	0.231374
IL7R	1.43902e-05	-0.194443	0.011	0.113	0.233754
ENSG00000286481	1.48802e-05	0.0815603	0.074	0.015	0.241714
APBB1IP	1.50088e-05	-0.150635	0.011	0.113	0.243802
LAMA2	1.53124e-05	0.201874	0.19	0.083	0.248734
COX6C	1.57699e-05	-0.130584	0	0.092	0.256167
AMBRA1	1.5795e-05	-0.140459	0	0.092	0.256575
PTPRJ	1.58183e-05	-0.138489	0	0.092	0.256952
H3F3A	1.58791e-05	-0.175459	0	0.092	0.257941
TSC22D3	1.59997e-05	-0.144607	0.005	0.102	0.259899
PARD3B	1.60986e-05	0.145662	0.19	0.081	0.261506
AC111198.1	1.62755e-05	-0.220979	0.053	0.189	0.264379
PALM2AKAP2	1.72717e-05	0.068793	0.074	0.015	0.280561
CD48	1.87233e-05	-0.126615	0	0.09	0.304141
TMEM123	1.87808e-05	-0.138489	0	0.09	0.305076
ITGB1	1.87937e-05	-0.136517	0	0.09	0.305285
VCAN	1.89818e-05	-0.158208	0.005	0.101	0.308341
MSH2	1.97149e-05	0.0686553	0.058	0.009	0.320249
SPARCL1	1.97149e-05	0.0686553	0.058	0.009	0.320249
PTCHD4	1.97149e-05	0.0686553	0.058	0.009	0.320249
TTC7B	2.04015e-05	0.0665069	0.058	0.009	0.331403
GULP1	2.15286e-05	0.0843814	0.079	0.018	0.349711
TMTC1	2.15286e-05	0.0843814	0.079	0.018	0.349711
EMP3	2.22417e-05	-0.124627	0	0.089	0.361294
RAC2	2.2259e-05	-0.126615	0	0.089	0.361576
NME2	2.23633e-05	-0.140459	0	0.089	0.36327
ALK	2.33003e-05	0.0975553	0.101	0.029	0.378491
LDLRAD3	2.36064e-05	0.0765748	0.069	0.014	0.383462
SEMA7A	2.57576e-05	0.157389	0.169	0.069	0.418406
CLCC1	2.63451e-05	0.0376704	0.026	0	0.427949
CNTN2	2.63451e-05	0.0376704	0.026	0	0.427949
LINC02814	2.63451e-05	0.0376704	0.026	0	0.427949
NCKAP1	2.63451e-05	0.0376704	0.026	0	0.427949
LINC01173	2.63451e-05	0.0376704	0.026	0	0.427949
P2RY12	2.63451e-05	0.0376704	0.026	0	0.427949
BDH1	2.63451e-05	0.0376704	0.026	0	0.427949
TDO2	2.63451e-05	0.0376704	0.026	0	0.427949
TRDN-AS1	2.63451e-05	0.0376704	0.026	0	0.427949
ECT2L	2.63451e-05	0.0376704	0.026	0	0.427949
FAM66E	2.63451e-05	0.0376704	0.026	0	0.427949
LINC01299	2.63451e-05	0.0376704	0.026	0	0.427949
EDRF1-AS1	2.63451e-05	0.0376704	0.026	0	0.427949
SERPING1	2.63451e-05	0.0376704	0.026	0	0.427949
PPP4R4	2.63451e-05	0.0376704	0.026	0	0.427949
GATA1	2.63451e-05	0.0376704	0.026	0	0.427949
LINC02715	2.63451e-05	0.0376704	0.026	0	0.427949
PPP1R15B-AS1	2.63451e-05	0.0376704	0.026	0	0.427949
ENSG00000197585	2.63451e-05	0.0376704	0.026	0	0.427949
ENSG00000288700	2.63451e-05	0.0376704	0.026	0	0.427949
ENSG00000288087	2.63451e-05	0.0376704	0.026	0	0.427949
C1QTNF7-AS1	2.63451e-05	0.0376704	0.026	0	0.427949
ENSG00000249293	2.63451e-05	0.0376704	0.026	0	0.427949
ENSG00000271727	2.63451e-05	0.0376704	0.026	0	0.427949
ENSG00000285741	2.63451e-05	0.0376704	0.026	0	0.427949
ENSG00000253154	2.63451e-05	0.0376704	0.026	0	0.427949
ENSG00000251002	2.63451e-05	0.0376704	0.026	0	0.427949
ENSG00000258561	2.63451e-05	0.0376704	0.026	0	0.427949
ENSG00000259124	2.63451e-05	0.0376704	0.026	0	0.427949
ENSG00000260661	2.63451e-05	0.0376704	0.026	0	0.427949
ENSG00000214955	2.63451e-05	0.0376704	0.026	0	0.427949
ENSG00000205622	2.63451e-05	0.0376704	0.026	0	0.427949
ENSG00000287394	2.63451e-05	0.0376704	0.026	0	0.427949
MTARC1	2.63451e-05	0.0376704	0.026	0	0.427949
ENSG00000285591	2.63451e-05	0.0376704	0.026	0	0.427949
LINC01911	2.63451e-05	0.0376704	0.026	0	0.427949
ENSG00000232555	2.63451e-05	0.0376704	0.026	0	0.427949
ENSG00000241168	2.63451e-05	0.0376704	0.026	0	0.427949
BCHE	2.63451e-05	0.0376704	0.026	0	0.427949
ENSG00000250453	2.63451e-05	0.0376704	0.026	0	0.427949
ENSG00000249364	2.63451e-05	0.0376704	0.026	0	0.427949
DMXL1-DT	2.63451e-05	0.0376704	0.026	0	0.427949
ENSG00000253295	2.63451e-05	0.0376704	0.026	0	0.427949
ENSG00000232234	2.63451e-05	0.0376704	0.026	0	0.427949
BTNL2	2.63451e-05	0.0376704	0.026	0	0.427949
ENSG00000277526	2.63451e-05	0.0376704	0.026	0	0.427949
ENSG00000253181	2.63451e-05	0.0376704	0.026	0	0.427949
ENSG00000253322	2.63451e-05	0.0376704	0.026	0	0.427949
ENSG00000253530	2.63451e-05	0.0376704	0.026	0	0.427949
ST3GAL1-DT	2.63451e-05	0.0376704	0.026	0	0.427949
ENSG00000285784	2.63451e-05	0.0376704	0.026	0	0.427949
ENSG00000254261	2.63451e-05	0.0376704	0.026	0	0.427949
ASPN	2.63451e-05	0.0376704	0.026	0	0.427949
ENSG00000284977	2.63451e-05	0.0376704	0.026	0	0.427949
ENSG00000234173	2.63451e-05	0.0376704	0.026	0	0.427949
ENSG00000236744	2.63451e-05	0.0376704	0.026	0	0.427949
ENSG00000235100	2.63451e-05	0.0376704	0.026	0	0.427949
ENSG00000286418	2.63451e-05	0.0376704	0.026	0	0.427949
ENSG00000255028	2.63451e-05	0.0376704	0.026	0	0.427949
ENSG00000288954	2.63451e-05	0.0376704	0.026	0	0.427949
ENSG00000234428	2.63451e-05	0.0376704	0.026	0	0.427949
KRT86	2.63451e-05	0.0376704	0.026	0	0.427949
ENSG00000257894	2.63451e-05	0.0376704	0.026	0	0.427949
ENSG00000289605	2.63451e-05	0.0376704	0.026	0	0.427949
ENSG00000262198	2.63451e-05	0.0376704	0.026	0	0.427949
ENSG00000258464	2.63451e-05	0.0376704	0.026	0	0.427949
ENSG00000258028	2.63451e-05	0.0376704	0.026	0	0.427949
ENSG00000248975	2.63451e-05	0.0376704	0.026	0	0.427949
ENSG00000258807	2.63451e-05	0.0376704	0.026	0	0.427949
ENSG00000261684	2.63451e-05	0.0376704	0.026	0	0.427949
LINC02204	2.63451e-05	0.0376704	0.026	0	0.427949
ENSG00000259543	2.63451e-05	0.0376704	0.026	0	0.427949
ENSG00000258676	2.63451e-05	0.0376704	0.026	0	0.427949
ENSG00000261507	2.63451e-05	0.0376704	0.026	0	0.427949
ENSG00000261028	2.63451e-05	0.0376704	0.026	0	0.427949
GFAP	2.63451e-05	0.0376704	0.026	0	0.427949
ENSG00000265751	2.63451e-05	0.0376704	0.026	0	0.427949
ENSG00000267101	2.63451e-05	0.0376704	0.026	0	0.427949
ENSG00000288545	2.63451e-05	0.0376704	0.026	0	0.427949
ENSG00000286125	2.63451e-05	0.0376704	0.026	0	0.427949
ENSG00000223726	2.63451e-05	0.0376704	0.026	0	0.427949
SGSM3-AS1	2.63451e-05	0.0376704	0.026	0	0.427949
ENSG00000229012	2.63451e-05	0.0376704	0.026	0	0.427949
SNHG29	2.64334e-05	-0.128601	0	0.087	0.429384
ELOB	2.6471e-05	-0.128601	0	0.087	0.429994
BPTF	2.6471e-05	-0.128601	0	0.087	0.429994
RNF213	2.6471e-05	-0.128601	0	0.087	0.429994
CCNI	2.64887e-05	-0.130584	0	0.087	0.430282
ARPC3	2.65375e-05	-0.136517	0	0.087	0.431075
GPC5	2.65442e-05	0.131557	0.238	0.116	0.431184
ANKRD7	2.8048e-05	0.0635754	0.053	0.008	0.455612
GIT1	2.8048e-05	0.0635754	0.053	0.008	0.455612
DLGAP1-AS5	2.8048e-05	0.0635754	0.053	0.008	0.455612
CYYR1	2.8048e-05	0.0635754	0.053	0.008	0.455612
THSD4	2.81284e-05	0.0871804	0.085	0.021	0.456917
CSF3R	2.8338e-05	0.131742	0.19	0.083	0.460322
ENSG00000258526	2.86072e-05	0.0643616	0.053	0.008	0.464695
SLC9A3R1	3.13354e-05	-0.118644	0	0.086	0.509012
LDHB	3.13589e-05	-0.120641	0	0.086	0.509394
PPP1CA	3.14245e-05	-0.126615	0	0.086	0.510459
CD99	3.14245e-05	-0.126615	0	0.086	0.510459
CALR	3.14447e-05	-0.128601	0	0.086	0.510788
PNISR	3.14449e-05	-0.130584	0	0.086	0.51079
PRRC2C	3.14641e-05	-0.130584	0	0.086	0.511102
CXCR4	3.14831e-05	-0.136517	0	0.086	0.511412
CD3G	3.15007e-05	-0.138489	0	0.086	0.511698
HLA-DRA	3.17229e-05	-0.220842	0	0.086	0.515307
ZNF385D	3.3246e-05	0.121673	0.153	0.06	0.540047
LSAMP	3.32847e-05	0.159222	0.206	0.096	0.540676
BHLHE40-AS1	3.41262e-05	-0.177576	0.026	0.132	0.554345
MTA3	3.51317e-05	0.0794246	0.074	0.017	0.57068
CYTH1	3.52555e-05	-0.177652	0.037	0.149	0.57269
CHCHD3	3.68367e-05	-0.160531	0.021	0.123	0.598376
WDFY4	3.70526e-05	0.0715571	0.063	0.012	0.601882
PPFIA2	3.70526e-05	0.0715571	0.063	0.012	0.601882
ENSG00000271860	3.70526e-05	0.0715571	0.063	0.012	0.601882
ENSG00000287092	3.70526e-05	0.0715571	0.063	0.012	0.601882
PLEKHA7	3.71962e-05	-0.202865	0.063	0.186	0.604215
NCL	3.72196e-05	-0.118644	0	0.084	0.604595
GAS5	3.72455e-05	-0.120641	0	0.084	0.605017
MYL12B	3.72455e-05	-0.120641	0	0.084	0.605017
GZMB	3.75011e-05	-0.160008	0	0.084	0.609168
TDRD5	3.80412e-05	0.0584623	0.048	0.006	0.617941
BDH2	3.80412e-05	0.0584623	0.048	0.006	0.617941
FBXW8	3.80412e-05	0.0584623	0.048	0.006	0.617941
LINC02327	3.80412e-05	0.0584623	0.048	0.006	0.617941
CLEC16A	3.90952e-05	0.0927133	0.095	0.027	0.635063
CD53	4.41327e-05	-0.114643	0	0.083	0.716892
HNRNPK	4.41634e-05	-0.116645	0	0.083	0.717391
RBM39	4.41634e-05	-0.116645	0	0.083	0.717391
SRP14	4.42215e-05	-0.120641	0	0.083	0.718335
NDUFA1	4.42215e-05	-0.120641	0	0.083	0.718335
BTF3	4.42489e-05	-0.122635	0	0.083	0.718779
HNRNPU	4.42753e-05	-0.126615	0	0.083	0.719208
SARAF	4.43005e-05	-0.128601	0	0.083	0.719618
C6orf62	4.43007e-05	-0.132564	0	0.083	0.719621
HECTD1	4.44658e-05	0.112966	0.122	0.042	0.722303
FSIP1	4.45715e-05	0.0933431	0.101	0.03	0.724019
FBN2	4.66102e-05	0.082252	0.079	0.02	0.757136
ANKFN1	4.66102e-05	0.082252	0.079	0.02	0.757136
IGF1	4.79071e-05	0.0429201	0.032	0.002	0.778203
CLCN5	4.79071e-05	0.0429201	0.032	0.002	0.778203
CASC9	4.79582e-05	0.0533156	0.042	0.005	0.779033
AGO2	4.79582e-05	0.0533156	0.042	0.005	0.779033
LRP1B	4.8888e-05	0.153633	0.217	0.105	0.794137
YWHAB	4.98851e-05	-0.144821	0.011	0.102	0.810333
RSF1	5.18422e-05	-0.18127	0.016	0.111	0.842125
LSP1	5.24223e-05	-0.116645	0	0.081	0.851548
EFHD2	5.25443e-05	-0.124627	0	0.081	0.853529
CALM3	5.25989e-05	-0.136517	0	0.081	0.854417
LINC02235	5.28808e-05	-0.183122	0	0.081	0.858995
CD44	5.35551e-05	-0.130876	0.005	0.092	0.869949
USP54	5.35796e-05	0.048135	0.037	0.003	0.870347
DSCR4	5.35796e-05	0.048135	0.037	0.003	0.870347
TIMP3	5.35796e-05	0.048135	0.037	0.003	0.870347
FRMPD3	5.35796e-05	0.048135	0.037	0.003	0.870347
CPS1	5.56445e-05	0.0815603	0.069	0.015	0.903889
DGKI	5.73651e-05	0.0665069	0.058	0.011	0.931838
TMLHE	5.73651e-05	0.0665069	0.058	0.011	0.931838
MAML3	5.90204e-05	0.0829372	0.085	0.023	0.958727
DAZAP2	5.96052e-05	-0.13508	0.011	0.101	0.968226
EYS	5.9636e-05	0.152965	0.238	0.122	0.968728
CCND3	5.96719e-05	-0.158766	0.026	0.128	0.969311
ENO1	6.21291e-05	-0.116645	0	0.08	1
CAPZA1	6.21676e-05	-0.114643	0	0.08	1
CALM2	6.21676e-05	-0.114643	0	0.08	1
FNBP1	6.21676e-05	-0.114643	0	0.08	1
RBMS3	6.21977e-05	0.131742	0.196	0.09	1
ADD3	6.22046e-05	-0.116645	0	0.08	1
CIRBP	6.22046e-05	-0.116645	0	0.08	1
SYNE2	6.23412e-05	-0.173717	0.016	0.11	1
AC211486.5	6.31747e-05	-0.144607	0.005	0.09	1
KLRD1	6.35597e-05	-0.128904	0.005	0.09	1
CYFIP2	6.3733e-05	-0.120988	0.005	0.09	1
MAMDC2	6.44341e-05	-0.161631	0.048	0.162	1
ANXA1	6.8161e-05	-0.16632	0.026	0.126	1
PTPRK	7.18158e-05	0.110886	0.122	0.044	1
FOCAD	7.19533e-05	0.0906025	0.095	0.029	1
TPK1	7.21904e-05	-0.14354	0.026	0.126	1
BCAS3	7.27928e-05	-0.28757	0.169	0.304	1
ACTR2	7.36618e-05	-0.11063	0	0.078	1
AL356966.1	7.36618e-05	-0.11063	0	0.078	1
HNRNPH1	7.37477e-05	-0.118644	0	0.078	1
WDR1	7.37878e-05	-0.116645	0	0.078	1
CHCHD2	7.37878e-05	-0.116645	0	0.078	1
PTEN	7.37878e-05	-0.116645	0	0.078	1
AKR1D1	7.3788e-05	-0.118644	0	0.078	1
PSMA7	7.3788e-05	-0.122635	0	0.078	1
AC034139.1	7.38979e-05	-0.122635	0	0.078	1
FGFBP2	7.405e-05	-0.140459	0	0.078	1
ENSG00000267686	7.41645e-05	-0.15222	0	0.078	1
C17orf49	7.54113e-05	-0.124951	0.005	0.089	1
RASGEF1B	7.62068e-05	0.0933431	0.101	0.032	1
LINGO2	7.62068e-05	0.0933431	0.101	0.032	1
CENPP	7.7136e-05	0.119536	0.175	0.077	1
DGKB	7.83404e-05	0.103525	0.111	0.038	1
KIAA0753	8.39456e-05	0.0972754	0.116	0.041	1
PLAC8	8.4423e-05	-0.125272	0.011	0.098	1
TMIGD3	8.53373e-05	-0.158766	0.026	0.125	1
SYNPR	8.71976e-05	0.0614238	0.053	0.009	1
LINC02267	8.71976e-05	0.0614238	0.053	0.009	1
MIR4500HG	8.71976e-05	0.0614238	0.053	0.009	1
ENSG00000286046	8.71976e-05	0.0614238	0.053	0.009	1
PDIA3	8.74564e-05	-0.114643	0	0.077	1
GABARAP	8.74564e-05	-0.114643	0	0.077	1
TSPO	8.75004e-05	-0.118644	0	0.077	1
RPS6KA3	8.75422e-05	-0.120641	0	0.077	1
GNAS	9.0854e-05	-0.172026	0.032	0.132	1
AL591686.1	9.19484e-05	-0.149454	0.026	0.125	1
LINC01592	9.21408e-05	0.069415	0.063	0.014	1
ANKRD44	9.27022e-05	-0.157018	0.032	0.132	1
ENSG00000288843	9.50298e-05	0.0801257	0.079	0.021	1
FCN1	9.84571e-05	-0.146762	0.011	0.096	1
AL139807.1	9.86926e-05	-0.13508	0.011	0.096	1
PRDM1	0.000100755	-0.117378	0.011	0.096	1
HNRNPA3	0.000103469	-0.106605	0	0.075	1
MT2A	0.000103526	-0.11063	0	0.075	1
TBC1D10C	0.00010358	-0.11063	0	0.075	1
SRSF5	0.00010358	-0.11063	0	0.075	1
NFATC3	0.00010358	-0.11063	0	0.075	1
SELL	0.000103774	-0.120641	0	0.075	1
KLRB1	0.000104114	-0.150266	0	0.075	1
ZNF90	0.000106068	-0.122971	0.005	0.086	1
GGACT	0.000106379	-0.115022	0.005	0.086	1
AL357507.1	0.000112125	-0.109981	0.053	0.17	1
NR6A1	0.000113061	-0.195975	0.037	0.138	1
STAU2	0.000113464	0.0808203	0.085	0.024	1
AC006974.1	0.000114485	-0.168627	0.037	0.14	1
EVL	0.000120409	-0.133941	0.026	0.122	1
EDIL3	0.000120563	0.0857269	0.09	0.027	1
ENSG00000223598	0.000120948	-0.146964	0.016	0.104	1
NOP58	0.000121357	0.100529	0.127	0.048	1
HSP90AB1	0.000122586	-0.104589	0	0.074	1
C12orf57	0.000122586	-0.104589	0	0.074	1
POLR2L	0.00012265	-0.106605	0	0.074	1
ATP5MC2	0.00012265	-0.106605	0	0.074	1
DNAH2	0.00012265	-0.106605	0	0.074	1
MDFIC	0.000122711	-0.108619	0	0.074	1
AKNA	0.000122711	-0.108619	0	0.074	1
HLA-F	0.00012277	-0.11063	0	0.074	1
CTSD	0.000122826	-0.112637	0	0.074	1
AL355338.1	0.000124465	-0.138738	0.005	0.084	1
LINC00305	0.000129182	0.0563074	0.048	0.008	1
ENSG00000251574	0.000129182	0.0563074	0.048	0.008	1
ENSG00000258081	0.000129182	0.0563074	0.048	0.008	1
SDK1	0.000129247	-0.318964	0.18	0.308	1
OR8D1	0.000131309	0.0939671	0.106	0.036	1
CPNE4	0.000140085	0.15299	0.196	0.096	1
PLPP3	0.000140197	-0.123303	0.011	0.093	1
GNB1	0.000141163	-0.115398	0.011	0.093	1
SNHG6	0.000145201	-0.10257	0	0.072	1
EVI2B	0.000145273	-0.104589	0	0.072	1
CD3D	0.000145534	-0.116645	0	0.072	1
LINC01885	0.000147754	0.0643616	0.058	0.012	1
RAB27B	0.000147754	0.0643616	0.058	0.012	1
AL603840.1	0.000149179	-0.115022	0.005	0.083	1
AL390957.1	0.000149481	-0.111031	0.005	0.083	1
CSMD1	0.000151097	0.126087	0.27	0.147	1
AL732509.1	0.000153285	-0.117739	0.011	0.093	1
VPS54	0.000163373	0.0730363	0.074	0.02	1
AC009387.1	0.000166778	-0.156575	0.016	0.101	1
DLGAP2	0.00016864	-0.141166	0.016	0.101	1
CSDE1	0.000171863	-0.0985229	0	0.071	1
TPM3	0.000172032	-0.10257	0	0.071	1
PCED1B-AS1	0.000172032	-0.10257	0	0.071	1
ZC3HAV1	0.000172111	-0.104589	0	0.071	1
FAM107B	0.000172111	-0.104589	0	0.071	1
CTSW	0.000172111	-0.104589	0	0.071	1
DDX6	0.000172111	-0.104589	0	0.071	1
IL2RG	0.000172111	-0.104589	0	0.071	1
EIF3K	0.000172111	-0.106605	0	0.071	1
GRAMD2B	0.000172138	0.0302146	0.021	0	1
RAD21L1	0.000172138	0.0302146	0.021	0	1
ASB5	0.000172138	0.0302146	0.021	0	1
LINC01141	0.000172138	0.0302146	0.021	0	1
LINC02609	0.000172138	0.0302146	0.021	0	1
RAB11FIP5	0.000172138	0.0302146	0.021	0	1
C3orf52	0.000172138	0.0302146	0.021	0	1
LIAS	0.000172138	0.0302146	0.021	0	1
LINC01335	0.000172138	0.0302146	0.021	0	1
PCDHGA1	0.000172138	0.0302146	0.021	0	1
CAMK2A	0.000172138	0.0302146	0.021	0	1
C6orf58	0.000172138	0.0302146	0.021	0	1
LAMB4	0.000172138	0.0302146	0.021	0	1
ATP6V1C1	0.000172138	0.0302146	0.021	0	1
TXNDC8	0.000172138	0.0302146	0.021	0	1
PTGR1	0.000172138	0.0302146	0.021	0	1
ENG	0.000172138	0.0302146	0.021	0	1
LINC01520	0.000172138	0.0302146	0.021	0	1
EBF3	0.000172138	0.0302146	0.021	0	1
BBS1	0.000172138	0.0302146	0.021	0	1
P2RY6	0.000172138	0.0302146	0.021	0	1
FZD4-DT	0.000172138	0.0302146	0.021	0	1
CLEC4A	0.000172138	0.0302146	0.021	0	1
ABCC9	0.000172138	0.0302146	0.021	0	1
RASSF8	0.000172138	0.0302146	0.021	0	1
EPYC	0.000172138	0.0302146	0.021	0	1
LRRC63	0.000172138	0.0302146	0.021	0	1
SRL	0.000172138	0.0302146	0.021	0	1
HOXB7	0.000172138	0.0302146	0.021	0	1
DSG4	0.000172138	0.0302146	0.021	0	1
CNDP1	0.000172138	0.0302146	0.021	0	1
HNF4A	0.000172138	0.0302146	0.021	0	1
TCF4-AS1	0.000172138	0.0302146	0.021	0	1
LINC01697	0.000172138	0.0302146	0.021	0	1
ENSG00000230615	0.000172138	0.0302146	0.021	0	1
ENSG00000225649	0.000172138	0.0302146	0.021	0	1
REL-DT	0.000172138	0.0302146	0.021	0	1
ENSG00000230975	0.000172138	0.0302146	0.021	0	1
ENSG00000287042	0.000172138	0.0302146	0.021	0	1
ENSG00000285557	0.000172138	0.0302146	0.021	0	1
ENSG00000286891	0.000172138	0.0302146	0.021	0	1
ENSG00000251680	0.000172138	0.0302146	0.021	0	1
ENSG00000272243	0.000172138	0.0302146	0.021	0	1
ENSG00000286084	0.000172138	0.0302146	0.021	0	1
ENSG00000226829	0.000172138	0.0302146	0.021	0	1
ENSG00000283128	0.000172138	0.0302146	0.021	0	1
ENSG00000248538	0.000172138	0.0302146	0.021	0	1
OXR1-AS1	0.000172138	0.0302146	0.021	0	1
CTSV	0.000172138	0.0302146	0.021	0	1
ADARB2-AS1	0.000172138	0.0302146	0.021	0	1
ENSG00000283341	0.000172138	0.0302146	0.021	0	1
ENSG00000284634	0.000172138	0.0302146	0.021	0	1
ENSG00000286069	0.000172138	0.0302146	0.021	0	1
TBX3-AS1	0.000172138	0.0302146	0.021	0	1
ENSG00000261235	0.000172138	0.0302146	0.021	0	1
ENSG00000262039	0.000172138	0.0302146	0.021	0	1
ENSG00000286041	0.000172138	0.0302146	0.021	0	1
GRHL3-AS1	0.000172138	0.0302146	0.021	0	1
ENSG00000287400	0.000172138	0.0302146	0.021	0	1
ENSG00000233359	0.000172138	0.0302146	0.021	0	1
LINC01649	0.000172138	0.0302146	0.021	0	1
ENSG00000285622	0.000172138	0.0302146	0.021	0	1
PHLDA3	0.000172138	0.0302146	0.021	0	1
LINC02608	0.000172138	0.0302146	0.021	0	1
ENSG00000236230	0.000172138	0.0302146	0.021	0	1
ENSG00000282564	0.000172138	0.0302146	0.021	0	1
ENSG00000244137	0.000172138	0.0302146	0.021	0	1
ENSG00000232347	0.000172138	0.0302146	0.021	0	1
ENSG00000287255	0.000172138	0.0302146	0.021	0	1
ENSG00000272180	0.000172138	0.0302146	0.021	0	1
ENSG00000235725	0.000172138	0.0302146	0.021	0	1
CHMP3-AS1	0.000172138	0.0302146	0.021	0	1
ENSG00000287451	0.000172138	0.0302146	0.021	0	1
ERICH2-DT	0.000172138	0.0302146	0.021	0	1
ENSG00000236501	0.000172138	0.0302146	0.021	0	1
ENSG00000224643	0.000172138	0.0302146	0.021	0	1
ENSG00000286962	0.000172138	0.0302146	0.021	0	1
ENSG00000286567	0.000172138	0.0302146	0.021	0	1
ENSG00000241219	0.000172138	0.0302146	0.021	0	1
ENSG00000287899	0.000172138	0.0302146	0.021	0	1
ENSG00000237473	0.000172138	0.0302146	0.021	0	1
ENSG00000239381	0.000172138	0.0302146	0.021	0	1
ENSG00000250371	0.000172138	0.0302146	0.021	0	1
ENSG00000250137	0.000172138	0.0302146	0.021	0	1
ENSG00000250064	0.000172138	0.0302146	0.021	0	1
ENSG00000287968	0.000172138	0.0302146	0.021	0	1
ENSG00000250954	0.000172138	0.0302146	0.021	0	1
ENSG00000287999	0.000172138	0.0302146	0.021	0	1
ENSG00000250333	0.000172138	0.0302146	0.021	0	1
ENSG00000250195	0.000172138	0.0302146	0.021	0	1
ENSG00000288785	0.000172138	0.0302146	0.021	0	1
ENSG00000286133	0.000172138	0.0302146	0.021	0	1
ENSG00000251423	0.000172138	0.0302146	0.021	0	1
ENSG00000280029	0.000172138	0.0302146	0.021	0	1
RAB44	0.000172138	0.0302146	0.021	0	1
ENSG00000287683	0.000172138	0.0302146	0.021	0	1
ENSG00000230533	0.000172138	0.0302146	0.021	0	1
ENSG00000223838	0.000172138	0.0302146	0.021	0	1
ENSG00000286995	0.000172138	0.0302146	0.021	0	1
ENSG00000228204	0.000172138	0.0302146	0.021	0	1
CLDN4	0.000172138	0.0302146	0.021	0	1
PPP1R9A-AS1	0.000172138	0.0302146	0.021	0	1
ENSG00000237813	0.000172138	0.0302146	0.021	0	1
SLC18A1	0.000172138	0.0302146	0.021	0	1
IKBKB-DT	0.000172138	0.0302146	0.021	0	1
ENSG00000254251	0.000172138	0.0302146	0.021	0	1
ENSG00000253796	0.000172138	0.0302146	0.021	0	1
ENSG00000285683	0.000172138	0.0302146	0.021	0	1
ENSG00000224972	0.000172138	0.0302146	0.021	0	1
ENSG00000228142	0.000172138	0.0302146	0.021	0	1
HSDL2-AS1	0.000172138	0.0302146	0.021	0	1
ENSG00000227912	0.000172138	0.0302146	0.021	0	1
ENSG00000285520	0.000172138	0.0302146	0.021	0	1
ENSG00000287528	0.000172138	0.0302146	0.021	0	1
DYDC1	0.000172138	0.0302146	0.021	0	1
ENSG00000255558	0.000172138	0.0302146	0.021	0	1
PTPN5	0.000172138	0.0302146	0.021	0	1
ENSG00000228061	0.000172138	0.0302146	0.021	0	1
PDE2A-AS1	0.000172138	0.0302146	0.021	0	1
ENSG00000254733	0.000172138	0.0302146	0.021	0	1
ENSG00000254587	0.000172138	0.0302146	0.021	0	1
DRD2	0.000172138	0.0302146	0.021	0	1
ENSG00000286044	0.000172138	0.0302146	0.021	0	1
ENSG00000282022	0.000172138	0.0302146	0.021	0	1
ENSG00000256306	0.000172138	0.0302146	0.021	0	1
BCDIN3D-AS1	0.000172138	0.0302146	0.021	0	1
MIRLET7IHG	0.000172138	0.0302146	0.021	0	1
ENSG00000257587	0.000172138	0.0302146	0.021	0	1
VWA8-AS1	0.000172138	0.0302146	0.021	0	1
ENSG00000286312	0.000172138	0.0302146	0.021	0	1
BEGAIN	0.000172138	0.0302146	0.021	0	1
LINC02249	0.000172138	0.0302146	0.021	0	1
ENSG00000259669	0.000172138	0.0302146	0.021	0	1
IGDCC3	0.000172138	0.0302146	0.021	0	1
ENSG00000259594	0.000172138	0.0302146	0.021	0	1
ENSG00000262995	0.000172138	0.0302146	0.021	0	1
IL21R-AS1	0.000172138	0.0302146	0.021	0	1
ENSG00000261502	0.000172138	0.0302146	0.021	0	1
ENSG00000259846	0.000172138	0.0302146	0.021	0	1
ENSG00000260834	0.000172138	0.0302146	0.021	0	1
ENSG00000262879	0.000172138	0.0302146	0.021	0	1
ENSG00000233635	0.000172138	0.0302146	0.021	0	1
ENSG00000267009	0.000172138	0.0302146	0.021	0	1
ENSG00000266049	0.000172138	0.0302146	0.021	0	1
ENSG00000266268	0.000172138	0.0302146	0.021	0	1
ENSG00000266846	0.000172138	0.0302146	0.021	0	1
ENSG00000287834	0.000172138	0.0302146	0.021	0	1
ENSG00000265994	0.000172138	0.0302146	0.021	0	1
DSEL-AS1	0.000172138	0.0302146	0.021	0	1
ENSG00000267299	0.000172138	0.0302146	0.021	0	1
ENSG00000269495	0.000172138	0.0302146	0.021	0	1
ENSG00000267879	0.000172138	0.0302146	0.021	0	1
ENSG00000286587	0.000172138	0.0302146	0.021	0	1
ENSG00000288536	0.000172138	0.0302146	0.021	0	1
ENSG00000223975	0.000172138	0.0302146	0.021	0	1
CRYBA4	0.000172138	0.0302146	0.021	0	1
ENSG00000282840	0.000172138	0.0302146	0.021	0	1
ENSG00000229151	0.000172138	0.0302146	0.021	0	1
ENSG00000286523	0.000172138	0.0302146	0.021	0	1
ENSG00000226661	0.000172138	0.0302146	0.021	0	1
ENSG00000227303	0.000172138	0.0302146	0.021	0	1
ENSG00000225970	0.000172138	0.0302146	0.021	0	1
ENSG00000287918	0.000172138	0.0302146	0.021	0	1
ENSG00000286247	0.000172138	0.0302146	0.021	0	1
UCP2	0.000172186	-0.106605	0	0.071	1
LSM7	0.000172186	-0.106605	0	0.071	1
CD37	0.000172325	-0.114643	0	0.071	1
NOSIP	0.000172325	-0.112637	0	0.071	1
NEAT1	0.000172401	-0.133671	0.021	0.11	1
TLN1	0.000172567	-0.128601	0	0.071	1
ZFAND3	0.000174794	-0.119706	0.016	0.101	1
PTPRG	0.000178907	-0.325781	0.101	0.218	1
CTPS1	0.000184241	0.0511575	0.042	0.006	1
DENND2A	0.000184241	0.0511575	0.042	0.006	1
ANO4	0.000184241	0.0511575	0.042	0.006	1
CACNA1I	0.000184241	0.0511575	0.042	0.006	1
BMX	0.000184241	0.0511575	0.042	0.006	1
AL157388.1	0.000203485	-0.0964952	0	0.069	1
ACTR3	0.000203583	-0.0985229	0	0.069	1
AC078778.1	0.000203676	-0.100548	0	0.069	1
SNHG25	0.00020393	-0.106605	0	0.069	1
RASA3	0.000203931	-0.120641	0	0.069	1
FCGR3A	0.000204473	-0.128601	0	0.069	1
PDS5B	0.000208695	-0.119002	0.005	0.08	1
BIN2	0.00020916	-0.115022	0.005	0.08	1
PPP2R5C	0.000209826	-0.107029	0.005	0.08	1
ENSG00000285090	0.000215304	0.0651404	0.063	0.015	1
SEMA3A	0.000218323	0.0891431	0.101	0.035	1
AL078602.1	0.000218771	-0.149269	0.026	0.116	1
DNAH14	0.000221414	0.0856157	0.106	0.038	1
HNRNPLL	0.000234797	0.0592753	0.053	0.011	1
FOXP1	0.000236232	-0.163117	0.053	0.155	1
FMNL1	0.000240986	-0.0985229	0	0.068	1
SERP1	0.000241092	-0.100548	0	0.068	1
SERBP1	0.000241192	-0.100548	0	0.068	1
NDUFA4	0.000241192	-0.100548	0	0.068	1
PPP1R12A	0.000241287	-0.10257	0	0.068	1
USP3	0.000241287	-0.10257	0	0.068	1
ATRX	0.000241288	-0.104589	0	0.068	1
TC2N	0.000241377	-0.104589	0	0.068	1
ADGRG1	0.000241759	-0.118644	0	0.068	1
GRAP2	0.000241766	-0.128601	0	0.068	1
VCL	0.000242011	-0.167754	0	0.068	1
PPARGC1A	0.000244836	0.0533156	0.037	0.005	1
ARID4B	0.000245135	-0.113797	0.016	0.098	1
ADCY5	0.000247402	0.0459737	0.037	0.005	1
CLMP	0.000247402	0.0459737	0.037	0.005	1
WDR93	0.000247402	0.0459737	0.037	0.005	1
N4BP2L2	0.000247974	-0.113028	0.005	0.078	1
TNRC6B	0.000275915	-0.111429	0.011	0.087	1
ANKS1B	0.000278799	0.153554	0.275	0.161	1
PLCB4	0.000279699	0.109299	0.222	0.116	1
KLRK1	0.000285325	-0.0964952	0	0.066	1
APRT	0.000285325	-0.0964952	0	0.066	1
EDF1	0.000285325	-0.0985229	0	0.066	1
ARF6	0.000285325	-0.0985229	0	0.066	1
SELPLG	0.000285438	-0.0985229	0	0.066	1
AL136454.1	0.000285545	-0.100548	0	0.066	1
HLA-DRB1	0.000285646	-0.10257	0	0.066	1
WAC	0.000285646	-0.10257	0	0.066	1
TUBA1B	0.000285646	-0.10257	0	0.066	1
AC005599.1	0.000285742	-0.104589	0	0.066	1
IKZF3	0.000285742	-0.104589	0	0.066	1
KIFBP	0.000285746	-0.116645	0	0.066	1
CD8A	0.000285995	-0.11063	0	0.066	1
NBEAL1	0.000289624	-0.111822	0.016	0.096	1
EFCAB6-AS1	0.000292472	0.0429201	0.026	0.002	1
PLEKHG5	0.000292938	-0.111031	0.005	0.077	1
GRIN2B	0.000293103	-0.369032	0.079	0.18	1
CCDC88C	0.000293601	-0.107029	0.005	0.077	1
XYLB	0.000293767	0.0355026	0.026	0.002	1
ANXA10	0.000293767	0.0355026	0.026	0.002	1
ARHGEF10L	0.000299174	0.0407555	0.032	0.003	1
CFAP65	0.000299174	0.0407555	0.032	0.003	1
COLQ	0.000299174	0.0407555	0.032	0.003	1
CDH6	0.000299174	0.0407555	0.032	0.003	1
INSYN2B	0.000299174	0.0407555	0.032	0.003	1
LINC01501	0.000299174	0.0407555	0.032	0.003	1
SHTN1	0.000299174	0.0407555	0.032	0.003	1
ACVR1B	0.000299174	0.0407555	0.032	0.003	1
POLE2	0.000299174	0.0407555	0.032	0.003	1
PRR11	0.000299174	0.0407555	0.032	0.003	1
STARD13	0.000300508	-0.145861	0.037	0.129	1
LINC-PINT	0.000336038	-0.123631	0.016	0.095	1
PSMB8	0.000337477	-0.0924313	0	0.065	1
PSMB9	0.000337477	-0.0924313	0	0.065	1
CAPNS1	0.000337477	-0.0924313	0	0.065	1
NDUFS5	0.000337611	-0.0944647	0	0.065	1
SRSF11	0.000337611	-0.0944647	0	0.065	1
SET	0.000337611	-0.0944647	0	0.065	1
GATA3	0.000337611	-0.0944647	0	0.065	1
ANXA2	0.000337611	-0.0944647	0	0.065	1
RBM3	0.000337611	-0.0944647	0	0.065	1
SRRM2	0.000337611	-0.0964952	0	0.065	1
CD6	0.000337738	-0.0964952	0	0.065	1
LAMTOR4	0.00033786	-0.10257	0	0.065	1
FOS	0.000338082	-0.104589	0	0.065	1
CDHR3	0.000343087	0.0622195	0.058	0.014	1
ENSG00000251600	0.000343087	0.0622195	0.058	0.014	1
CAMK1D	0.00034715	-0.109032	0.005	0.075	1
AC024230.1	0.000347544	-0.105024	0.005	0.075	1
SSBP3	0.000348315	-0.103016	0.005	0.075	1
PRKCB	0.000350328	-0.163763	0.085	0.194	1
LINC02241	0.000356122	0.0787064	0.085	0.027	1
AFF2	0.000356122	0.0787064	0.085	0.027	1
RASAL2	0.000362291	0.0842888	0.095	0.033	1
RANBP17	0.000362291	0.0842888	0.095	0.033	1
XIRP2	0.00036857	0.0541558	0.048	0.009	1
MYO3B	0.00036857	0.0541558	0.048	0.009	1
LINC01146	0.00036857	0.0541558	0.048	0.009	1
ADGRG2	0.00036857	0.0541558	0.048	0.009	1
TAGAP-AS1	0.00036857	0.0541558	0.048	0.009	1
RAF1	0.000368769	0.114031	0.175	0.084	1
ENSG00000248515	0.000378439	0.074488	0.085	0.027	1
TG	0.000381198	-0.119356	0.011	0.084	1
SORL1	0.000386808	-0.105455	0.011	0.084	1
CORO1C	0.00039007	0.0702819	0.085	0.027	1
PITPNC1	0.000395582	-0.118096	0.021	0.102	1
LYPD6B	0.00039741	-0.116137	0.021	0.102	1
COPE	0.000399099	-0.0883559	0	0.063	1
SSR1	0.000399258	-0.0924313	0	0.063	1
IL10RA	0.000399258	-0.090395	0	0.063	1
JUND	0.000399258	-0.090395	0	0.063	1
TNFRSF1B	0.000399408	-0.0924313	0	0.063	1
UBE2D3	0.000399408	-0.0924313	0	0.063	1
EIF3L	0.000399408	-0.0924313	0	0.063	1
AL451137.2	0.000399551	-0.0944647	0	0.063	1
ZFP36L1	0.000399551	-0.0944647	0	0.063	1
LINC01871	0.000399687	-0.0964952	0	0.063	1
ANP32B	0.000399816	-0.100548	0	0.063	1
UNKL	0.000400451	-0.124627	0	0.063	1
BCL2L14	0.000425768	-0.138278	0.037	0.126	1
PSAP	0.000433813	-0.160531	0.021	0.101	1
PIGK	0.000438482	0.0651404	0.063	0.017	1
CCDC200	0.000447173	-0.131165	0.011	0.083	1
ADGRB3	0.000462677	-0.289055	0.111	0.215	1
PICALM	0.00046995	0.0972754	0.111	0.044	1
RBMX	0.000472092	-0.0863138	0	0.062	1
EMB	0.000472271	-0.0883559	0	0.062	1
CD81	0.000472271	-0.0883559	0	0.062	1
PSME2	0.000472271	-0.0883559	0	0.062	1
AC090771.2	0.000472271	-0.0883559	0	0.062	1
COX6B1	0.000472271	-0.0883559	0	0.062	1
DDX17	0.000472271	-0.0883559	0	0.062	1
MCL1	0.00047244	-0.090395	0	0.062	1
ITGA4	0.00047244	-0.090395	0	0.062	1
CNN2	0.00047244	-0.090395	0	0.062	1
S100A11	0.0004726	-0.0924313	0	0.062	1
IER2	0.0004726	-0.0924313	0	0.062	1
CMC1	0.000472601	-0.0944647	0	0.062	1
RNASEK	0.000472601	-0.0944647	0	0.062	1
RBM25	0.000472752	-0.0944647	0	0.062	1
TRPC4AP	0.000473158	-0.10257	0	0.062	1
FERMT3	0.000473163	-0.108619	0	0.062	1
TLK1	0.000474848	-0.109844	0.016	0.092	1
RAP1GAP2	0.000486086	-0.103016	0.005	0.072	1
ARL6IP5	0.00048777	-0.0969757	0.005	0.072	1
UBE2D2	0.000488849	-0.0929346	0.005	0.072	1
ADGRV1	0.000513048	0.0680381	0.069	0.02	1
AC107223.1	0.000539019	-0.103458	0.011	0.081	1
TRAPPC1	0.000558349	-0.0842689	0	0.06	1
HSP90B1	0.00055855	-0.0863138	0	0.06	1
CSK	0.00055855	-0.0863138	0	0.06	1
LCK	0.00055874	-0.0883559	0	0.06	1
NSA2	0.00055874	-0.0883559	0	0.06	1
NFKBIA	0.00055874	-0.0883559	0	0.06	1
CD226	0.00055874	-0.0883559	0	0.06	1
ISG15	0.00055874	-0.090395	0	0.06	1
DENND2D	0.00055874	-0.0944647	0	0.06	1
PARK7	0.00055892	-0.090395	0	0.06	1
YWHAQ	0.00055892	-0.0924313	0	0.06	1
ERP29	0.00055892	-0.100548	0	0.06	1
ATP2B4	0.000559089	-0.0924313	0	0.06	1
SEC62	0.000559089	-0.0924313	0	0.06	1
UBL5	0.000559089	-0.0924313	0	0.06	1
H3-3B	0.000559251	-0.0964952	0	0.06	1
PLAAT4	0.000559253	-0.0985229	0	0.06	1
TYROBP	0.000559912	-0.11063	0	0.06	1
EMID1	0.000560853	0.05713	0.053	0.012	1
SH3BP5L	0.000568506	0.0490026	0.042	0.008	1
ACVR1	0.000568506	0.0490026	0.042	0.008	1
AP2A2	0.000568506	0.0490026	0.042	0.008	1
ALOX12-AS1	0.000568506	0.0490026	0.042	0.008	1
ENSG00000234147	0.000568506	0.0490026	0.042	0.008	1
ENSG00000260126	0.000568506	0.0490026	0.042	0.008	1
ENSG00000285939	0.000573611	0.0541558	0.042	0.008	1
LINC02694	0.000575461	0.0828659	0.101	0.038	1
MYO9B	0.000577029	-0.0969757	0.005	0.071	1
LIPI	0.000581973	0.046851	0.042	0.008	1
KAZN	0.000587886	0.106331	0.138	0.062	1
LRRK1	0.000589525	-0.165452	0.069	0.168	1
CACNA2D1	0.000596826	0.0666761	0.074	0.023	1
SYT1	0.000604837	0.0765957	0.085	0.029	1
FGF12	0.000615484	0.114022	0.148	0.069	1
AAK1	0.000641379	-0.0954431	0.011	0.08	1
ERAP2	0.000660498	-0.0842689	0	0.059	1
ITK	0.000660498	-0.0842689	0	0.059	1
STK38	0.000660498	-0.0842689	0	0.059	1
GLG1	0.000660498	-0.0842689	0	0.059	1
NDUFA3	0.000660498	-0.0842689	0	0.059	1
UQCR10	0.000660498	-0.0842689	0	0.059	1
AC130415.1	0.000660711	-0.0863138	0	0.059	1
CYLD	0.000660711	-0.0944647	0	0.059	1
TMC8	0.000660711	-0.0863138	0	0.059	1
P4HB	0.000660711	-0.0863138	0	0.059	1
TRIR	0.000660711	-0.0863138	0	0.059	1
SLC25A3	0.000660912	-0.0883559	0	0.059	1
NDUFB1	0.000661103	-0.0924313	0	0.059	1
HLA-DPA1	0.000662029	-0.112637	0	0.059	1
LRRC7	0.000670816	-0.146262	0.048	0.137	1
SSH2	0.000674011	-0.11492	0.032	0.114	1
PSMA1	0.000681687	-0.0949565	0.005	0.069	1
SCML4	0.000682484	-0.113028	0.005	0.069	1
GNA12	0.000683268	-0.0909097	0.005	0.069	1
TMEM132C	0.000700539	-0.126216	0.026	0.105	1
PDZRN3	0.000728899	0.0600806	0.058	0.015	1
CAMTA1	0.000747693	0.0786768	0.132	0.059	1
BAZ1B	0.00075659	-0.192121	0.074	0.17	1
CAMLG	0.000759503	-0.110244	0.021	0.096	1
AC093912.1	0.000770153	-0.107864	0.016	0.087	1
LCP1	0.000770153	-0.107864	0.016	0.087	1
IQGAP2	0.000778477	-0.101907	0.016	0.087	1
CREBBP	0.000780701	-0.0801703	0	0.057	1
LINC01138	0.000780953	-0.0822211	0	0.057	1
ARF1	0.000780953	-0.0822211	0	0.057	1
CTDSP1	0.000780953	-0.0842689	0	0.057	1
AL138733.1	0.000780953	-0.0822211	0	0.057	1
NDUFB9	0.000780953	-0.0822211	0	0.057	1
C9orf78	0.000780953	-0.0842689	0	0.057	1
HNRNPC	0.000780953	-0.0822211	0	0.057	1
JAK3	0.000780953	-0.0822211	0	0.057	1
ST6GAL1	0.000781192	-0.0842689	0	0.057	1
COX7A2	0.000781192	-0.0842689	0	0.057	1
AC096570.1	0.000781192	-0.0863138	0	0.057	1
DDAH2	0.000781416	-0.0863138	0	0.057	1
TAP1	0.000781416	-0.0863138	0	0.057	1
AC011468.3	0.000781416	-0.0863138	0	0.057	1
RAB7A	0.000781418	-0.0883559	0	0.057	1
PDE7A	0.000781418	-0.0883559	0	0.057	1
GZMK	0.000781829	-0.0924313	0	0.057	1
IGHA1	0.000781832	-0.167754	0	0.057	1
CALY	0.000782988	-0.114643	0	0.057	1
ENSG00000253235	0.000790441	-0.134813	0.005	0.068	1
SPOCK2	0.000806101	-0.0949565	0.005	0.068	1
RAC1	0.000807997	-0.088882	0.005	0.068	1
CTNNA2	0.000839118	0.109975	0.148	0.071	1
CAND2	0.000853733	0.0438155	0.037	0.006	1
ZFHX4	0.000853733	0.0438155	0.037	0.006	1
SWAP70	0.000853733	0.0438155	0.037	0.006	1
HMG20A	0.000853733	0.0438155	0.037	0.006	1
ADAMTS18	0.000857611	0.0630078	0.063	0.018	1
S100A9	0.000861095	-0.227823	0.011	0.077	1
SERAC1	0.000862205	-0.260565	0.053	0.138	1
RUNX3	0.000872379	-0.120052	0.021	0.095	1
SMAD2	0.000887849	-0.097451	0.011	0.077	1
SMIM31	0.000894228	-0.113797	0.016	0.086	1
SUSD5	0.000897095	-0.106302	0.021	0.095	1
EPHA8	0.000906591	-0.11686	0.032	0.111	1
CD163L1	0.000907385	-0.105881	0.016	0.086	1
HYDIN	0.000912775	0.0520073	0.048	0.011	1
PIBF1	0.000913664	0.0800949	0.095	0.036	1
ARPC4	0.000922988	-0.0781167	0	0.056	1
GPSM3	0.000922988	-0.0781167	0	0.056	1
CEMIP2	0.000922988	-0.0781167	0	0.056	1
IQGAP1	0.000922988	-0.0781167	0	0.056	1
TRAF3IP3	0.00092327	-0.0801703	0	0.056	1
PUM2	0.00092327	-0.0801703	0	0.056	1
CTSC	0.00092327	-0.0801703	0	0.056	1
EIF3G	0.00092327	-0.0801703	0	0.056	1
SH3BGRL	0.00092327	-0.0801703	0	0.056	1
CCDC85B	0.000923536	-0.0822211	0	0.056	1
MT-ND4L	0.000923536	-0.0822211	0	0.056	1
ARHGAP4	0.000923788	-0.0863138	0	0.056	1
TPM4	0.000924248	-0.0985229	0	0.056	1
TMEM107	0.000924643	-0.0964952	0	0.056	1
SYT16	0.000942507	-0.139708	0.026	0.102	1
NLGN4Y	0.000943767	0.0659118	0.069	0.021	1
VPS13C	0.000950715	-0.0949565	0.005	0.066	1
AC095032.1	0.000954189	-0.088882	0.005	0.066	1
GRIN3A	0.000954189	-0.088882	0.005	0.066	1
OGA	0.000955317	-0.0868515	0.005	0.066	1
ATP6V0C	0.000955317	-0.0868515	0.005	0.066	1
LRFN2	0.000958882	0.0815085	0.085	0.03	1
PKDREJ	0.000973949	0.0889841	0.116	0.05	1
SLC9A9	0.000991627	-0.11064	0.026	0.102	1
PGK1	0.0010505	-0.0934324	0.011	0.075	1
SMCHD1	0.00105423	-0.104328	0.021	0.093	1
SLC27A2	0.00105563	-0.0894025	0.011	0.075	1
IKZF1	0.00106091	-0.107864	0.016	0.084	1
AF279873.3	0.0010911	-0.0760601	0	0.054	1
SLC38A1	0.0010911	-0.0760601	0	0.054	1
PAFAH1B1	0.0010911	-0.0760601	0	0.054	1
EIF2S2	0.0010911	-0.0760601	0	0.054	1
EML4	0.00109141	-0.0781167	0	0.054	1
COX5B	0.00109141	-0.0781167	0	0.054	1
EIF5B	0.00109141	-0.0781167	0	0.054	1
ISG20	0.00109141	-0.0801703	0	0.054	1
NDUFB7	0.00109141	-0.0822211	0	0.054	1
ZFAS1	0.00109141	-0.0781167	0	0.054	1
APOBEC3C	0.00109141	-0.0781167	0	0.054	1
WDR82	0.00109171	-0.0801703	0	0.054	1
RASGRP2	0.00109171	-0.0801703	0	0.054	1
BSG	0.00109171	-0.0801703	0	0.054	1
ATP6V0E1	0.00109199	-0.0822211	0	0.054	1
MYCBP2	0.00109199	-0.0822211	0	0.054	1
BAX	0.00109199	-0.0842689	0	0.054	1
GIMAP7	0.00109225	-0.0842689	0	0.054	1
ATP5F1B	0.00109225	-0.0842689	0	0.054	1
DEK	0.00109225	-0.0985229	0	0.054	1
CDKN2D	0.00109225	-0.090395	0	0.054	1
SVIP	0.00109249	-0.0863138	0	0.054	1
QPRT	0.00109249	-0.0863138	0	0.054	1
SPON2	0.0010925	-0.090395	0	0.054	1
CABP5	0.00109377	-0.11063	0	0.054	1
ZBTB20	0.00109597	0.0987611	0.185	0.098	1
UNC5D	0.0011101	0.0841988	0.111	0.047	1
LINC02307	0.0011101	0.0841988	0.111	0.047	1
PPP2R5E	0.0011101	0.0841988	0.111	0.047	1
AC116362.1	0.00112795	-0.0868515	0.005	0.065	1
LRRC2	0.00114953	0.0227201	0.016	0	1
PROM1	0.00114953	0.0227201	0.016	0	1
FRMPD2	0.00114953	0.0227201	0.016	0	1
ERRFI1	0.00114953	0.0227201	0.016	0	1
CTTNBP2NL	0.00114953	0.0227201	0.016	0	1
UCK2	0.00114953	0.0227201	0.016	0	1
HLX-AS1	0.00114953	0.0227201	0.016	0	1
SUSD4	0.00114953	0.0227201	0.016	0	1
WNT3A	0.00114953	0.0227201	0.016	0	1
LHCGR	0.00114953	0.0227201	0.016	0	1
POTEE	0.00114953	0.0227201	0.016	0	1
NXPH2	0.00114953	0.0227201	0.016	0	1
GALNT5	0.00114953	0.0227201	0.016	0	1
FIGN	0.00114953	0.0227201	0.016	0	1
UNC80	0.00114953	0.0227201	0.016	0	1
DENND6A-DT	0.00114953	0.0227201	0.016	0	1
GRK4	0.00114953	0.0227201	0.016	0	1
ARL9	0.00114953	0.0227201	0.016	0	1
MUC7	0.00114953	0.0227201	0.016	0	1
STPG2-AS1	0.00114953	0.0227201	0.016	0	1
KLC4	0.00114953	0.0227201	0.016	0	1
RSPO3	0.00114953	0.0227201	0.016	0	1
ARMT1	0.00114953	0.0227201	0.016	0	1
ELFN1	0.00114953	0.0227201	0.016	0	1
LRRN3	0.00114953	0.0227201	0.016	0	1
SH2D4A	0.00114953	0.0227201	0.016	0	1
PLAT	0.00114953	0.0227201	0.016	0	1
LURAP1L	0.00114953	0.0227201	0.016	0	1
PTPN3	0.00114953	0.0227201	0.016	0	1
LINC00958	0.00114953	0.0227201	0.016	0	1
LINC02699	0.00114953	0.0227201	0.016	0	1
AQP11	0.00114953	0.0227201	0.016	0	1
HEPHL1	0.00114953	0.0227201	0.016	0	1
B4GALNT3	0.00114953	0.0227201	0.016	0	1
BCDIN3D	0.00114953	0.0227201	0.016	0	1
LIN7A	0.00114953	0.0227201	0.016	0	1
CCDC38	0.00114953	0.0227201	0.016	0	1
RNF17	0.00114953	0.0227201	0.016	0	1
LINC00376	0.00114953	0.0227201	0.016	0	1
PCDH9-AS1	0.00114953	0.0227201	0.016	0	1
ACSM2B	0.00114953	0.0227201	0.016	0	1
CALB2	0.00114953	0.0227201	0.016	0	1
WSCD1	0.00114953	0.0227201	0.016	0	1
MRC2	0.00114953	0.0227201	0.016	0	1
DSG2-AS1	0.00114953	0.0227201	0.016	0	1
CPLX4	0.00114953	0.0227201	0.016	0	1
SMIM21	0.00114953	0.0227201	0.016	0	1
DOT1L	0.00114953	0.0227201	0.016	0	1
PEX11G	0.00114953	0.0227201	0.016	0	1
CD22	0.00114953	0.0227201	0.016	0	1
KIR3DL2	0.00114953	0.0227201	0.016	0	1
SLC5A4-AS1	0.00114953	0.0227201	0.016	0	1
CLCN4	0.00114953	0.0227201	0.016	0	1
ZNF630	0.00114953	0.0227201	0.016	0	1
OCRL	0.00114953	0.0227201	0.016	0	1
HSFY2	0.00114953	0.0227201	0.016	0	1
RXRG	0.00114953	0.0227201	0.016	0	1
LINC00620	0.00114953	0.0227201	0.016	0	1
IBSP	0.00114953	0.0227201	0.016	0	1
RRAGC-DT	0.00114953	0.0227201	0.016	0	1
ENSG00000231424	0.00114953	0.0227201	0.016	0	1
ENSG00000240963	0.00114953	0.0227201	0.016	0	1
MMADHC-DT	0.00114953	0.0227201	0.016	0	1
ENSG00000236283	0.00114953	0.0227201	0.016	0	1
ENSG00000237525	0.00114953	0.0227201	0.016	0	1
ENSG00000287069	0.00114953	0.0227201	0.016	0	1
CCR9	0.00114953	0.0227201	0.016	0	1
ENSG00000243944	0.00114953	0.0227201	0.016	0	1
ENSG00000244706	0.00114953	0.0227201	0.016	0	1
ENSG00000249631	0.00114953	0.0227201	0.016	0	1
[truncated: 14,246 more rows]

## Sheet: S6. DEGs cluster 2 CTCs vs HPCs
Supplementary Data 6. DEGs cluster 1 CTCs vs HPCs
	p_val	avg_log2FC	pct.1	pct.2	p_val_adj
SERAC1	1.18947e-43	1.68336	0.929	0.138	1.93218e-39
NINL	1.43326e-43	1.59003	0.976	0.15	2.32818e-39
CDK18	8.61696e-41	1.16077	0.881	0.114	1.39974e-36
FMN1	9.6311e-41	2.53877	1	0.215	1.56448e-36
PRSS51	9.98734e-39	2.5755	1	0.221	1.62234e-34
ANKS1A	1.30157e-35	1.22188	0.857	0.132	2.11427e-31
PDE7B	9.69351e-35	1.51564	0.952	0.177	1.57461e-30
KCNC1	1.89138e-34	1.02929	0.81	0.117	3.07236e-30
TSHZ3	2.41179e-34	1.53622	0.905	0.179	3.91771e-30
TIGAR	1.07198e-31	1.12944	0.929	0.182	1.74132e-27
AL732509.1	1.68437e-30	0.842263	0.69	0.093	2.73609e-26
LINC02641	2.4795e-30	1.70667	0.952	0.212	4.02771e-26
GALNT2	3.02972e-29	0.981141	0.762	0.126	4.92148e-25
FAM49A	3.95083e-29	0.907503	0.786	0.128	6.41773e-25
KLHDC8A	1.11037e-28	0.868785	0.762	0.123	1.80369e-24
NPAS2	2.26055e-28	1.03193	0.929	0.192	3.67204e-24
AC009387.1	3.45959e-28	0.837778	0.69	0.101	5.61976e-24
LDB2	6.86653e-28	1.34852	0.976	0.25	1.1154e-23
FRMPD4	7.10191e-28	0.988365	0.881	0.185	1.15363e-23
GALNTL6	7.16677e-28	0.824318	0.786	0.138	1.16417e-23
AC027288.3	1.0309e-27	1.01668	0.881	0.179	1.6746e-23
HPSE2	2.36133e-27	1.23554	0.929	0.217	3.83574e-23
ACOT7	1.10876e-26	1.07643	0.881	0.173	1.80107e-22
ZNF423	1.35567e-26	0.64047	0.548	0.062	2.20216e-22
MIR3976HG	6.56231e-26	1.06842	0.929	0.209	1.06598e-21
NR6A1	8.3428e-26	0.843751	0.762	0.138	1.3552e-21
GRIN2B	1.62809e-25	1.11715	0.857	0.18	2.64467e-21
WFDC3	2.23704e-25	0.86713	0.833	0.161	3.63385e-21
ADGRB3	2.2407e-25	1.0936	0.905	0.215	3.63979e-21
BAZ1B	2.57014e-25	0.970679	0.81	0.17	4.17494e-21
KIF18A	4.11186e-25	0.81842	0.857	0.171	6.67931e-21
CACNA1C	4.68884e-25	0.878112	0.81	0.153	7.61655e-21
CA8	9.42218e-25	0.782112	0.69	0.117	1.53054e-20
AC111198.1	9.58215e-25	1.1115	0.833	0.189	1.55652e-20
ZNF385B	1.22745e-24	1.03299	0.929	0.221	1.99388e-20
FRYL	1.58971e-24	0.794371	0.762	0.146	2.58233e-20
HSPBAP1	3.04548e-24	0.529566	0.476	0.05	4.94707e-20
C16orf95	7.03981e-24	0.611078	0.619	0.09	1.14355e-19
TG	3.11302e-23	0.53923	0.595	0.084	5.0568e-19
TET1	3.83484e-23	0.504792	0.476	0.053	6.22932e-19
COL19A1	1.53899e-22	1.88035	1	0.74	2.49993e-18
AC007513.1	1.66828e-22	0.762501	0.714	0.137	2.70995e-18
SLIT3	1.79918e-22	1.63918	0.976	0.326	2.92259e-18
AC006369.1	3.73379e-22	0.630197	0.643	0.105	6.06518e-18
AC084741.1	4.15457e-22	0.485819	0.452	0.05	6.74869e-18
AL357507.1	5.34034e-22	0.984893	0.762	0.17	8.67485e-18
ADD2	6.07506e-22	0.397823	0.357	0.029	9.86833e-18
TRIOBP	1.05416e-21	0.668906	0.548	0.081	1.71238e-17
SEMA6A	1.21706e-21	0.463424	0.381	0.035	1.977e-17
HPS4	2.28325e-21	0.769345	0.667	0.126	3.70892e-17
BCAS3	3.13863e-21	0.969818	0.929	0.304	5.09839e-17
POM121L2	3.28458e-21	0.382857	0.31	0.021	5.33547e-17
AL078602.1	6.23672e-21	0.68753	0.643	0.116	1.01309e-16
TENT5A	1.5282e-20	0.792493	0.786	0.176	2.4824e-16
BCL2L2-PABPN1	2.9565e-20	0.723738	0.667	0.137	4.80253e-16
AL356295.1	3.83845e-20	0.77259	0.619	0.119	6.23517e-16
AC011447.3	1.03927e-19	0.454151	0.452	0.057	1.68819e-15
RFX7	1.17495e-19	0.782619	0.881	0.227	1.90859e-15
CPNE4	1.44833e-19	0.537255	0.571	0.096	2.35267e-15
PTPRG	2.06777e-19	0.857083	0.881	0.218	3.35888e-15
MGST1	3.04907e-19	0.884433	0.81	0.197	4.9529e-15
AC006160.1	4.65469e-19	0.162271	0.119	0	7.56107e-15
AC106865.2	1.05098e-18	0.450915	0.381	0.042	1.70721e-14
DAB1	2.36531e-18	0.703508	0.762	0.191	3.8422e-14
PACRG	5.39468e-18	0.490498	0.452	0.065	8.76312e-14
RGS6	7.55755e-18	0.755467	0.762	0.18	1.22765e-13
EBF2	1.9223e-17	0.57969	0.524	0.09	3.12258e-13
CSMD2	3.34771e-17	0.813316	0.786	0.214	5.43802e-13
AL603840.1	4.5694e-17	0.462327	0.5	0.083	7.42254e-13
CENPP	7.39601e-17	0.539439	0.476	0.077	1.20141e-12
PRAG1	7.5741e-17	0.503766	0.524	0.092	1.23034e-12
IL36B	8.65584e-17	0.622073	0.69	0.158	1.40606e-12
PLOD2	9.60384e-17	0.76094	0.833	0.239	1.56005e-12
USH2A	2.09877e-16	0.483699	0.524	0.095	3.40924e-12
PRCP	2.34413e-16	0.467224	0.5	0.086	3.8078e-12
B2M	2.7016e-16	-2.18815	0.071	0.765	4.38848e-12
C9orf85	2.74769e-16	0.412422	0.333	0.038	4.46335e-12
AC020687.1	2.99037e-16	0.729308	0.714	0.179	4.85756e-12
TMEM132C	3.0549e-16	0.531259	0.548	0.105	4.96238e-12
AC005252.4	3.13095e-16	0.485047	0.476	0.08	5.08592e-12
AL139807.1	3.37045e-16	0.50181	0.524	0.096	5.47495e-12
COL4A5	1.15511e-15	0.383155	0.333	0.039	1.87636e-11
LINC00898	1.55889e-15	0.131245	0.095	0	2.53226e-11
HLA-B	2.02762e-15	-1.68551	0	0.713	3.29367e-11
LUC7L	2.66278e-15	0.399931	0.405	0.06	4.32541e-11
PLEKHG5	3.11409e-15	0.466318	0.452	0.077	5.05852e-11
CADM2	3.32126e-15	0.608517	0.667	0.162	5.39505e-11
NTSR1	4.91799e-15	0.57969	0.476	0.09	7.98879e-11
LINC02611	6.42029e-15	0.563693	0.619	0.146	1.04291e-10
AC097713.3	8.01645e-15	0.671377	0.69	0.182	1.30219e-10
AL160262.1	8.32603e-15	0.368634	0.357	0.048	1.35248e-10
STARD13	1.04292e-14	0.559101	0.571	0.129	1.69412e-10
RBMS3	3.13891e-14	0.429314	0.476	0.09	5.09885e-10
NDUFAF2	3.85967e-14	0.439244	0.452	0.083	6.26964e-10
AC093426.1	6.89814e-14	0.256439	0.214	0.017	1.12053e-09
LINC00838	7.43027e-14	0.3707	0.333	0.045	1.20697e-09
ATP8A2	1.03232e-13	0.440573	0.476	0.093	1.6769e-09
TRIM5	1.17902e-13	0.360402	0.357	0.053	1.9152e-09
2025-12-01	1.95768e-13	0.377308	0.381	0.062	3.18005e-09
GASK1A	2.32758e-13	0.360402	0.357	0.054	3.78091e-09
RPL13	2.63298e-13	-1.50621	0.024	0.663	4.27701e-09
AC022182.1	3.01157e-13	0.339988	0.286	0.035	4.892e-09
TMSB10	3.58435e-13	-1.35496	0	0.642	5.82242e-09
C12orf75	3.8737e-13	0.561849	0.571	0.143	6.29244e-09
AP001993.1	4.6861e-13	0.42779	0.405	0.072	7.6121e-09
RAB6A	5.99889e-13	0.486255	0.5	0.111	9.7446e-09
AL391152.1	7.0157e-13	0.404012	0.357	0.057	1.13963e-08
GUCY1A2	7.54736e-13	0.397928	0.405	0.072	1.22599e-08
RAF1	9.93494e-13	0.460336	0.429	0.084	1.61383e-08
MT-CO3	1.08521e-12	-1.56397	0.024	0.644	1.76282e-08
MPZL1	1.32703e-12	0.444504	0.429	0.083	2.15563e-08
CDC42SE2	1.66741e-12	0.704286	0.643	0.205	2.70854e-08
ZFP37	1.88325e-12	0.252177	0.214	0.02	3.05914e-08
AC092850.2	1.95621e-12	0.207286	0.167	0.011	3.17767e-08
IMPG1	2.48933e-12	0.40197	0.357	0.06	4.04367e-08
ALG11	2.67071e-12	0.230006	0.19	0.015	4.3383e-08
TNC	3.09212e-12	0.579637	0.548	0.14	5.02284e-08
SDK1	3.372e-12	0.66434	0.857	0.308	5.47747e-08
LINC01440	4.51309e-12	0.482393	0.476	0.107	7.33106e-08
RPL13A	4.69263e-12	-1.3735	0	0.606	7.62271e-08
FRMPD2	5.26109e-12	0.0995357	0.071	0	8.54611e-08
AC089983.1	5.26109e-12	0.0995357	0.071	0	8.54611e-08
TMSB4X	5.81772e-12	-1.82675	0	0.605	9.4503e-08
MIR3681HG	5.95188e-12	0.53952	0.643	0.189	9.66823e-08
BBS9	8.29948e-12	0.587162	0.595	0.167	1.34817e-07
PPP1R16B	9.79029e-12	0.31917	0.31	0.047	1.59033e-07
AL161941.1	1.05157e-11	0.155778	0.119	0.005	1.70816e-07
LINC00276	1.25804e-11	0.523589	0.524	0.137	2.04356e-07
LINC01255	1.28904e-11	0.455807	0.548	0.138	2.09392e-07
RFX2	1.2985e-11	0.331625	0.286	0.041	2.10928e-07
MANSC4	1.43779e-11	0.22787	0.19	0.017	2.33554e-07
DEFB116	1.60242e-11	0.20514	0.167	0.012	2.60297e-07
MT-CO2	1.69303e-11	-1.26484	0	0.586	2.75017e-07
MAN1A1	1.874e-11	0.373232	0.357	0.065	3.04412e-07
MT-ND4	2.40693e-11	-1.3473	0	0.582	3.90981e-07
DZIP3	2.80566e-11	0.506846	0.548	0.15	4.55752e-07
PLAC9	2.95922e-11	0.247928	0.214	0.023	4.80696e-07
RPLP1	3.01024e-11	-1.2962	0.024	0.595	4.88983e-07
DIAPH2	3.34741e-11	0.47923	0.5	0.128	5.43754e-07
PKDREJ	3.64939e-11	0.31917	0.31	0.05	5.92806e-07
SOX5	3.71867e-11	0.479899	0.524	0.138	6.04061e-07
XYLT1	5.00511e-11	0.462296	0.476	0.117	8.13029e-07
AC005599.1	6.49203e-11	0.335984	0.357	0.066	1.05457e-06
RPS12	6.64306e-11	-1.26665	0	0.565	1.0791e-06
MS4A4A	6.78629e-11	0.607067	0.619	0.197	1.10236e-06
AL355338.1	7.29156e-11	0.392068	0.405	0.084	1.18444e-06
GPC4	7.72329e-11	0.179687	0.143	0.009	1.25457e-06
PTPRK	7.7682e-11	0.300989	0.286	0.044	1.26187e-06
RPL28	8.29615e-11	-1.0501	0	0.558	1.34763e-06
CD163L1	9.15274e-11	0.361725	0.405	0.086	1.48677e-06
RPS28	1.16523e-10	-1.01832	0	0.552	1.8928e-06
EEF1A1	1.39406e-10	-1.14537	0	0.552	2.26451e-06
LINC00382	1.63741e-10	0.298911	0.286	0.045	2.65981e-06
CNTRL	1.77408e-10	0.350178	0.333	0.062	2.88182e-06
CMYA5	1.85646e-10	0.381707	0.357	0.071	3.01563e-06
AC074351.1	2.01208e-10	0.436272	0.524	0.14	3.26842e-06
MALAT1	2.25885e-10	-1.55574	0	0.547	3.66928e-06
SVIL	3.05476e-10	0.49304	0.476	0.12	4.96216e-06
SULF1	3.3185e-10	0.377688	0.357	0.072	5.39057e-06
AC006974.1	3.32884e-10	0.51442	0.5	0.14	5.40737e-06
ZNF295-AS1	3.58985e-10	0.294766	0.286	0.047	5.83135e-06
KLHDC8B	3.5966e-10	0.324642	0.333	0.063	5.84232e-06
AL161669.1	3.86622e-10	0.292697	0.286	0.047	6.28029e-06
SMIM2-AS1	3.91464e-10	0.581769	0.524	0.153	6.35894e-06
DLG2	4.28752e-10	0.441751	0.595	0.183	6.96464e-06
RPS29	4.81626e-10	-1.19454	0	0.532	7.82352e-06
MMP11	5.11957e-10	0.200859	0.167	0.015	8.31623e-06
RPS27	5.2732e-10	-1.29698	0	0.532	8.56578e-06
UGGT2	8.94299e-10	0.221482	0.19	0.021	1.4527e-05
RPL34	9.98714e-10	-1.17257	0	0.52	1.62231e-05
STK26	1.04465e-09	0.340025	0.333	0.066	1.69693e-05
PDE4D	1.41108e-09	0.458607	0.548	0.168	2.29217e-05
DHCR7	1.5444e-09	0.430792	0.381	0.087	2.50873e-05
LINC02112	2.23434e-09	0.239466	0.214	0.029	3.62946e-05
AL390755.1	2.73759e-09	0.324642	0.31	0.06	4.44695e-05
LINC02196	2.86087e-09	0.284453	0.286	0.051	4.6472e-05
ATP7A	3.02572e-09	0.151465	0.119	0.008	4.91498e-05
OR8D1	3.04923e-09	0.256973	0.238	0.036	4.95318e-05
RPL37	3.55086e-09	-0.961526	0	0.496	5.76802e-05
AL513422.1	3.71549e-09	0.175393	0.143	0.012	6.03544e-05
MT-CYB	4.02904e-09	-1.00865	0	0.495	6.54478e-05
UNC13B	4.42743e-09	0.378757	0.452	0.123	7.19192e-05
AC009264.1	4.81608e-09	0.298911	0.262	0.045	7.82325e-05
AC211486.5	5.093e-09	0.362353	0.381	0.09	8.27306e-05
RPL39	5.3041e-09	-0.889576	0	0.487	8.61598e-05
AIG1	5.53853e-09	0.282361	0.238	0.038	8.99679e-05
AL591686.1	5.94959e-09	0.39042	0.452	0.125	9.66451e-05
LINC00607	6.50836e-09	0.267799	0.262	0.045	0.000105722
CACNG2	6.59475e-09	0.330769	0.286	0.054	0.000107125
CCDC149	7.32568e-09	0.250705	0.238	0.038	0.000118998
RPL27A	7.4028e-09	-0.933402	0	0.483	0.000120251
AC087379.2	7.4565e-09	0.243691	0.19	0.024	0.000121123
RPS19	7.56496e-09	-1.0226	0	0.483	0.000122885
RPS8	7.86468e-09	-0.923142	0	0.481	0.000127754
NMNAT2	7.97496e-09	0.720254	1	0.606	0.000129545
ACTB	8.33319e-09	-1.09677	0.048	0.525	0.000135364
RPS27A	8.90228e-09	-0.957063	0	0.48	0.000144609
AL133247.1	1.08881e-08	0.465755	0.524	0.165	0.000176866
LINC01099	1.12666e-08	0.308872	0.286	0.056	0.000183014
ATP11A	1.14919e-08	0.536282	0.5	0.164	0.000186675
RPL37A	1.1503e-08	-0.867153	0	0.474	0.000186854
TPT1	1.18747e-08	-1.0258	0	0.475	0.000192893
AC012501.2	1.33422e-08	0.233152	0.214	0.032	0.000216731
MT-ATP6	1.34522e-08	-1.0501	0	0.474	0.000218517
GRIN3A	1.47061e-08	0.369168	0.31	0.066	0.000238886
RPS11	1.75471e-08	-0.800209	0	0.463	0.000285034
GLB1L2	1.83297e-08	0.0671142	0.048	0	0.000297747
NTF3	1.83297e-08	0.0671142	0.048	0	0.000297747
IFT81	1.83297e-08	0.0671142	0.048	0	0.000297747
ZGLP1	1.83297e-08	0.0671142	0.048	0	0.000297747
CFAP54	1.85521e-08	0.28651	0.262	0.048	0.00030136
MT-ND3	1.8805e-08	-0.889576	0	0.465	0.000305469
PCDH10	1.89274e-08	0.376084	0.357	0.086	0.000307457
RPL26	1.89309e-08	-0.812614	0	0.463	0.000307514
TJP1	2.05806e-08	0.215121	0.19	0.026	0.000334311
LINC01090	2.07009e-08	0.331954	0.333	0.077	0.000336266
AL391097.2	2.19289e-08	0.263665	0.262	0.048	0.000356214
AMER1	2.23423e-08	0.179687	0.119	0.009	0.000362928
RPL21	2.31236e-08	-0.931128	0	0.462	0.00037562
IFT52	2.52945e-08	0.259068	0.214	0.033	0.000410884
LINC02208	2.71867e-08	0.248621	0.238	0.041	0.000441621
LINC02269	2.72379e-08	0.342015	0.381	0.098	0.000442452
AL121829.1	2.73992e-08	0.233152	0.214	0.033	0.000445073
AL163541.1	2.81994e-08	0.366263	0.381	0.098	0.000458071
RPLP2	3.35671e-08	-0.985829	0	0.456	0.000545264
MACROD2	3.8008e-08	0.450499	0.595	0.22	0.000617402
MT-ND1	3.84899e-08	-0.85281	0	0.451	0.00062523
SMPX	4.13173e-08	0.276102	0.238	0.042	0.000671158
DSCAM	4.74493e-08	0.304773	0.286	0.06	0.000770767
CYP7B1	4.9802e-08	0.213008	0.19	0.027	0.000808983
LINC01234	5.2511e-08	0.288569	0.262	0.051	0.000852989
LINC00378	5.56549e-08	0.28651	0.262	0.051	0.000904058
PLCL2	6.24692e-08	0.408077	0.595	0.211	0.00101475
RPS20	6.57281e-08	-0.763619	0	0.439	0.00106769
AC093599.1	6.79429e-08	0.171112	0.143	0.015	0.00110366
AL591686.2	7.74903e-08	0.5044	0.405	0.12	0.00125875
LINC01088	7.91719e-08	0.366263	0.381	0.105	0.00128607
MGAT4C	8.61682e-08	0.409659	0.381	0.107	0.00139972
AL136114.1	8.81198e-08	0.246541	0.238	0.044	0.00143142
CNTNAP4	8.81198e-08	0.246541	0.238	0.044	0.00143142
EFCAB3	8.81198e-08	0.246541	0.238	0.044	0.00143142
ELMOD3	9.31547e-08	0.244464	0.238	0.044	0.0015132
EPHA3	1.04844e-07	0.257486	0.262	0.053	0.00170308
RPL32	1.05045e-07	-0.827361	0	0.432	0.00170635
RPL3	1.05702e-07	-0.754646	0	0.43	0.00171703
RPS6	1.11935e-07	-0.798963	0	0.43	0.00181827
SYT16	1.13823e-07	0.312947	0.381	0.102	0.00184893
MRVI1	1.18295e-07	0.122593	0.095	0.006	0.00192159
AL158154.3	1.24108e-07	0.253382	0.262	0.053	0.00201602
ABCB1	1.24373e-07	0.284453	0.31	0.072	0.00202032
FAIM	1.32721e-07	0.147165	0.119	0.011	0.00215592
AC090912.1	1.40582e-07	0.26987	0.238	0.045	0.00228362
RPL41	1.41006e-07	-0.759781	0	0.424	0.00229051
KDM4C	1.5141e-07	0.377211	0.429	0.131	0.0024595
AC002460.2	1.68872e-07	0.266075	0.286	0.063	0.00274315
CNBD1	1.75441e-07	0.329147	0.357	0.096	0.00284987
RPS21	1.91728e-07	-0.792714	0	0.42	0.00311444
HLA-C	1.94222e-07	-0.688879	0	0.415	0.00315495
STEAP1B	1.9829e-07	-0.696931	0	0.417	0.00322101
RPL36	2.12121e-07	-0.750784	0	0.417	0.00344569
AL360178.1	2.24833e-07	0.168976	0.143	0.017	0.00365218
CCDC102B	2.38425e-07	0.22269	0.214	0.038	0.00387298
RPL30	2.66467e-07	-0.661708	0	0.409	0.00432849
MAGI2	2.86455e-07	0.403524	0.476	0.162	0.00465317
HHAT	3.38354e-07	0.288353	0.357	0.096	0.00549622
SLC27A4	3.95372e-07	-0.813849	0	0.402	0.00642242
SCAMP5	4.0851e-07	0.290306	0.357	0.098	0.00663583
C5orf17	4.13933e-07	0.312468	0.286	0.068	0.00672393
MT-ND2	4.17819e-07	-0.758499	0	0.403	0.00678705
ATXN1	4.71402e-07	0.341037	0.452	0.149	0.00765745
FASTKD3	4.761e-07	0.288495	0.286	0.068	0.00773377
LYPD6B	4.8019e-07	0.343974	0.357	0.102	0.00780021
EDNRB-AS1	4.88278e-07	0.206685	0.19	0.032	0.00793158
MAMDC2	5.57762e-07	0.37245	0.476	0.162	0.00906028
TRIM2	5.69003e-07	0.145019	0.119	0.012	0.00924288
ZNF559	5.69003e-07	0.145019	0.119	0.012	0.00924288
AC034139.1	5.72274e-07	0.317937	0.31	0.078	0.00929601
PTMA	5.73962e-07	-0.62701	0	0.392	0.00932344
RPL7	5.80789e-07	-0.672638	0	0.394	0.00943434
PKHD1L1	5.9442e-07	0.142877	0.119	0.012	0.00965576
FRMD6-AS2	6.07735e-07	0.250705	0.214	0.041	0.00987205
LINC01331	6.23187e-07	0.767254	0.262	0.062	0.0101231
LINC00271	6.26569e-07	0.26573	0.238	0.05	0.010178
CRTC3-AS1	6.37938e-07	0.248621	0.214	0.041	0.0103627
RPL31	6.78536e-07	-0.736532	0	0.392	0.0110221
PBX1	7.00204e-07	0.22269	0.214	0.041	0.0113741
GALNT7	7.00204e-07	0.22269	0.214	0.041	0.0113741
RPL23	7.49582e-07	-0.628414	0	0.388	0.0121762
RPS16	7.78248e-07	-0.658963	0	0.388	0.0126419
RPL38	7.90337e-07	-0.680781	0	0.388	0.0128382
LINC02728	8.50873e-07	0.405667	0.643	0.268	0.0138216
PLPPR1	8.72405e-07	0.231054	0.19	0.033	0.0141713
AL161757.5	8.99009e-07	0.120438	0.095	0.008	0.0146035
AC005358.1	8.99009e-07	0.120438	0.095	0.008	0.0146035
RPL35A	9.13617e-07	-0.679427	0	0.385	0.0148408
SH3TC1	9.94702e-07	0.185975	0.167	0.026	0.0161579
AC068305.2	9.94702e-07	0.185975	0.167	0.026	0.0161579
LAMA2	1.10621e-06	0.315946	0.31	0.083	0.0179693
RPL27	1.13784e-06	-0.618557	0	0.379	0.018483
RPLP0	1.24724e-06	-0.646834	0.024	0.406	0.0202601
AL161629.1	1.26121e-06	0.218527	0.214	0.042	0.0204871
RPS3	1.27659e-06	-0.645157	0	0.377	0.0207369
HLA-A	1.28846e-06	-0.643769	0	0.377	0.0209298
RPL19	1.29952e-06	-0.643769	0	0.377	0.0211093
ZSWIM5	1.35816e-06	0.312468	0.262	0.062	0.022062
RPS13	1.39482e-06	-0.595769	0	0.374	0.0226574
ANKS1B	1.4285e-06	0.341037	0.452	0.161	0.0232046
RPS14	1.48989e-06	-0.727388	0	0.376	0.0242018
RPL35	1.56077e-06	-0.628414	0	0.373	0.0253531
RPS15	1.68232e-06	-0.634017	0	0.371	0.0273277
KLHL14	1.74592e-06	0.202485	0.19	0.035	0.0283607
MSL1	1.82521e-06	0.198297	0.19	0.035	0.0296487
S100A4	1.96182e-06	-0.658963	0	0.368	0.0318679
LINC01967	1.98248e-06	0.142877	0.119	0.014	0.0322034
CMTR1	1.98248e-06	0.142877	0.119	0.014	0.0322034
AC013565.1	2.06386e-06	0.140738	0.119	0.014	0.0335253
RPS24	2.09757e-06	-0.594333	0	0.365	0.034073
RPS17	2.20637e-06	-0.624198	0	0.365	0.0358402
RBMS3-AS3	2.25702e-06	0.179643	0.167	0.027	0.0366631
VGLL4	2.35478e-06	0.365753	0.595	0.238	0.038251
RPL11	2.5481e-06	-0.629817	0	0.362	0.0413913
AC113383.1	2.7404e-06	0.228958	0.19	0.036	0.0445151
TBC1D1	3.26746e-06	0.216449	0.214	0.045	0.0530767
SPOCK3	3.56831e-06	0.318137	0.381	0.123	0.0579637
AC079760.2	3.65928e-06	0.210897	0.167	0.029	0.0594413
ADARB1	3.65928e-06	0.210897	0.167	0.029	0.0594413
RPS23	3.94357e-06	-0.631218	0	0.353	0.0640594
PLGRKT	3.96965e-06	0.162588	0.143	0.021	0.0644831
RPL9	4.1188e-06	-0.569696	0	0.35	0.0669058
AC012360.1	4.24958e-06	0.179643	0.167	0.029	0.0690302
ANO5	4.35725e-06	0.300395	0.286	0.078	0.0707791
LINC02267	4.5658e-06	0.118286	0.095	0.009	0.0741668
AC127540.2	4.5658e-06	0.118286	0.095	0.009	0.0741668
LINC02829	4.66299e-06	0.0930419	0.071	0.005	0.0757456
LINC02624	4.66299e-06	0.0930419	0.071	0.005	0.0757456
TEP1	4.66299e-06	0.0930419	0.071	0.005	0.0757456
LINC00702	4.7361e-06	0.116138	0.095	0.009	0.0769332
RPS25	4.88333e-06	-0.592895	0	0.347	0.0793248
SRRM1	5.11524e-06	0.381829	0.452	0.173	0.0830919
CSMD3	5.30574e-06	0.272397	0.286	0.078	0.0861864
ASPH	5.33935e-06	0.198297	0.19	0.038	0.0867323
SORCS1	5.40738e-06	0.212304	0.214	0.047	0.0878374
NPSR1-AS1	5.64171e-06	0.210235	0.214	0.047	0.091644
AC021127.1	5.79756e-06	0.194121	0.19	0.038	0.0941756
FAM155A	6.13378e-06	0.302728	0.238	0.059	0.0996371
AUTS2	6.301e-06	0.331121	0.31	0.093	0.102353
RPS3A	6.38876e-06	-0.591456	0	0.341	0.103779
RPL23A	6.58114e-06	-0.604357	0	0.341	0.106904
AC009126.1	6.8424e-06	0.208789	0.167	0.03	0.111148
RPL8	6.85467e-06	-0.540162	0	0.338	0.111347
AHCYL2	6.87075e-06	0.23708	0.262	0.068	0.111608
EYA4	6.90976e-06	0.278301	0.238	0.059	0.112242
RPS15A	7.01133e-06	-0.628414	0	0.34	0.113892
AC005082.2	7.25446e-06	0.23825	0.214	0.048	0.117841
LRFN2	7.63443e-06	0.179643	0.167	0.03	0.124014
COL4A1	7.82471e-06	0.224777	0.19	0.039	0.127105
CNTN5	7.84706e-06	0.304944	0.381	0.129	0.127468
RPL10	8.0155e-06	-0.625604	0	0.337	0.130204
LINC01798	8.88152e-06	0.196207	0.19	0.039	0.144271
RPS2	9.14649e-06	-0.555004	0	0.332	0.148576
CLTCL1	1.11454e-05	0.251334	0.238	0.06	0.181045
PCDH7	1.13207e-05	0.333363	0.357	0.122	0.183894
CD52	1.20921e-05	-0.555004	0	0.326	0.196424
VPS13D	1.2529e-05	0.374651	0.452	0.183	0.203521
TMEM214	1.26325e-05	0.22269	0.19	0.041	0.205203
LINC01322	1.32024e-05	0.206107	0.214	0.05	0.21446
HLA-E	1.33466e-05	-0.565304	0	0.323	0.216802
ANGPT1	1.42958e-05	0.201991	0.214	0.05	0.232221
ADHFE1	1.50808e-05	0.138603	0.119	0.017	0.244973
AC005670.3	1.50808e-05	0.138603	0.119	0.017	0.244973
PAPPA2	1.62103e-05	0.270889	0.333	0.108	0.263321
RACK1	1.62458e-05	-0.483876	0	0.317	0.263896
OOEP	1.65353e-05	-0.491612	0	0.317	0.2686
UBA52	1.6757e-05	-0.51001	0	0.317	0.272201
RPS9	1.70093e-05	-0.46514	0	0.316	0.276298
AC022498.1	1.7288e-05	0.116138	0.095	0.011	0.280827
EFNA5	1.7288e-05	0.116138	0.095	0.011	0.280827
AC105180.1	1.7288e-05	0.116138	0.095	0.011	0.280827
AC091534.1	1.7288e-05	0.116138	0.095	0.011	0.280827
DDX18	1.73974e-05	0.158345	0.143	0.024	0.282603
LINC01833	1.78672e-05	0.113992	0.095	0.011	0.290234
AL353595.1	1.80247e-05	0.156228	0.143	0.024	0.292793
PAK5	1.99198e-05	-0.413451	0.762	0.344	0.323577
IDO1	2.12404e-05	0.460303	0.214	0.053	0.345029
RPS18	2.23318e-05	-0.664449	0	0.313	0.362757
RPL18A	2.23899e-05	-0.525165	0	0.311	0.363702
PTCHD1-AS	2.34487e-05	0.175437	0.167	0.033	0.3809
RPL17	2.35565e-05	-0.522146	0	0.31	0.382652
RPL12	2.61273e-05	-0.494695	0	0.307	0.424412
RPL14	2.92662e-05	-0.483876	0	0.304	0.475401
LINC01182	3.1124e-05	0.183861	0.143	0.026	0.505578
RPL10A	3.30421e-05	-0.482324	0	0.301	0.536737
AC097528.1	3.30563e-05	0.156228	0.143	0.026	0.536967
SMN2	3.30563e-05	0.156228	0.143	0.026	0.536967
ERI2	3.30563e-05	0.156228	0.143	0.026	0.536967
AC068631.1	3.36361e-05	0.0908838	0.071	0.006	0.546384
AL358944.1	3.36361e-05	0.0908838	0.071	0.006	0.546384
NFIX	3.41471e-05	0.230006	0.214	0.054	0.554685
AC134043.2	3.47788e-05	0.13647	0.119	0.018	0.564946
RALYL	3.53793e-05	0.217727	0.238	0.065	0.574702
ZNF8	3.5823e-05	0.18788	0.19	0.044	0.581909
AC022558.2	3.59662e-05	0.200389	0.167	0.035	0.584236
RPL18	3.65399e-05	-0.516091	0	0.299	0.593554
JARID2	3.67557e-05	0.215691	0.238	0.065	0.59706
AF279873.3	3.79869e-05	0.204048	0.214	0.054	0.617059
RPS4X	3.88198e-05	-0.449338	0	0.296	0.63059
RPSA	3.92878e-05	-0.466711	0	0.296	0.638191
SHPRH	3.94101e-05	0.201991	0.214	0.054	0.640177
COL24A1	4.01819e-05	0.171243	0.167	0.035	0.652714
FAM47E	4.01819e-05	0.171243	0.167	0.035	0.652714
FTL	4.30302e-05	-0.560899	0	0.295	0.698983
HTR4	4.4172e-05	0.239108	0.238	0.066	0.717531
SIK3	4.62614e-05	-0.463823	0.024	0.325	0.75147
AL358333.1	4.88723e-05	0.212304	0.19	0.045	0.793881
AC092598.1	5.25012e-05	0.113992	0.095	0.012	0.852829
PURPL	5.25012e-05	0.113992	0.095	0.012	0.852829
LINC02201	5.25012e-05	0.113992	0.095	0.012	0.852829
AC034111.2	5.25012e-05	0.113992	0.095	0.012	0.852829
PIGC	5.41417e-05	0.183861	0.143	0.027	0.879477
FAM102B	5.92274e-05	0.23708	0.238	0.068	0.96209
LINC01287	5.95133e-05	0.154114	0.143	0.027	0.966733
COL1A1	5.95133e-05	0.154114	0.143	0.027	0.966733
TRBC2	5.99376e-05	-0.543142	0	0.287	0.973627
RPL6	6.33804e-05	-0.433361	0	0.284	1
ASB5	7.09348e-05	0.0339473	0.024	0	1
LINC02488	7.09348e-05	0.0339473	0.024	0	1
GLYATL2	7.09348e-05	0.0339473	0.024	0	1
SPSB1	7.09348e-05	0.0339473	0.024	0	1
RAB11FIP5	7.09348e-05	0.0339473	0.024	0	1
UNC80	7.09348e-05	0.0339473	0.024	0	1
LINC02028	7.09348e-05	0.0339473	0.024	0	1
SLC45A2	7.09348e-05	0.0339473	0.024	0	1
SEPTIN8	7.09348e-05	0.0339473	0.024	0	1
PCDHGA1	7.09348e-05	0.0339473	0.024	0	1
SLC17A3	7.09348e-05	0.0339473	0.024	0	1
CALHM4	7.09348e-05	0.0339473	0.024	0	1
C8orf74	7.09348e-05	0.0339473	0.024	0	1
AQP11	7.09348e-05	0.0339473	0.024	0	1
EPYC	7.09348e-05	0.0339473	0.024	0	1
SOX21-AS1	7.09348e-05	0.0339473	0.024	0	1
LINC00456	7.09348e-05	0.0339473	0.024	0	1
ATP2A1	7.09348e-05	0.0339473	0.024	0	1
MEOX1	7.09348e-05	0.0339473	0.024	0	1
PEX11G	7.09348e-05	0.0339473	0.024	0	1
CYP4F2	7.09348e-05	0.0339473	0.024	0	1
ELSPBP1	7.09348e-05	0.0671142	0.024	0	1
PDYN-AS1	7.09348e-05	0.0339473	0.024	0	1
GLOD5	7.09348e-05	0.0339473	0.024	0	1
RFX6	7.09348e-05	0.0339473	0.024	0	1
TMEM51-AS1	7.09348e-05	0.0339473	0.024	0	1
ENSG00000285407	7.09348e-05	0.0339473	0.024	0	1
BCL10-AS1	7.09348e-05	0.0339473	0.024	0	1
ENSG00000289545	7.09348e-05	0.0339473	0.024	0	1
ENSG00000287474	7.09348e-05	0.0339473	0.024	0	1
B3GALT1	7.09348e-05	0.0339473	0.024	0	1
ENSG00000229066	7.09348e-05	0.0339473	0.024	0	1
RPL34-DT	7.09348e-05	0.0339473	0.024	0	1
ENSG00000232006	7.09348e-05	0.0339473	0.024	0	1
ENSG00000253642	7.09348e-05	0.0339473	0.024	0	1
ENSG00000286122	7.09348e-05	0.0339473	0.024	0	1
ENSG00000237626	7.09348e-05	0.222392	0.024	0	1
ENSG00000256995	7.09348e-05	0.0339473	0.024	0	1
NALF1	7.09348e-05	0.0339473	0.024	0	1
ENSG00000285534	7.09348e-05	0.0339473	0.024	0	1
ENSG00000251002	7.09348e-05	0.0339473	0.024	0	1
ENSG00000259616	7.09348e-05	0.0339473	0.024	0	1
ENSG00000285095	7.09348e-05	0.0339473	0.024	0	1
VSTM2B-DT	7.09348e-05	0.0339473	0.024	0	1
RTL4	7.09348e-05	0.0339473	0.024	0	1
AGBL4-AS1	7.09348e-05	0.0339473	0.024	0	1
ENSG00000203605	7.09348e-05	0.0339473	0.024	0	1
LINC02805	7.09348e-05	0.0339473	0.024	0	1
MTARC1	7.09348e-05	0.0339473	0.024	0	1
ENSG00000224525	7.09348e-05	0.0339473	0.024	0	1
ENSG00000228876	7.09348e-05	0.0339473	0.024	0	1
ENSG00000236213	7.09348e-05	0.0339473	0.024	0	1
ENSG00000269707	7.09348e-05	0.0339473	0.024	0	1
ENSG00000235319	7.09348e-05	0.0339473	0.024	0	1
ERICH2-DT	7.09348e-05	0.0339473	0.024	0	1
ENSG00000237126	7.09348e-05	0.0339473	0.024	0	1
ENSG00000283635	7.09348e-05	0.0339473	0.024	0	1
ENSG00000286962	7.09348e-05	0.0339473	0.024	0	1
ENSG00000289450	7.09348e-05	0.0339473	0.024	0	1
ENSG00000287780	7.09348e-05	0.0339473	0.024	0	1
ZIC4	7.09348e-05	0.0339473	0.024	0	1
ENSG00000241048	7.09348e-05	0.0339473	0.024	0	1
ENSG00000287899	7.09348e-05	0.0339473	0.024	0	1
YEATS2-AS1	7.09348e-05	0.0339473	0.024	0	1
OTOP1	7.09348e-05	0.0339473	0.024	0	1
ENSG00000249998	7.09348e-05	0.0339473	0.024	0	1
ENSG00000249942	7.09348e-05	0.0339473	0.024	0	1
ENSG00000287401	7.09348e-05	0.0339473	0.024	0	1
AGA-DT	7.09348e-05	0.0339473	0.024	0	1
LINC02236	7.09348e-05	0.0339473	0.024	0	1
ENSG00000249894	7.09348e-05	0.0339473	0.024	0	1
ENSG00000271904	7.09348e-05	0.0339473	0.024	0	1
ENSG00000251076	7.09348e-05	0.0339473	0.024	0	1
KCNIP1-AS1	7.09348e-05	0.0339473	0.024	0	1
ENSG00000289178	7.09348e-05	0.0339473	0.024	0	1
ENSG00000225311	7.09348e-05	0.0339473	0.024	0	1
EPM2A-DT	7.09348e-05	0.0339473	0.024	0	1
PALS2	7.09348e-05	0.0339473	0.024	0	1
ENSG00000223561	7.09348e-05	0.0339473	0.024	0	1
ENSG00000287249	7.09348e-05	0.0339473	0.024	0	1
CA2	7.09348e-05	0.0339473	0.024	0	1
ENSG00000227912	7.09348e-05	0.0339473	0.024	0	1
ENSG00000287528	7.09348e-05	0.0339473	0.024	0	1
ENSG00000229116	7.09348e-05	0.0339473	0.024	0	1
ENSG00000235140	7.09348e-05	0.0339473	0.024	0	1
ENSG00000228484	7.09348e-05	0.0339473	0.024	0	1
OR52N5	7.09348e-05	0.0339473	0.024	0	1
IRAG1	7.09348e-05	0.0339473	0.024	0	1
ENSG00000285835	7.09348e-05	0.0339473	0.024	0	1
ENSG00000256417	7.09348e-05	0.0339473	0.024	0	1
OXA1L-DT	7.09348e-05	0.0339473	0.024	0	1
ENSG00000258342	7.09348e-05	0.0339473	0.024	0	1
ENSG00000262995	7.09348e-05	0.0339473	0.024	0	1
TUBB3	7.09348e-05	0.0339473	0.024	0	1
ENSG00000284837	7.09348e-05	0.0339473	0.024	0	1
ENSG00000265218	7.09348e-05	0.0339473	0.024	0	1
GARRE1	7.09348e-05	0.0339473	0.024	0	1
ENSG00000269050	7.09348e-05	0.162271	0.024	0	1
CEACAM16-AS1	7.09348e-05	0.0339473	0.024	0	1
ENSG00000286125	7.09348e-05	0.0339473	0.024	0	1
ENSG00000230492	7.09348e-05	0.0339473	0.024	0	1
ENSG00000286060	7.09348e-05	0.0339473	0.024	0	1
ENSG00000283692	7.09348e-05	0.0339473	0.024	0	1
PDS5B	7.30544e-05	0.235955	0.262	0.08	1
MCC	7.30873e-05	0.13434	0.119	0.02	1
SASH1	7.30873e-05	0.13434	0.119	0.02	1
AC104248.1	7.30873e-05	0.13434	0.119	0.02	1
HDHD2	7.46144e-05	0.199938	0.214	0.057	1
SUSD5	7.53741e-05	0.27852	0.286	0.095	1
ACTG1	7.54859e-05	-0.444563	0	0.28	1
TENM2	7.72839e-05	0.332261	0.31	0.11	1
ZBTB16	7.73365e-05	0.203533	0.238	0.068	1
PFN1	8.11402e-05	-0.491217	0.024	0.311	1
LINC01333	8.12211e-05	0.181666	0.19	0.047	1
MT-CO1	8.26259e-05	-0.499974	0.048	0.353	1
LINC02388	8.28023e-05	0.193794	0.214	0.057	1
MGAT4D	9.49185e-05	0.221808	0.214	0.059	1
AC004083.1	0.000102321	0.197887	0.214	0.059	1
TTC23L	0.000112591	0.266727	0.286	0.096	1
RPL7A	0.000120274	-0.410692	0	0.268	1
ST3GAL4	0.000123585	0.195359	0.476	0.191	1
BHLHE40-AS1	0.000131945	0.225326	0.357	0.132	1
IL17RB	0.000134515	0.11185	0.095	0.014	1
WWC2	0.000134515	0.11185	0.095	0.014	1
LINC02657	0.000134515	0.11185	0.095	0.014	1
AL138767.1	0.000134515	0.11185	0.095	0.014	1
WDR25	0.000134515	0.11185	0.095	0.014	1
LINC01568	0.000134515	0.11185	0.095	0.014	1
SH3BGRL3	0.00013763	-0.519122	0	0.265	1
ATP5F1E	0.000138048	-0.418565	0.024	0.298	1
GPAT3	0.000138238	0.109711	0.095	0.014	1
RPL5	0.000140169	-0.390974	0	0.263	1
TMEFF2	0.000142019	0.132214	0.119	0.021	1
CYP39A1	0.000142019	0.132214	0.119	0.021	1
MEIS1	0.00014263	0.120438	0.071	0.008	1
AL136456.1	0.000143104	0.193794	0.214	0.06	1
SPECC1	0.000143104	0.193794	0.214	0.06	1
RPL4	0.000145015	-0.430144	0	0.263	1
AC091078.1	0.000146102	0.130091	0.119	0.021	1
CADPS	0.000146286	0.167061	0.167	0.039	1
RPL36A	0.000146763	-0.45884	0	0.263	1
AC053527.2	0.000148863	0.0887289	0.071	0.008	1
AC010280.1	0.000148863	0.0887289	0.071	0.008	1
MGAM	0.000148863	0.0887289	0.071	0.008	1
POU5F1B	0.000148863	0.0887289	0.071	0.008	1
BX571846.1	0.000148863	0.0887289	0.071	0.008	1
PABPC1	0.000151529	-0.417205	0	0.262	1
LRRC41	0.000152751	0.0822835	0.071	0.008	1
ZNF704	0.000168207	0.149895	0.143	0.03	1
ATL1	0.000168207	0.149895	0.143	0.03	1
CCDC178	0.000168207	0.149895	0.143	0.03	1
TXNRD1	0.000181186	-0.438318	0.048	0.322	1
AL033397.1	0.000189403	0.0627818	0.048	0.003	1
FAU	0.000198792	-0.387661	0	0.254	1
LINC02055	0.0002052	0.246684	0.357	0.14	1
FP236383.3	0.000207267	-0.684386	0.071	0.344	1
IL32	0.000214708	-0.420451	0	0.253	1
AC046134.2	0.000215883	0.164975	0.167	0.041	1
UBLCP1	0.000215883	0.164975	0.167	0.041	1
FTH1	0.000217092	-0.617143	0	0.253	1
NUCB2	0.000220186	-0.370982	0	0.251	1
TXNIP	0.000223409	-0.399223	0	0.251	1
LYRM4	0.000227724	0.175479	0.19	0.051	1
SLX4IP	0.000232866	0.213658	0.214	0.063	1
CFL1	0.000233933	-0.401019	0.024	0.284	1
RPL22	0.000236816	-0.404149	0	0.25	1
CRIP1	0.000237658	-0.422071	0	0.25	1
SMIM31	0.000237954	0.199086	0.262	0.086	1
AC099560.1	0.00024348	-0.526951	0.024	0.283	1
ZNF3	0.000256081	0.249827	0.333	0.129	1
DRD3	0.000258165	0.130091	0.119	0.023	1
AC010230.1	0.000258165	0.130091	0.119	0.023	1
JRKL	0.000258165	0.130091	0.119	0.023	1
OCA2	0.000258165	0.130091	0.119	0.023	1
AC093912.1	0.000258807	0.205019	0.262	0.087	1
LTB	0.000264213	-0.557955	0	0.248	1
CPXM2	0.000265146	0.127971	0.119	0.023	1
LINC01954	0.000266744	0.147791	0.143	0.032	1
RB1	0.000270439	0.226984	0.238	0.077	1
CACNA2D1	0.000272296	0.125854	0.119	0.023	1
RPL15	0.000291261	-0.364256	0	0.244	1
CACNB4	0.000301488	0.109711	0.095	0.015	1
SLC16A10	0.000301488	0.109711	0.095	0.015	1
WNT2	0.000301488	0.109711	0.095	0.015	1
RXRA	0.000301488	0.109711	0.095	0.015	1
FAT3	0.000301488	0.109711	0.095	0.015	1
RNFT2	0.000301488	0.109711	0.095	0.015	1
FAM168A	0.00030653	0.201517	0.238	0.077	1
LINC01277	0.000309145	0.107576	0.095	0.015	1
PLCB4	0.000320328	0.222392	0.31	0.116	1
ENSG00000280441	0.000332025	-0.735229	0	0.242	1
CORO1A	0.000343242	-0.374334	0	0.239	1
SATB1-AS1	0.000347679	0.317263	0.429	0.195	1
LRP1B	0.000356687	0.240732	0.286	0.105	1
OPCML	0.000358923	0.191477	0.238	0.077	1
EEF1G	0.000364632	-0.376006	0	0.238	1
SPAG16	0.000371273	0.2744	0.238	0.08	1
RBFOX2	0.00037798	-0.474539	0.119	0.383	1
FAM227B	0.000381742	0.173338	0.143	0.033	1
AL445242.1	0.000394435	0.175479	0.19	0.054	1
AC024270.2	0.000409252	0.158345	0.119	0.024	1
PLSCR4	0.000420106	0.143591	0.143	0.033	1
AL392086.3	0.000443205	0.127971	0.119	0.024	1
NACA	0.000447722	-0.343889	0	0.232	1
CHRNA7	0.00045429	0.118286	0.071	0.009	1
CCDC150	0.000464763	0.156659	0.167	0.044	1
TUB	0.000474893	0.199938	0.19	0.056	1
TBX15	0.000475222	0.0865772	0.071	0.009	1
REG4	0.000475222	0.0865772	0.071	0.009	1
SCAI	0.000475222	0.0865772	0.071	0.009	1
SMCO3	0.000475222	0.0865772	0.071	0.009	1
AC009522.1	0.000475222	0.0865772	0.071	0.009	1
COLEC12	0.000475222	0.0865772	0.071	0.009	1
EFHC2	0.000477609	0.154588	0.167	0.044	1
AC079142.1	0.0004861	0.0822835	0.071	0.009	1
CRADD	0.000495761	0.195485	0.238	0.08	1
ARHGDIB	0.000515527	-0.316276	0	0.227	1
SNX6	0.000532	-0.360882	0	0.227	1
FGGY-DT	0.000535465	-0.704939	0	0.229	1
RPS5	0.0005497	-0.326693	0	0.226	1
S100A6	0.000562155	-0.357499	0	0.226	1
AC011416.4	0.0005675	0.171243	0.143	0.035	1
VSTM2A	0.000607031	0.107576	0.095	0.017	1
PAUPAR	0.000607031	0.107576	0.095	0.017	1
CNTN1	0.000607031	0.107576	0.095	0.017	1
AC023794.6	0.000607031	0.107576	0.095	0.017	1
COX7B2	0.000608923	0.143591	0.143	0.035	1
KCNJ15	0.000635767	0.0990641	0.095	0.017	1
IFITM1	0.000664162	-0.367623	0	0.221	1
AL390957.1	0.000665155	0.216959	0.238	0.083	1
U91319.1	0.000668436	0.156228	0.119	0.026	1
MUC19	0.000724159	0.125854	0.119	0.026	1
AGBL4	0.00072584	0.161144	0.19	0.057	1
JUNB	0.000731104	-0.347303	0	0.218	1
KIAA0355	0.00074032	0.216219	0.262	0.096	1
THAP8	0.000741607	0.12374	0.119	0.026	1
EEF1D	0.000768582	-0.35241	0	0.217	1
NELL1	0.000768687	0.249216	0.286	0.113	1
CDH13	0.000830397	0.156659	0.167	0.047	1
WASIR1	0.000830397	0.156659	0.167	0.047	1
CALM1	0.000849913	-0.326693	0	0.214	1
AC131237.1	0.000851927	0.154588	0.167	0.047	1
GNGT1	0.000851927	0.154588	0.167	0.047	1
ERCC6L2	0.000851927	0.154588	0.167	0.047	1
TLE1	0.00088219	0.141495	0.143	0.036	1
NEPRO	0.000903936	0.139403	0.143	0.036	1
GRIA1	0.000917991	0.233969	0.238	0.086	1
NKG7	0.000934149	-0.48077	0	0.212	1
APOO	0.000939605	-0.321494	0	0.211	1
MEIG1	0.000960971	0.203533	0.214	0.072	1
ADK	0.00100507	0.217165	0.381	0.171	1
ERC2	0.0010423	0.208988	0.238	0.086	1
SLC8A1	0.00105935	-1.38181	0.095	0.319	1
DAPK1	0.00106571	-0.347303	0	0.208	1
RPS10	0.00109679	-0.30929	0	0.206	1
AL139383.1	0.00111245	0.154588	0.167	0.048	1
SCN2A	0.00112011	0.105443	0.095	0.018	1
AC114930.1	0.00112011	0.105443	0.095	0.018	1
TMEM151B	0.00112011	0.105443	0.095	0.018	1
AC004830.2	0.00112011	0.105443	0.095	0.018	1
FSD1L	0.00112011	0.105443	0.095	0.018	1
ADCY9	0.00112011	0.105443	0.095	0.018	1
ASCC2	0.00112011	0.105443	0.095	0.018	1
AL024495.1	0.00112011	0.105443	0.095	0.018	1
LINC00472	0.00112877	0.259819	0.476	0.235	1
AC007179.2	0.00113336	0.12374	0.119	0.027	1
PLEKHA8	0.00113336	0.12374	0.119	0.027	1
RGMA	0.00113336	0.12374	0.119	0.027	1
KIAA0556	0.00114033	0.15252	0.167	0.048	1
UBC	0.00114652	-0.296982	0	0.205	1
RPL24	0.00115342	-0.30227	0	0.205	1
ZNF549	0.00115921	0.121629	0.119	0.027	1
AL162231.2	0.0011601	0.167061	0.143	0.038	1
AC016687.3	0.00116882	0.150454	0.167	0.048	1
TNRC6C	0.00118677	0.201517	0.214	0.074	1
DOCK11	0.00118677	0.201517	0.214	0.074	1
AC087857.1	0.00120615	0.0844288	0.071	0.011	1
ZNF365	0.00120615	0.0844288	0.071	0.011	1
LINC02254	0.00120615	0.0844288	0.071	0.011	1
TMLHE	0.00120615	0.0844288	0.071	0.011	1
MINK1	0.00123065	0.0822835	0.071	0.011	1
ESD	0.00124012	0.187293	0.262	0.099	1
ADIPOQ-AS1	0.00124512	0.0606204	0.048	0.005	1
ABLIM2	0.00124512	0.0606204	0.048	0.005	1
AP001885.3	0.00124512	0.0606204	0.048	0.005	1
OR8G1	0.00124512	0.0606204	0.048	0.005	1
LINC01422	0.00124512	0.0606204	0.048	0.005	1
AP000829.1	0.00124728	0.139403	0.143	0.038	1
TMEM132D	0.00126503	0.159107	0.19	0.06	1
MYL6	0.00130405	-0.355371	0.024	0.238	1
STS	0.0013433	0.189713	0.19	0.062	1
LINC02351	0.0013465	-0.75336	0	0.202	1
DNAH2	0.00136439	0.173503	0.214	0.074	1
SLC27A2	0.00138096	0.203533	0.214	0.075	1
SERF2	0.00143306	-0.357499	0	0.198	1
SGCE	0.00145343	0.18175	0.119	0.029	1
WASIR2	0.00146796	0.15252	0.167	0.05	1
PDE4B	0.00148471	0.163183	0.19	0.062	1
ATP2B2	0.00148471	0.163183	0.19	0.062	1
RIPOR2	0.00148743	-0.291674	0	0.197	1
RPS7	0.00150728	-0.307538	0	0.197	1
FP671120.4	0.00151303	-0.439029	0.024	0.233	1
LINC01499	0.00157607	0.152003	0.119	0.029	1
CSMD1	0.00158487	0.216012	0.333	0.147	1
MTRNR2L12	0.00168182	-0.367623	0	0.194	1
RRH	0.00170813	0.121629	0.119	0.029	1
SNED1	0.00172485	0.137314	0.143	0.039	1
RGS22	0.00172485	0.137314	0.143	0.039	1
PTPRO	0.00172485	0.137314	0.143	0.039	1
RPL29	0.00174341	-0.296982	0	0.192	1
TAF8	0.0017451	0.119522	0.119	0.029	1
CDK6	0.0017451	0.119522	0.119	0.029	1
LINC01538	0.0017451	0.119522	0.119	0.029	1
DIS3L2	0.00178017	0.204048	0.167	0.051	1
ARMC9	0.00182721	-0.286348	0	0.191	1
MT-ND5	0.00183364	-0.293446	0	0.191	1
IFITM2	0.00185574	-0.326693	0	0.191	1
LINC01192	0.00192331	0.103314	0.095	0.02	1
ATRNL1	0.00192331	0.103314	0.095	0.02	1
MED13L	0.00193475	-0.312787	0	0.189	1
GNLY	0.00199082	-0.574074	0	0.189	1
PFDN5	0.0020137	-0.282785	0	0.188	1
LINC02621	0.00204731	0.144276	0.167	0.051	1
DDX5	0.00210682	-0.266646	0	0.186	1
CERS6	0.00213739	0.165465	0.214	0.077	1
ADCYAP1	0.00219717	0.177538	0.167	0.053	1
NIBAN1	0.00231559	0.159107	0.19	0.065	1
EEF1B2	0.002343	-0.277425	0	0.183	1
KIAA0753	0.00244069	0.131064	0.143	0.041	1
LINC01676	0.00249029	0.119522	0.119	0.03	1
SMN1	0.00249029	0.119522	0.119	0.03	1
AC004702.1	0.00249029	0.119522	0.119	0.03	1
OXR1	0.0025415	0.117417	0.119	0.03	1
C5orf34	0.00258808	-0.270248	0	0.18	1
AL499616.1	0.00258967	0.0822835	0.071	0.012	1
SPICE1	0.00258967	0.0822835	0.071	0.012	1
INTS12	0.00258967	0.0822835	0.071	0.012	1
ATAD1	0.00258967	0.0822835	0.071	0.012	1
LINC02376	0.00258967	0.0822835	0.071	0.012	1
AL359706.1	0.00258967	0.0822835	0.071	0.012	1
DZIP1	0.00258967	0.0822835	0.071	0.012	1
USP31	0.00258967	0.0822835	0.071	0.012	1
OVOL2	0.00258967	0.0822835	0.071	0.012	1
L3MBTL1	0.00258967	0.0822835	0.071	0.012	1
CDK14	0.00259363	0.113217	0.119	0.03	1
PTPRC	0.00259869	-0.281001	0	0.18	1
AL135878.1	0.00263683	0.0801414	0.071	0.012	1
PICART1	0.00268089	0.217431	0.262	0.108	1
MCPH1-AS1	0.00268472	0.0780025	0.071	0.012	1
TAPBP	0.00271664	-0.264841	0	0.179	1
PLEKHA6	0.00272254	-0.277425	0	0.179	1
XPO5	0.00273079	-0.282785	0	0.179	1
LINC00667	0.00284662	0.207575	0.19	0.068	1
CUBN	0.00291951	0.155044	0.19	0.066	1
AGBL1-AS1	0.00298726	0.153016	0.19	0.066	1
AHNAK	0.00303522	-0.313898	0.048	0.247	1
TAFA4	0.00310993	0.101187	0.095	0.021	1
AC012409.2	0.00310993	0.101187	0.095	0.021	1
ANK1	0.00311072	0.133144	0.143	0.042	1
AUH	0.00311072	0.133144	0.143	0.042	1
TEX36	0.00311072	0.133144	0.143	0.042	1
SLC24A2	0.00316853	0.0990641	0.095	0.021	1
AL078604.4	0.00317598	0.131064	0.143	0.042	1
SYTL3	0.00324701	-0.557955	0	0.174	1
PCDH15	0.00324963	0.163732	0.238	0.095	1
KCNIP4	0.00326773	0.199086	0.238	0.096	1
PCDH9	0.00351627	0.230943	0.286	0.131	1
AC055714.1	0.00352535	0.117417	0.119	0.032	1
TTC29	0.00352535	0.117417	0.119	0.032	1
CACNA1A	0.00352535	0.117417	0.119	0.032	1
CNKSR2	0.00352535	0.117417	0.119	0.032	1
NRXN1	0.00379665	0.171605	0.238	0.096	1
ENSG00000231873	0.00391282	-0.365941	0	0.168	1
ENSG00000278996	0.00391438	-0.404149	0	0.168	1
EIF1	0.00403178	-0.255785	0	0.167	1
NAP1L1	0.00404198	-0.270248	0	0.167	1
DHFR	0.00405728	-0.312787	0	0.167	1
XPO6	0.00407402	0.138124	0.167	0.056	1
NRP1	0.00416038	0.138124	0.167	0.056	1
TOMM7	0.00420958	-0.241175	0	0.165	1
LEPR	0.00422669	0.153016	0.19	0.069	1
SEMA7A	0.00432	0.150991	0.19	0.069	1
SCML4	0.00432	0.130897	0.19	0.069	1
OMD	0.00442453	0.0584623	0.048	0.006	1
LINC01428	0.00442453	0.0584623	0.048	0.006	1
SPTLC3	0.00442453	0.0584623	0.048	0.006	1
AC016642.1	0.00449333	0.0563074	0.048	0.006	1
AC096570.1	0.00454414	0.165225	0.167	0.057	1
TLE5	0.00462872	-0.235658	0	0.162	1
COX7C	0.00465324	-0.250323	0	0.162	1
CHN1	0.00478017	0.0990641	0.095	0.023	1
SATB2	0.00478017	0.0990641	0.095	0.023	1
AC008591.1	0.00478017	0.0990641	0.095	0.023	1
ZPBP	0.00478017	0.0990641	0.095	0.023	1
FKTN	0.00478017	0.0990641	0.095	0.023	1
PCDH17	0.00478017	0.0990641	0.095	0.023	1
CDH11	0.00478017	0.0990641	0.095	0.023	1
AAMDC	0.00486167	0.115316	0.119	0.033	1
ITGBL1	0.00486167	0.115316	0.119	0.033	1
ZNF432	0.00486451	0.0969441	0.095	0.023	1
PPIA	0.00487045	-0.239338	0	0.161	1
RNF186	0.00490268	0.0801414	0.071	0.014	1
AC092839.1	0.00490268	0.0801414	0.071	0.014	1
KIF5C	0.00490268	0.0801414	0.071	0.014	1
SLC66A1L	0.00490268	0.0801414	0.071	0.014	1
BMPR1B	0.00490268	0.0801414	0.071	0.014	1
ANKMY2	0.00490268	0.0801414	0.071	0.014	1
SEMA3E	0.00490268	0.0801414	0.071	0.014	1
LINC01592	0.00490268	0.0801414	0.071	0.014	1
NOL8	0.00490268	0.0801414	0.071	0.014	1
SORBS1	0.00490268	0.0801414	0.071	0.014	1
NDUFV3	0.00490268	0.0801414	0.071	0.014	1
LINC01643	0.00490268	0.0801414	0.071	0.014	1
CXorf21	0.00490268	0.0801414	0.071	0.014	1
MPHOSPH8	0.00494946	0.140171	0.167	0.057	1
AL391839.3	0.00495236	0.113217	0.119	0.033	1
AC092422.1	0.0049834	0.0758668	0.071	0.014	1
CCL5	0.0049883	-0.380005	0.024	0.197	1
FNDC3B	0.0051777	0.142992	0.333	0.155	1
GPR39	0.00524432	0.128986	0.143	0.045	1
PNPLA8	0.00524432	0.128986	0.143	0.045	1
KCTD1	0.00534723	0.169318	0.167	0.059	1
ARPC2	0.00560523	-0.228269	0	0.156	1
ITGB2	0.00563698	-0.239338	0	0.156	1
FYB1	0.00564129	-0.244841	0	0.156	1
VIM	0.00564934	-0.250323	0	0.156	1
RNF144B	0.00566257	0.120707	0.143	0.045	1
ANOS1	0.00568946	-0.289901	0	0.156	1
KIZ-AS1	0.0058797	-0.22456	0	0.155	1
SNHG31	0.00588468	-0.226416	0	0.155	1
KCNMB2	0.00596115	0.140171	0.167	0.059	1
OAZ1	0.00596406	-0.330149	0	0.155	1
DMD	0.00599046	0.160144	0.262	0.116	1
ME3	0.00604435	0.143591	0.119	0.035	1
PTPRT	0.00611169	0.161463	0.19	0.072	1
KIAA0825	0.006502	-0.246671	0	0.152	1
AC120193.1	0.0065495	0.113217	0.119	0.035	1
INKA2	0.00666187	0.126912	0.143	0.047	1
LARGE1	0.00666187	0.126912	0.143	0.047	1
AGPAT5	0.00666609	0.111122	0.119	0.035	1
PCBP2	0.00679272	-0.228269	0	0.15	1
GAPDH	0.00681239	-0.231968	0	0.15	1
ADAMTS3	0.00703721	0.0969441	0.095	0.024	1
CLIC5	0.00703721	0.0969441	0.095	0.024	1
AP001042.1	0.00703721	0.0969441	0.095	0.024	1
TMLHE-AS1	0.00703721	0.0969441	0.095	0.024	1
KLF2	0.00746642	-0.218979	0	0.147	1
FXYD5	0.00748218	-0.23012	0	0.147	1
NECTIN4	0.00751211	0.14292	0.19	0.074	1
ITM2B	0.0078322	-0.218979	0	0.146	1
TRBC1	0.00792157	-0.288125	0	0.146	1
CYTH1	0.00813425	0.158923	0.31	0.149	1
EEF2	0.00820357	-0.213377	0	0.144	1
KLF6	0.00824875	-0.235658	0	0.144	1
GLIS1	0.00842282	0.0780025	0.071	0.015	1
ABCG2	0.00842282	0.0780025	0.071	0.015	1
HERC3	0.00842282	0.0780025	0.071	0.015	1
SNCA	0.00842282	0.0780025	0.071	0.015	1
AC025470.2	0.00842282	0.0780025	0.071	0.015	1
LY86-AS1	0.00842282	0.0780025	0.071	0.015	1
BAG2	0.00842282	0.0780025	0.071	0.015	1
ME1	0.00842282	0.0780025	0.071	0.015	1
DOCK5	0.00842282	0.0780025	0.071	0.015	1
CNTNAP3B	0.00842282	0.0780025	0.071	0.015	1
AL359710.1	0.00842282	0.0780025	0.071	0.015	1
CCDC3	0.00842282	0.0780025	0.071	0.015	1
LINC02548	0.00842282	0.0780025	0.071	0.015	1
LINC02400	0.00842282	0.0780025	0.071	0.015	1
TXNDC16	0.00842282	0.0780025	0.071	0.015	1
AC008056.1	0.00842282	0.0780025	0.071	0.015	1
AC010511.1	0.00842282	0.0780025	0.071	0.015	1
TMPRSS15	0.00842282	0.0780025	0.071	0.015	1
PCBP3	0.00842282	0.0780025	0.071	0.015	1
CLEC12A	0.00844881	0.0317795	0.024	0.002	1
HIF1A-AS3	0.00844881	0.0317795	0.024	0.002	1
JMJD6	0.00844881	0.0317795	0.024	0.002	1
CGNL1	0.00844881	0.0317795	0.024	0.002	1
DCC	0.00850376	0.122772	0.143	0.048	1
PLCZ1	0.00854905	0.0716047	0.071	0.015	1
NOP53	0.00861452	-0.228269	0	0.143	1
DUBR	0.00863996	0.111122	0.119	0.036	1
NKAIN3	0.00863996	0.111122	0.119	0.036	1
LINC02615	0.00878691	0.109029	0.119	0.036	1
SGCZ	0.00893284	0.134037	0.167	0.062	1
UQCRB	0.00900407	-0.209629	0	0.141	1
KIAA1217	0.00933372	0.189478	0.19	0.077	1
AL049812.2	0.00942019	0.15252	0.143	0.05	1
CD247	0.00947983	-0.231968	0	0.14	1
AC138123.1	0.00949336	-0.233814	0	0.14	1
PDE1C	0.00978674	0.144934	0.19	0.077	1
PCBP1	0.00986595	-0.198329	0	0.138	1
ENSG00000286103	0.00997433	-0.253967	0	0.138	1
SNHG21	0.00998325	0.0948271	0.095	0.026	1
CD74	0.0100039	-0.360882	0	0.138	1
CACNA2D3	0.0101096	0.157856	0.214	0.092	1
CDH18	0.0101096	0.152003	0.214	0.092	1
POT1-AS1	0.0101389	0.0927133	0.095	0.026	1
FAM185A	0.0103469	0.122772	0.143	0.05	1
LRRFIP1	0.0103567	-0.202105	0	0.137	1
FLNA	0.0103752	-0.209629	0	0.137	1
PRKCH	0.0103813	-0.222702	0	0.137	1
TRAC	0.010408	-0.22456	0	0.137	1
GSE1	0.0106931	0.131997	0.167	0.063	1
SNRPD2	0.0108217	-0.196437	0	0.135	1
ZFP36L2	0.0108492	-0.200218	0	0.135	1
GRM4	0.0109507	-0.281001	0	0.135	1
GUCY1A1	0.0110362	0.0563074	0.048	0.008	1
SEMA3C	0.0110362	0.0563074	0.048	0.008	1
ANKRD7	0.0110362	0.0563074	0.048	0.008	1
AC076968.2	0.0110362	0.0563074	0.048	0.008	1
CCDC33	0.0111841	0.109029	0.119	0.038	1
LINC01482	0.0111841	0.109029	0.119	0.038	1
UBB	0.0114068	-0.217114	0	0.134	1
AL050403.2	0.0117412	0.148392	0.143	0.051	1
MYH9	0.0118957	-0.198329	0	0.132	1
ANKRD44	0.0118957	-0.202105	0	0.132	1
IQCJ-SCHIP1	0.0119028	0.141619	0.214	0.093	1
SKAP1	0.0119092	-0.220842	0	0.132	1
ENSG00000285080	0.0119975	-0.246671	0	0.132	1
UQCR11	0.0124435	-0.188844	0	0.131	1
CORO1B	0.0124581	-0.192645	0	0.131	1
EIF4A2	0.0124914	-0.205872	0	0.131	1
ENSG00000258337	0.0125257	-0.222702	0	0.131	1
TMTC2	0.0126748	0.120707	0.143	0.051	1
AGAP1	0.012851	0.12374	0.095	0.027	1
AC068234.2	0.012851	0.12374	0.095	0.027	1
COL21A1	0.0129286	0.127928	0.167	0.065	1
COX4I1	0.0130155	-0.185032	0	0.129	1
LINC00486	0.0131964	-0.314533	0	0.129	1
IQSEC1	0.0132438	0.159107	0.167	0.066	1
MCOLN2	0.0134046	0.0758668	0.071	0.017	1
EFEMP1	0.0134046	0.0758668	0.071	0.017	1
AC096719.1	0.0134046	0.0758668	0.071	0.017	1
AC103855.3	0.0134046	0.0758668	0.071	0.017	1
ATXN8OS	0.0134046	0.0758668	0.071	0.017	1
TTLL5	0.0134046	0.0758668	0.071	0.017	1
ARHGAP6	0.0134046	0.0758668	0.071	0.017	1
PPM1E	0.0135886	0.0737342	0.071	0.017	1
CCND3	0.013668	-0.196437	0	0.128	1
PTPRCAP	0.0137078	-0.213377	0	0.128	1
AC064875.1	0.0137161	0.0927133	0.095	0.027	1
AC023886.1	0.0137161	0.0927133	0.095	0.027	1
LARP6	0.0137161	0.0927133	0.095	0.027	1
CDH2	0.0137161	0.0927133	0.095	0.027	1
GRIK1	0.0137161	0.0927133	0.095	0.027	1
SMCO2	0.0142318	0.10694	0.119	0.039	1
ETS1	0.0142794	-0.18121	0	0.126	1
LAPTM5	0.0142953	-0.186939	0	0.126	1
BTG1	0.0143029	-0.188844	0	0.126	1
MIF	0.0143175	-0.192645	0	0.126	1
ADGRL3-AS1	0.014338	-0.200218	0	0.126	1
ANXA1	0.0143505	-0.20399	0	0.126	1
PDE11A	0.0143636	0.163732	0.214	0.096	1
ADGB	0.0143897	-0.233814	0	0.126	1
ACAD11	0.0145371	0.0842888	0.095	0.027	1
VPS26C	0.014678	0.10277	0.119	0.039	1
HSPA8	0.0149501	-0.179296	0	0.125	1
TMIGD3	0.0149502	-0.196437	0	0.125	1
RAP1B	0.0150096	-0.198329	0	0.125	1
ARPC1B	0.0150164	-0.20399	0	0.125	1
MTRNR2L1	0.0150295	-0.22456	0	0.125	1
HPGD	0.0150404	-0.211504	0	0.125	1
SPOCK1	0.0153663	0.118644	0.143	0.053	1
SLC25A6	0.0156425	-0.175459	0	0.123	1
ATP5ME	0.0156511	-0.177378	0	0.123	1
TMBIM6	0.0156676	-0.18121	0	0.123	1
TAGLN2	0.0157438	-0.241175	0	0.123	1
AC107223.1	0.0161225	0.132894	0.19	0.081	1
RFX3	0.0161225	0.132894	0.19	0.081	1
AC243964.3	0.0161559	0.161463	0.19	0.083	1
EVL	0.0163659	-0.171611	0	0.122	1
PRF1	0.0165139	-0.22456	0	0.122	1
DUSP1	0.0172494	-0.217114	0	0.12	1
ENTPD1-AS1	0.0178312	0.104854	0.119	0.041	1
ATP8B1	0.0178312	0.104854	0.119	0.041	1
TMA7	0.0179577	-0.175459	0	0.119	1
HCST	0.0180325	-0.200218	0	0.119	1
UBR3	0.018326	0.0906025	0.095	0.029	1
AC069228.1	0.018326	0.0906025	0.095	0.029	1
AC083870.1	0.0185806	0.0884949	0.095	0.029	1
AL365295.1	0.0187414	0.114528	0.143	0.054	1
MICOS10	0.0187934	-0.173536	0	0.117	1
CDC42	0.0187934	-0.177378	0	0.117	1
CD7	0.0196666	-0.169684	0	0.116	1
EIF4A1	0.0196666	-0.171611	0	0.116	1
GZMA	0.0197158	-0.186939	0	0.116	1
GULP1	0.0200629	0.0737342	0.071	0.018	1
TENM3-AS1	0.0200629	0.0737342	0.071	0.018	1
PDE8B	0.0200629	0.0737342	0.071	0.018	1
RASGRF2	0.0200629	0.0737342	0.071	0.018	1
AC078845.1	0.0200629	0.0737342	0.071	0.018	1
NFIB	0.0200629	0.0737342	0.071	0.018	1
ADAM12	0.0200629	0.0737342	0.071	0.018	1
AP003065.1	0.0200629	0.0737342	0.071	0.018	1
AC048341.1	0.0200629	0.0737342	0.071	0.018	1
DLGAP1-AS4	0.0200629	0.0737342	0.071	0.018	1
BACH1-IT1	0.0200629	0.0737342	0.071	0.018	1
GABRA3	0.0203163	0.0716047	0.071	0.018	1
RPL36AL	0.0206129	-0.175459	0	0.114	1
ENSG00000235979	0.0207012	-0.217114	0	0.114	1
RPSAP58	0.0207201	-0.233814	0	0.114	1
MECOM	0.0213954	-0.252875	0.071	0.218	1
RPS10-NUDT3	0.0215509	-0.244353	0.071	0.218	1
IL7R	0.0216548	-0.209629	0	0.113	1
GPC5	0.0217088	0.119279	0.238	0.116	1
HSP90AA1	0.0217201	-0.205391	0.024	0.152	1
AC010967.1	0.0220325	0.0541558	0.048	0.009	1
SLC9A2	0.0220325	0.0541558	0.048	0.009	1
MAP3K13	0.0220325	0.0541558	0.048	0.009	1
UGT2B7	0.0220325	0.0541558	0.048	0.009	1
LINC02211	0.0220325	0.0541558	0.048	0.009	1
TBP	0.0220325	0.0541558	0.048	0.009	1
CFAP46	0.0220325	0.0541558	0.048	0.009	1
AC079313.2	0.0220325	0.0541558	0.048	0.009	1
RCOR1	0.0220325	0.0541558	0.048	0.009	1
LINC01204	0.0220325	0.0541558	0.048	0.009	1
DCP1B	0.0223433	0.10069	0.119	0.042	1
ATP5MG	0.0225456	-0.167754	0	0.111	1
RSF1	0.0225713	-0.20399	0	0.111	1
SH2D4B	0.0229851	0.0965385	0.119	0.042	1
HNRNPA2B1	0.0235769	-0.163886	0	0.11	1
RHOA	0.023577	-0.165821	0	0.11	1
SYNE2	0.0235771	-0.196437	0	0.11	1
NBL1	0.0235861	-0.167754	0	0.11	1
LINC02607	0.0238939	0.0884949	0.095	0.03	1
NELL2	0.0238939	0.0884949	0.095	0.03	1
AL353633.1	0.0238939	0.0884949	0.095	0.03	1
FTO	0.0238939	0.0884949	0.095	0.03	1
AL500522.1	0.0238939	0.0884949	0.095	0.03	1
LINC00623	0.0239854	0.126912	0.19	0.086	1
SNHG5	0.0240019	-0.183167	0.024	0.149	1
AC061708.1	0.0242082	0.0863903	0.095	0.03	1
EIF4G2	0.0246343	-0.156119	0	0.108	1
CAP1	0.0246444	-0.158065	0	0.108	1
AC068724.3	0.0246444	-0.161948	0	0.108	1
LITAF	0.0246444	-0.161948	0	0.108	1
ADGRE5	0.0246541	-0.160008	0	0.108	1
CYBA	0.0246636	-0.161948	0	0.108	1
OST4	0.0247721	-0.218979	0	0.108	1
DCLK1	0.0248465	0.0531278	0.095	0.03	1
MYL12A	0.0248923	-0.214551	0.024	0.147	1
AC113414.1	0.0248983	0.14695	0.167	0.072	1
STX8	0.0252776	0.155902	0.214	0.104	1
VAV3-AS1	0.0252874	0.144934	0.167	0.072	1
AC004448.2	0.025769	-0.154171	0	0.107	1
UTRN	0.0257792	-0.158065	0	0.107	1
SSR4	0.0257891	-0.158065	0	0.107	1
SEPTIN9	0.0257891	-0.160008	0	0.107	1
GMFG	0.025808	-0.163886	0	0.107	1
ID2	0.0258255	-0.167754	0	0.107	1
HNRNPA1	0.025834	-0.173536	0	0.107	1
INPP5D	0.0269325	-0.150266	0	0.105	1
RAVER2	0.0274882	0.101187	0.071	0.02	1
AC020718.1	0.0275841	0.120955	0.19	0.087	1
RPS4Y1	0.0282323	-0.160008	0	0.104	1
ENSG00000223598	0.0282588	-0.169684	0	0.104	1
FMN2	0.0285636	0.0716047	0.071	0.02	1
CERT1	0.0285636	0.0716047	0.071	0.02	1
AC104211.1	0.0285636	0.0716047	0.071	0.02	1
AP000721.2	0.0285636	0.0716047	0.071	0.02	1
ENOX1	0.0285636	0.0716047	0.071	0.02	1
CEP112	0.0285636	0.0716047	0.071	0.02	1
SHKBP1	0.0285636	0.0716047	0.071	0.02	1
MBNL1	0.0288631	-0.221011	0.048	0.177	1
AC126696.1	0.0288971	0.0694784	0.071	0.02	1
TGFB1	0.0294516	-0.142426	0	0.102	1
PITPNC1	0.0294856	-0.14831	0	0.102	1
TSC22D3	0.0295064	-0.15222	0	0.102	1
YWHAB	0.0295352	-0.160008	0	0.102	1
RPS6KA5	0.0299502	0.128986	0.119	0.045	1
AC026341.1	0.0304893	0.0863903	0.095	0.032	1
ATXN7L1	0.0304893	0.0863903	0.095	0.032	1
SMUG1	0.0304893	0.0863903	0.095	0.032	1
MCTP1	0.0307787	0.130897	0.167	0.074	1
S100A10	0.030802	-0.140459	0	0.101	1
SON	0.0308253	-0.14439	0	0.101	1
RPS26	0.0308253	-0.146351	0	0.101	1
ARL4C	0.0308575	-0.150266	0	0.101	1
DAZAP2	0.0308575	-0.150266	0	0.101	1
PDGFD	0.0308695	0.0821903	0.095	0.032	1
GZMH	0.0309276	-0.167754	0	0.101	1
PSAP	0.0309617	-0.190746	0	0.101	1
AC011246.1	0.0312105	0.106331	0.143	0.059	1
NUMB	0.0312534	0.0821903	0.095	0.032	1
FYN	0.0322246	-0.140459	0	0.099	1
RBL2	0.0322583	-0.146351	0	0.099	1
TCF7	0.0322688	-0.15222	0	0.099	1
PIP4K2A	0.0322788	-0.150266	0	0.099	1
SRGAP2	0.032377	0.0986128	0.119	0.045	1
AL583785.1	0.0335039	0.10775	0.167	0.074	1
PLAC8	0.0337099	-0.140459	0	0.098	1
NDUFB2	0.0337099	-0.140459	0	0.098	1
COMMD6	0.0337531	-0.150266	0	0.098	1
HMGN2	0.0337532	-0.15222	0	0.098	1
BCL2	0.033782	-0.171611	0	0.098	1
CD2	0.0337898	-0.156119	0	0.098	1
HMGB1	0.0337996	-0.186939	0	0.098	1
MTRNR2L8	0.0338302	-0.18121	0	0.098	1
NBEAL1	0.0352252	-0.134542	0	0.096	1
H3F3B	0.0352608	-0.140459	0	0.096	1
CST7	0.0352928	-0.146351	0	0.096	1
UBE3C	0.0353121	-0.150266	0	0.096	1
PPDPF	0.0353477	-0.173536	0	0.096	1
RNF149	0.0368573	-0.136517	0	0.095	1
NDUFA13	0.03688	-0.140459	0	0.095	1
RUNX3	0.0369209	-0.150266	0	0.095	1
PIM1	0.0369212	-0.154171	0	0.095	1
CAPZB	0.0377569	-0.166271	0.024	0.134	1
SRGN	0.0377829	-0.199531	0.048	0.168	1
METTL21A	0.0378803	0.0520073	0.048	0.011	1
AC034195.1	0.0378803	0.0520073	0.048	0.011	1
UTS2B	0.0378803	0.0520073	0.048	0.011	1
SEMA3D	0.0378803	0.0520073	0.048	0.011	1
CASD1	0.0378803	0.0520073	0.048	0.011	1
LINC01608	0.0378803	0.0520073	0.048	0.011	1
BMS1	0.0378803	0.0520073	0.048	0.011	1
AC103796.1	0.0378803	0.0520073	0.048	0.011	1
LINC02405	0.0378803	0.0520073	0.048	0.011	1
UTP14C	0.0378803	0.0520073	0.048	0.011	1
AC021351.1	0.0378803	0.0520073	0.048	0.011	1
PPEF1	0.0378803	0.0520073	0.048	0.011	1
AL807740.1	0.0378803	0.0520073	0.048	0.011	1
PCDH19	0.0378803	0.0520073	0.048	0.011	1
AC116666.1	0.0378803	0.0520073	0.048	0.011	1
AC016831.7	0.0381692	0.0842888	0.095	0.033	1
CHODL	0.0381692	0.0842888	0.095	0.033	1
SUN2	0.0385369	-0.134542	0	0.093	1
PLPP3	0.0385486	-0.138489	0	0.093	1
NHSL2	0.0385486	-0.142426	0	0.093	1
ARPC5	0.0385709	-0.14439	0	0.093	1
AC007952.4	0.0385813	-0.14439	0	0.093	1
GPC3	0.0385814	-0.146351	0	0.093	1
MSN	0.0386012	-0.150266	0	0.093	1
RGS7	0.038602	0.0965385	0.119	0.047	1
AC012485.3	0.0390206	0.0694784	0.071	0.021	1
DHX29	0.0390206	0.0694784	0.071	0.021	1
PDZRN4	0.0390206	0.0694784	0.071	0.021	1
EML5	0.0390206	0.0694784	0.071	0.021	1
NDEL1	0.0390206	0.0694784	0.071	0.021	1
MBD1	0.0390206	0.0694784	0.071	0.021	1
PLPPR4	0.0394434	0.0673553	0.071	0.021	1
YWHAZ	0.0394442	-0.173805	0.024	0.132	1
COX6C	0.0402791	-0.130584	0	0.092	1
CD44	0.0403146	-0.138489	0	0.092	1
PAM	0.0407138	0.106331	0.143	0.062	1
CD48	0.0420989	-0.126615	0	0.09	1
ITGAL	0.0420989	-0.126615	0	0.09	1
KLRD1	0.0421475	-0.136517	0	0.09	1
TMEM123	0.0421476	-0.138489	0	0.09	1
ITGB1	0.0421585	-0.136517	0	0.09	1
GRM8	0.0421933	0.124841	0.119	0.048	1
LINGO1	0.042435	0.103748	0.167	0.077	1
EMP3	0.0440132	-0.124627	0	0.089	1
RAC2	0.0440261	-0.126615	0	0.089	1
TAOK3	0.0440507	-0.132564	0	0.089	1
RORA	0.0440507	-0.246671	0	0.089	1
C17orf49	0.0440621	-0.132564	0	0.089	1
LINC00499	0.0440696	0.113217	0.095	0.035	1
NME2	0.0441037	-0.140459	0	0.089	1
ACTR1B	0.0447986	0.0296149	0.024	0.003	1
LINC02713	0.0447986	0.0296149	0.024	0.003	1
PSMB5	0.0447986	0.0296149	0.024	0.003	1
XK	0.0447986	0.0296149	0.024	0.003	1
SNHG29	0.0460261	-0.128601	0	0.087	1
ZEB2	0.0460386	-0.126615	0	0.087	1
ELOB	0.0460507	-0.128601	0	0.087	1
BPTF	0.0460507	-0.128601	0	0.087	1
RNF213	0.0460507	-0.128601	0	0.087	1
CCNI	0.0460623	-0.130584	0	0.087	1
LCP1	0.0460623	-0.130584	0	0.087	1
ARPC3	0.0460943	-0.136517	0	0.087	1
TRIM69	0.0462104	-0.0448542	0.357	0.198	1
PEAR1	0.0469784	0.0821903	0.095	0.035	1
AHR	0.0469784	0.0821903	0.095	0.035	1
OSTN	0.0471916	0.134894	0.167	0.08	1
TICAM1	0.0473082	0.10225	0.143	0.063	1
MEF2C-AS1	0.0475074	0.0800949	0.095	0.035	1
MYOM1	0.0475074	0.0800949	0.095	0.035	1
TPK1	0.047536	-0.147263	0.024	0.126	1
SLC9A3R1	0.0480886	-0.118644	0	0.086	1
LDHB	0.0481022	-0.120641	0	0.086	1
PPP1CA	0.0481402	-0.126615	0	0.086	1
CD99	0.0481402	-0.126615	0	0.086	1
CALR	0.0481518	-0.128601	0	0.086	1
PNISR	0.0481519	-0.130584	0	0.086	1
ZNF90	0.0481519	-0.130584	0	0.086	1
PRRC2C	0.048163	-0.130584	0	0.086	1
P2RY8	0.048163	-0.130584	0	0.086	1
CXCR4	0.048174	-0.136517	0	0.086	1
CD3G	0.0481842	-0.138489	0	0.086	1
HLA-DRA	0.0483121	-0.220842	0	0.086	1
AL049828.1	0.0493606	0.129961	0.143	0.065	1
NCL	0.0502849	-0.118644	0	0.084	1
GAS5	0.0502981	-0.120641	0	0.084	1
SORL1	0.0502981	-0.120641	0	0.084	1
MYL12B	0.0502981	-0.120641	0	0.084	1
DOCK2	0.0503108	-0.122635	0	0.084	1
ZNF609	0.0503231	-0.124627	0	0.084	1
IKZF1	0.0503568	-0.130584	0	0.084	1
GZMB	0.0504282	-0.160008	0	0.084	1
AC019197.1	0.0514974	0.0673553	0.071	0.023	1
AC012668.3	0.0514974	0.0673553	0.071	0.023	1
AC080132.1	0.0514974	0.0673553	0.071	0.023	1
IQCM	0.0514974	0.0673553	0.071	0.023	1
LINC02840	0.0514974	0.0673553	0.071	0.023	1
GALNT17	0.0514974	0.0673553	0.071	0.023	1
PCSK5	0.0514974	0.0673553	0.071	0.023	1
RDX	0.0514974	0.0673553	0.071	0.023	1
CHCHD3	0.0515735	-0.156798	0.024	0.123	1
NEK10	0.0520168	0.0652352	0.071	0.023	1
CD53	0.0525514	-0.114643	0	0.083	1
HNRNPK	0.0525653	-0.116645	0	0.083	1
RBM39	0.0525653	-0.116645	0	0.083	1
SRP14	0.0525914	-0.120641	0	0.083	1
NDUFA1	0.0525914	-0.120641	0	0.083	1
BTF3	0.0526037	-0.122635	0	0.083	1
HNRNPU	0.0526156	-0.126615	0	0.083	1
SARAF	0.0526269	-0.128601	0	0.083	1
C6orf62	0.052627	-0.132564	0	0.083	1
AC116362.1	0.0545955	0.0981804	0.143	0.065	1
LSP1	0.0549614	-0.116645	0	0.081	1
ATM	0.0549986	-0.124627	0	0.081	1
EFHD2	0.0550098	-0.124627	0	0.081	1
CALM3	0.0550314	-0.136517	0	0.081	1
LINC02235	0.0551428	-0.183122	0	0.081	1
RARB	0.0569484	0.0800949	0.095	0.036	1
JAKMIP2	0.0569484	0.0800949	0.095	0.036	1
AAK1	0.0574237	-0.11063	0	0.08	1
ENO1	0.0574377	-0.116645	0	0.08	1
CAPZA1	0.0574512	-0.114643	0	0.08	1
CALM2	0.0574512	-0.114643	0	0.08	1
FNBP1	0.0574512	-0.114643	0	0.08	1
PPP2R5C	0.0574512	-0.114643	0	0.08	1
ADD3	0.0574641	-0.116645	0	0.08	1
CIRBP	0.0574641	-0.116645	0	0.08	1
BIN2	0.0574885	-0.122635	0	0.08	1
TSHZ2	0.0574998	-0.124627	0	0.08	1
SCHLAP1	0.0575591	0.0780025	0.095	0.036	1
AC009975.2	0.0586196	0.049862	0.048	0.012	1
NRP2	0.0586196	0.049862	0.048	0.012	1
ST3GAL6	0.0586196	0.049862	0.048	0.012	1
MFAP3	0.0586196	0.049862	0.048	0.012	1
AC011586.2	0.0586196	0.049862	0.048	0.012	1
ELAVL2	0.0586196	0.049862	0.048	0.012	1
LINC00963	0.0586196	0.049862	0.048	0.012	1
PPP1R32	0.0586196	0.049862	0.048	0.012	1
RERG	0.0586196	0.049862	0.048	0.012	1
LINC02336	0.0586196	0.049862	0.048	0.012	1
BFSP1	0.0586196	0.049862	0.048	0.012	1
PLAUR	0.0587433	0.0494334	0.19	0.095	1
AC034154.1	0.0591321	0.0413127	0.048	0.012	1
ARHGAP15	0.0598013	-0.202734	0.071	0.183	1
ACTR2	0.0600393	-0.11063	0	0.078	1
HNRNPH1	0.0600659	-0.118644	0	0.078	1
WDR1	0.0600783	-0.116645	0	0.078	1
CHCHD2	0.0600783	-0.116645	0	0.078	1
PTEN	0.0600783	-0.116645	0	0.078	1
AKR1D1	0.0600784	-0.118644	0	0.078	1
PSMA7	0.0600784	-0.122635	0	0.078	1
N4BP2L2	0.0600784	-0.120641	0	0.078	1
STK10	0.0600902	-0.118644	0	0.078	1
FGFBP2	0.0601592	-0.140459	0	0.078	1
ENSG00000267686	0.0601945	-0.15222	0	0.078	1
LGALS1	0.0603113	-0.181384	0.048	0.152	1
MED12L	0.0625181	0.0882708	0.119	0.051	1
ST8SIA5	0.0625181	0.0882708	0.119	0.051	1
PDIA3	0.0627973	-0.114643	0	0.077	1
GABARAP	0.0627973	-0.114643	0	0.077	1
ANK3	0.0627974	-0.118644	0	0.077	1
STAG2	0.0628092	-0.116645	0	0.077	1
TSPO	0.0628094	-0.118644	0	0.077	1
RPS6KA3	0.0628207	-0.120641	0	0.077	1
RDH10-AS1	0.0629198	-0.158065	0	0.077	1
LINC02147	0.0639331	0.109029	0.095	0.038	1
AC010196.1	0.0639958	0.103748	0.167	0.083	1
HCN1	0.064656	0.0821011	0.119	0.051	1
CELF2	0.065064	-0.15	0.048	0.15	1
ZNF875	0.0654327	0.119823	0.143	0.068	1
SP100	0.0655856	-0.104589	0	0.075	1
HNRNPA3	0.0655999	-0.106605	0	0.075	1
SSBP3	0.0656135	-0.11063	0	0.075	1
MT2A	0.0656135	-0.11063	0	0.075	1
TBC1D10C	0.0656266	-0.11063	0	0.075	1
SRSF5	0.0656266	-0.11063	0	0.075	1
NFATC3	0.0656266	-0.11063	0	0.075	1
SIPA1L1	0.0656392	-0.122635	0	0.075	1
SELL	0.0656733	-0.120641	0	0.075	1
KLRB1	0.065755	-0.150266	0	0.075	1
AL591463.1	0.0660114	0.0652352	0.071	0.024	1
WDR63	0.0660114	0.0652352	0.071	0.024	1
AC126121.3	0.0660114	0.0652352	0.071	0.024	1
AC099517.1	0.0660114	0.0652352	0.071	0.024	1
LINC02476	0.0660114	0.0652352	0.071	0.024	1
DTNA	0.0660114	0.0652352	0.071	0.024	1
ANO2	0.0666331	0.0631183	0.071	0.024	1
PLCL1	0.0667038	0.116585	0.119	0.053	1
PTPRQ	0.0672591	0.0610044	0.071	0.024	1
SSH2	0.0680693	-0.126061	0.024	0.114	1
ULK4	0.0680986	0.0780025	0.095	0.038	1
TMEM178B	0.0680986	0.0780025	0.095	0.038	1
HAS2-AS1	0.0680986	0.0780025	0.095	0.038	1
HSP90AB1	0.06857	-0.104589	0	0.074	1
C12orf57	0.06857	-0.104589	0	0.074	1
MACF1	0.0685837	-0.106605	0	0.074	1
POLR2L	0.0685837	-0.106605	0	0.074	1
ATP5MC2	0.0685837	-0.106605	0	0.074	1
SEPTIN7	0.0685968	-0.108619	0	0.074	1
MDFIC	0.0685968	-0.108619	0	0.074	1
AKNA	0.0685968	-0.108619	0	0.074	1
HLA-F	0.0686093	-0.11063	0	0.074	1
ARID1B	0.0686094	-0.160008	0	0.074	1
CTSD	0.0686212	-0.112637	0	0.074	1
DNAH14	0.0687947	0.0717435	0.095	0.038	1
C8orf34	0.0687947	0.0759132	0.095	0.038	1
ADAMTSL3	0.0687947	0.057244	0.095	0.038	1
IMMP2L	0.0696976	0.0680184	0.143	0.068	1
COMMD1	0.0709587	-0.128001	0.024	0.113	1
UBE2D2	0.0716605	-0.100548	0	0.072	1
SNHG6	0.0716748	-0.10257	0	0.072	1
ARL6IP5	0.0716885	-0.104589	0	0.072	1
EVI2B	0.0716885	-0.104589	0	0.072	1
CD3D	0.0717375	-0.116645	0	0.072	1
IL2RB	0.0717481	-0.116645	0	0.072	1
GNG12-AS1	0.0718096	-0.140459	0	0.072	1
AC090578.1	0.0719127	0.0862113	0.119	0.053	1
DPP10	0.0729095	0.124924	0.167	0.086	1
RABGAP1L	0.0736686	-0.148132	0.048	0.146	1
DISC1	0.0742822	0.0759576	0.119	0.053	1
ADAMTS20	0.0747191	0.125854	0.071	0.026	1
CSDE1	0.0749063	-0.0985229	0	0.071	1
TPM3	0.0749344	-0.10257	0	0.071	1
PCED1B-AS1	0.0749344	-0.10257	0	0.071	1
ZC3HAV1	0.0749475	-0.104589	0	0.071	1
FAM107B	0.0749475	-0.104589	0	0.071	1
CTSW	0.0749475	-0.104589	0	0.071	1
DDX6	0.0749475	-0.104589	0	0.071	1
IL2RG	0.0749475	-0.104589	0	0.071	1
EIF3H	0.0749475	-0.106605	0	0.071	1
EIF3K	0.0749475	-0.106605	0	0.071	1
UCP2	0.0749599	-0.106605	0	0.071	1
LSM7	0.0749599	-0.106605	0	0.071	1
BIRC6	0.07496	-0.108619	0	0.071	1
MAML2	0.074972	-0.14439	0	0.071	1
CD37	0.0749832	-0.114643	0	0.071	1
NOSIP	0.0749832	-0.112637	0	0.071	1
TLN1	0.0750233	-0.128601	0	0.071	1
PHACTR2	0.0772625	0.0941222	0.143	0.069	1
NEAT1	0.0773917	-0.129939	0.024	0.11	1
SUB1	0.0783001	-0.0964952	0	0.069	1
AL157388.1	0.0783001	-0.0964952	0	0.069	1
ACTR3	0.0783144	-0.0985229	0	0.069	1
ANKHD1	0.0783144	-0.0985229	0	0.069	1
GNA12	0.0783144	-0.0985229	0	0.069	1
BDNF-AS	0.0783144	-0.0985229	0	0.069	1
NCOA1	0.0783282	-0.100548	0	0.069	1
AC078778.1	0.0783282	-0.100548	0	0.069	1
LINC01500	0.0783282	-0.106605	0	0.069	1
PSMA1	0.0783412	-0.10257	0	0.069	1
SNHG25	0.0783655	-0.106605	0	0.069	1
RASA3	0.0783657	-0.120641	0	0.069	1
FCGR3A	0.0784453	-0.128601	0	0.069	1
METTL15	0.0785506	0.156228	0.071	0.026	1
DLGAP2	0.0787973	0.0876527	0.19	0.101	1
EMCN	0.0804365	0.0759132	0.095	0.039	1
KHDRBS2	0.0804365	0.0759132	0.095	0.039	1
KIAA1549	0.0812645	0.0862113	0.119	0.054	1
PLCB1	0.0813033	0.154393	0.214	0.125	1
RAC1	0.0818633	-0.0964952	0	0.068	1
FMNL1	0.0818633	-0.0985229	0	0.068	1
CROCC	0.081877	-0.0985229	0	0.068	1
YBX1	0.081877	-0.0985229	0	0.068	1
SERP1	0.081877	-0.100548	0	0.068	1
SERBP1	0.0818901	-0.100548	0	0.068	1
NDUFA4	0.0818901	-0.100548	0	0.068	1
SPOCK2	0.0818901	-0.10257	0	0.068	1
ENSG00000285106	0.0818901	-0.10257	0	0.068	1
EPB41	0.0819025	-0.10257	0	0.068	1
PPP1R12A	0.0819025	-0.10257	0	0.068	1
USP3	0.0819025	-0.10257	0	0.068	1
TC2N	0.0819142	-0.104589	0	0.068	1
ERICH1	0.0819462	-0.120641	0	0.068	1
ADGRG1	0.0819638	-0.118644	0	0.068	1
GRAP2	0.0819647	-0.128601	0	0.068	1
VCL	0.0819966	-0.167754	0	0.068	1
ENSG00000253235	0.0820169	-0.142426	0	0.068	1
LYZ	0.0820197	-0.209629	0	0.068	1
ALDH1A2	0.0821207	0.0841547	0.119	0.054	1
SLC4A4	0.08254	0.0631183	0.071	0.026	1
AC114964.2	0.08254	0.0631183	0.071	0.026	1
LINC00461	0.08254	0.0631183	0.071	0.026	1
ADGRF5	0.08254	0.0631183	0.071	0.026	1
AL365259.1	0.08254	0.0631183	0.071	0.026	1
LGI1	0.08254	0.0631183	0.071	0.026	1
OR8A1	0.08254	0.0631183	0.071	0.026	1
TTC6	0.08254	0.0631183	0.071	0.026	1
PALM2-AKAP2	0.0829836	0.0821011	0.119	0.054	1
ROR1	0.0839863	0.0477199	0.048	0.014	1
ERICH3-AS1	0.0839863	0.0477199	0.048	0.014	1
AOX1	0.0839863	0.0477199	0.048	0.014	1
AC116035.1	0.0839863	0.0477199	0.048	0.014	1
LINC02008	0.0839863	0.0477199	0.048	0.014	1
ATP13A4	0.0839863	0.0477199	0.048	0.014	1
AC092440.1	0.0839863	0.0477199	0.048	0.014	1
GRIA2	0.0839863	0.0477199	0.048	0.014	1
AC093817.2	0.0839863	0.0477199	0.048	0.014	1
ADAMTS2	0.0839863	0.0477199	0.048	0.014	1
AL035446.2	0.0839863	0.0477199	0.048	0.014	1
CDHR3	0.0839863	0.0477199	0.048	0.014	1
ZFPM2-AS1	0.0839863	0.0477199	0.048	0.014	1
AC046195.1	0.0839863	0.0477199	0.048	0.014	1
AL353586.1	0.0839863	0.0477199	0.048	0.014	1
LINC02742	0.0839863	0.0477199	0.048	0.014	1
ADAMTS8	0.0839863	0.0477199	0.048	0.014	1
AL133166.1	0.0839863	0.0477199	0.048	0.014	1
TRIM37	0.0839863	0.0477199	0.048	0.014	1
HRC	0.0839863	0.0477199	0.048	0.014	1
MPPED1	0.0839863	0.0477199	0.048	0.014	1
LINC01932	0.084643	0.045581	0.048	0.014	1
GLS	0.0853084	0.0997571	0.167	0.087	1
JAK1	0.0855748	-0.0944647	0	0.066	1
OGA	0.0855748	-0.0944647	0	0.066	1
ATP6V0C	0.0855748	-0.0944647	0	0.066	1
PACS1	0.0855885	-0.0964952	0	0.066	1
KLRK1	0.0855885	-0.0964952	0	0.066	1
APRT	0.0855885	-0.0964952	0	0.066	1
NEGR1	0.0855885	-0.108619	0	0.066	1
EDF1	0.0855885	-0.0985229	0	0.066	1
ARF6	0.0855885	-0.0985229	0	0.066	1
SELPLG	0.0856015	-0.0985229	0	0.066	1
AL136454.1	0.0856139	-0.100548	0	0.066	1
HLA-DRB1	0.0856256	-0.10257	0	0.066	1
WAC	0.0856256	-0.10257	0	0.066	1
TUBA1B	0.0856256	-0.10257	0	0.066	1
VPS13C	0.0856256	-0.10257	0	0.066	1
IKZF3	0.0856366	-0.104589	0	0.066	1
CCDC91	0.0856368	-0.118644	0	0.066	1
KIFBP	0.0856371	-0.116645	0	0.066	1
CD8A	0.0856656	-0.11063	0	0.066	1
GNAI2	0.0882899	-0.122172	0.024	0.105	1
ADGRL2	0.0894427	-0.090395	0	0.065	1
SYNE1	0.0894427	-0.090395	0	0.065	1
PSMB8	0.0894571	-0.0924313	0	0.065	1
PSMB9	0.0894571	-0.0924313	0	0.065	1
SH3KBP1	0.0894571	-0.0924313	0	0.065	1
SEPTIN6	0.0894571	-0.0924313	0	0.065	1
NDUFS5	0.0894707	-0.0944647	0	0.065	1
SRSF11	0.0894707	-0.0944647	0	0.065	1
TMEM131L	0.0894707	-0.0944647	0	0.065	1
EIF3E	0.0894707	-0.0944647	0	0.065	1
SET	0.0894707	-0.0944647	0	0.065	1
GATA3	0.0894707	-0.0944647	0	0.065	1
ANXA2	0.0894707	-0.0944647	0	0.065	1
RBM3	0.0894707	-0.0944647	0	0.065	1
SRRM2	0.0894707	-0.0964952	0	0.065	1
CD6	0.0894837	-0.0964952	0	0.065	1
LAMTOR4	0.0894961	-0.10257	0	0.065	1
BCL11B	0.0895076	-0.100548	0	0.065	1
FOS	0.0895187	-0.104589	0	0.065	1
UNC5C	0.0908531	-0.151085	0.024	0.104	1
COPE	0.0935042	-0.0883559	0	0.063	1
RBM47	0.0935185	-0.090395	0	0.063	1
SSR1	0.0935185	-0.0924313	0	0.063	1
IL10RA	0.0935185	-0.090395	0	0.063	1
USP15	0.0935185	-0.090395	0	0.063	1
JUND	0.0935185	-0.090395	0	0.063	1
TNFRSF1B	0.0935321	-0.0924313	0	0.063	1
UBE2D3	0.0935321	-0.0924313	0	0.063	1
ELF1	0.0935321	-0.0924313	0	0.063	1
EIF3L	0.0935321	-0.0924313	0	0.063	1
ZFP36L1	0.093545	-0.0944647	0	0.063	1
CAST	0.0935451	-0.0985229	0	0.063	1
LINC01871	0.0935572	-0.0964952	0	0.063	1
RBM33	0.0935572	-0.0964952	0	0.063	1
PCED1B	0.0935687	-0.0985229	0	0.063	1
ANP32B	0.0935689	-0.100548	0	0.063	1
UNKL	0.0936261	-0.124627	0	0.063	1
KANK4	0.0939587	0.0738268	0.095	0.041	1
CLDN16	0.0939587	0.0738268	0.095	0.041	1
ANK2	0.0939587	0.0738268	0.095	0.041	1
AL162493.1	0.0939587	0.0738268	0.095	0.041	1
ARL15	0.0940915	0.0759576	0.119	0.056	1
LINC02250	0.0950426	0.0780025	0.119	0.056	1
TMEM45A	0.0961717	0.0927133	0.071	0.027	1
RBMX	0.097754	-0.0863138	0	0.062	1
EMB	0.0977682	-0.0883559	0	0.062	1
CD81	0.0977682	-0.0883559	0	0.062	1
PSME2	0.0977682	-0.0883559	0	0.062	1
AC090771.2	0.0977682	-0.0883559	0	0.062	1
COX6B1	0.0977682	-0.0883559	0	0.062	1
DDX17	0.0977682	-0.0883559	0	0.062	1
MCL1	0.0977817	-0.090395	0	0.062	1
ITGA4	0.0977817	-0.090395	0	0.062	1
HINT1	0.0977817	-0.090395	0	0.062	1
CNN2	0.0977817	-0.090395	0	0.062	1
S100A11	0.0977946	-0.0924313	0	0.062	1
VOPP1	0.0977946	-0.0924313	0	0.062	1
IER2	0.0977946	-0.0924313	0	0.062	1
CMC1	0.0977946	-0.0944647	0	0.062	1
RNASEK	0.0977946	-0.0944647	0	0.062	1
SAMD3	0.0978067	-0.0944647	0	0.062	1
RBM25	0.0978067	-0.0944647	0	0.062	1
TRPC4AP	0.0978391	-0.10257	0	0.062	1
FERMT3	0.0978395	-0.108619	0	0.062	1
SYN3	0.0988664	0.0821903	0.071	0.027	1
AC093607.1	0.101027	0.0610044	0.071	0.027	1
SPRY4-AS1	0.101027	0.0610044	0.071	0.027	1
NXPH1	0.101027	0.0610044	0.071	0.027	1
TYW1B	0.101027	0.0610044	0.071	0.027	1
AC002069.2	0.101027	0.0610044	0.071	0.027	1
EYA1	0.101027	0.0610044	0.071	0.027	1
CLEC16A	0.101027	0.0610044	0.071	0.027	1
EPB41L3	0.101027	0.0610044	0.071	0.027	1
LINC01722	0.101027	0.0610044	0.071	0.027	1
PKIB	0.101863	0.0588937	0.071	0.027	1
KCNH5	0.101863	0.0588937	0.071	0.027	1
ST6GALNAC3	0.10215	0.10277	0.095	0.042	1
EXOC6B	0.102201	-0.0842689	0	0.06	1
TRAPPC1	0.102201	-0.0842689	0	0.06	1
STK4	0.102201	-0.0842689	0	0.06	1
RBMS1	0.102216	-0.0863138	0	0.06	1
HSP90B1	0.102216	-0.0863138	0	0.06	1
CSK	0.102216	-0.0863138	0	0.06	1
LCK	0.102229	-0.0883559	0	0.06	1
NSA2	0.102229	-0.0883559	0	0.06	1
CDK13	0.102229	-0.0883559	0	0.06	1
NFKBIA	0.102229	-0.0883559	0	0.06	1
FTX	0.102229	-0.0883559	0	0.06	1
ISG15	0.102229	-0.090395	0	0.06	1
DENND2D	0.102229	-0.0944647	0	0.06	1
PARK7	0.102242	-0.090395	0	0.06	1
YWHAQ	0.102242	-0.0924313	0	0.06	1
EIF3F	0.102242	-0.0924313	0	0.06	1
ERP29	0.102242	-0.100548	0	0.06	1
ATP2B4	0.102254	-0.0924313	0	0.06	1
SEC62	0.102254	-0.0924313	0	0.06	1
UBL5	0.102254	-0.0924313	0	0.06	1
H3-3B	0.102265	-0.0964952	0	0.06	1
PLAAT4	0.102265	-0.0985229	0	0.06	1
SERPINA1	0.102276	-0.0985229	0	0.06	1
THSD4-AS1	0.102276	-0.108619	0	0.06	1
ADGRB2	0.102304	-0.194542	0	0.06	1
ENSG00000258344	0.102304	-0.114643	0	0.06	1
TYROBP	0.102312	-0.11063	0	0.06	1
SPACA5	0.102326	-0.112637	0	0.06	1
WWOX	0.103727	-0.131215	0.048	0.134	1
SLC35F1	0.105761	0.0993187	0.19	0.108	1
IPP	0.106739	0.0274536	0.024	0.005	1
PLEKHH2	0.106739	0.0274536	0.024	0.005	1
EPB41L5	0.106739	0.0274536	0.024	0.005	1
ARSB	0.106739	0.0274536	0.024	0.005	1
LINC01010	0.106739	0.0274536	0.024	0.005	1
LINC01625	0.106739	0.0274536	0.024	0.005	1
PPP1R3A	0.106739	0.0274536	0.024	0.005	1
FAM27C	0.106739	0.0274536	0.024	0.005	1
OR51B5	0.106739	0.0274536	0.024	0.005	1
SMIM35	0.106739	0.0274536	0.024	0.005	1
CLMP	0.106739	0.0274536	0.024	0.005	1
LINC01721	0.106739	0.0274536	0.024	0.005	1
ERAP2	0.106871	-0.0842689	0	0.059	1
ITK	0.106871	-0.0842689	0	0.059	1
STK38	0.106871	-0.0842689	0	0.059	1
SEMA4D	0.106871	-0.0842689	0	0.059	1
GLG1	0.106871	-0.0842689	0	0.059	1
ANKRD11	0.106871	-0.0842689	0	0.059	1
NDUFA3	0.106871	-0.0842689	0	0.059	1
UQCR10	0.106871	-0.0842689	0	0.059	1
HCLS1	0.106884	-0.0863138	0	0.059	1
PIK3R1	0.106884	-0.0863138	0	0.059	1
CYLD	0.106884	-0.0944647	0	0.059	1
TMC8	0.106884	-0.0863138	0	0.059	1
P4HB	0.106884	-0.0863138	0	0.059	1
ROCK1	0.106884	-0.0863138	0	0.059	1
TRIR	0.106884	-0.0863138	0	0.059	1
BTBD9	0.106897	-0.0883559	0	0.059	1
SLC25A3	0.106897	-0.0883559	0	0.059	1
RCSD1	0.106897	-0.090395	0	0.059	1
LINC01619	0.106909	-0.090395	0	0.059	1
PHF20	0.106909	-0.090395	0	0.059	1
NDUFB1	0.106909	-0.0924313	0	0.059	1
HLA-DPA1	0.106967	-0.112637	0	0.059	1
NANOG	0.107054	0.0759576	0.119	0.057	1
PRKCB	0.107143	-0.149756	0.095	0.194	1
GNAS	0.107644	-0.15	0.048	0.132	1
OSTF1	0.108652	0.0717435	0.095	0.042	1
SEMA6D	0.108652	0.0717435	0.095	0.042	1
AL008633.1	0.108652	0.0717435	0.095	0.042	1
MICAL2	0.109438	0.0820156	0.143	0.074	1
CA13	0.10962	0.0696632	0.095	0.042	1
ZBTB20	0.110175	-0.112404	0.024	0.098	1
ZMYM4	0.111731	-0.0801703	0	0.057	1
ITSN2	0.111731	-0.0801703	0	0.057	1
RASA2	0.111731	-0.0801703	0	0.057	1
NAV3	0.111731	-0.0801703	0	0.057	1
CREBBP	0.111731	-0.0801703	0	0.057	1
DDX3X	0.111731	-0.0801703	0	0.057	1
PATJ	0.111745	-0.0842689	0	0.057	1
LINC01138	0.111745	-0.0822211	0	0.057	1
ARF1	0.111745	-0.0822211	0	0.057	1
CTDSP1	0.111745	-0.0842689	0	0.057	1
FAM172A	0.111745	-0.0822211	0	0.057	1
NDUFB9	0.111745	-0.0822211	0	0.057	1
C9orf78	0.111745	-0.0842689	0	0.057	1
HNRNPC	0.111745	-0.0822211	0	0.057	1
JAK3	0.111745	-0.0822211	0	0.057	1
ST6GAL1	0.111758	-0.0842689	0	0.057	1
COX7A2	0.111758	-0.0842689	0	0.057	1
NR3C1	0.111758	-0.0863138	0	0.057	1
DDAH2	0.111771	-0.0863138	0	0.057	1
TAP1	0.111771	-0.0863138	0	0.057	1
AC011468.3	0.111771	-0.0863138	0	0.057	1
RAB7A	0.111771	-0.0883559	0	0.057	1
PDE7A	0.111771	-0.0883559	0	0.057	1
KAT2B	0.111783	-0.0883559	0	0.057	1
KIF1BP	0.111783	-0.0883559	0	0.057	1
PAIP2	0.111783	-0.0924313	0	0.057	1
MAP4K4	0.111783	-0.10257	0	0.057	1
GZMK	0.111794	-0.0924313	0	0.057	1
IGHA1	0.111794	-0.167754	0	0.057	1
RPS6KA2	0.111823	-0.142426	0	0.057	1
CALY	0.111858	-0.114643	0	0.057	1
ENSG00000248837	0.11186	-0.112637	0	0.057	1
CSRNP3	0.113532	0.045581	0.048	0.015	1
FAM107A	0.113532	0.045581	0.048	0.015	1
SEMA5B	0.113532	0.045581	0.048	0.015	1
AC108718.1	0.113532	0.045581	0.048	0.015	1
HCRTR2	0.113532	0.045581	0.048	0.015	1
AC005062.1	0.113532	0.045581	0.048	0.015	1
POU6F2	0.113532	0.045581	0.048	0.015	1
AC087664.1	0.113532	0.045581	0.048	0.015	1
AP003066.1	0.113532	0.045581	0.048	0.015	1
FHOD3	0.113532	0.045581	0.048	0.015	1
LINC01478	0.113532	0.045581	0.048	0.015	1
AC119868.2	0.113532	0.045581	0.048	0.015	1
ZNF790	0.113532	0.045581	0.048	0.015	1
FGD1	0.113532	0.045581	0.048	0.015	1
CHRM3	0.114333	0.0413127	0.048	0.015	1
TP63	0.115594	0.0906025	0.071	0.029	1
ZNF638	0.116503	0.0884949	0.071	0.029	1
ARPC4	0.116836	-0.0781167	0	0.056	1
CTBP1	0.116836	-0.0781167	0	0.056	1
GPSM3	0.116836	-0.0781167	0	0.056	1
KCNQ5	0.116836	-0.0781167	0	0.056	1
CEMIP2	0.116836	-0.0781167	0	0.056	1
RAPGEF1	0.116836	-0.0781167	0	0.056	1
IQGAP1	0.116836	-0.0781167	0	0.056	1
TRAF3IP3	0.11685	-0.0801703	0	0.056	1
PUM2	0.11685	-0.0801703	0	0.056	1
CBLB	0.11685	-0.0822211	0	0.056	1
COG5	0.11685	-0.0801703	0	0.056	1
CTSC	0.11685	-0.0801703	0	0.056	1
CHD2	0.11685	-0.0801703	0	0.056	1
HNRNPM	0.11685	-0.0801703	0	0.056	1
EIF3G	0.11685	-0.0801703	0	0.056	1
HNRNPUL1	0.11685	-0.0801703	0	0.056	1
SH3BGRL	0.11685	-0.0801703	0	0.056	1
HP1BP3	0.116863	-0.0822211	0	0.056	1
ARHGAP25	0.116863	-0.0822211	0	0.056	1
TNFAIP8	0.116863	-0.0822211	0	0.056	1
AKAP9	0.116863	-0.0822211	0	0.056	1
CCDC85B	0.116863	-0.0822211	0	0.056	1
MT-ND4L	0.116863	-0.0822211	0	0.056	1
SELENOF	0.116875	-0.0842689	0	0.056	1
IRF1	0.116875	-0.0842689	0	0.056	1
ARHGAP4	0.116875	-0.0863138	0	0.056	1
TPM4	0.116898	-0.0985229	0	0.056	1
SUMF1	0.116914	0.0680184	0.143	0.075	1
TMEM107	0.116917	-0.0964952	0	0.056	1
AEBP2	0.117653	0.0780025	0.119	0.059	1
AC008691.1	0.11866	0.152481	0.19	0.114	1
CFAP299	0.118765	0.0759576	0.119	0.059	1
AC130415.1	0.118765	0.0759576	0.119	0.059	1
LINC-PINT	0.11973	-0.112404	0.024	0.095	1
DLEU1	0.120516	0.0404251	0.143	0.075	1
LPIN1	0.12139	0.0588937	0.071	0.029	1
BMPR2	0.12139	0.0588937	0.071	0.029	1
FRAS1	0.12139	0.0588937	0.071	0.029	1
LINC02217	0.12139	0.0588937	0.071	0.029	1
AC010343.3	0.12139	0.0588937	0.071	0.029	1
AC008571.2	0.12139	0.0588937	0.071	0.029	1
LINC00536	0.12139	0.0588937	0.071	0.029	1
AC116535.1	0.12139	0.0588937	0.071	0.029	1
DCDC1	0.12139	0.0588937	0.071	0.029	1
ZNF675	0.12139	0.0588937	0.071	0.029	1
RAP1A	0.122183	-0.0760601	0	0.054	1
SLC38A1	0.122183	-0.0760601	0	0.054	1
TIPIN	0.122183	-0.0760601	0	0.054	1
PAFAH1B1	0.122183	-0.0760601	0	0.054	1
EIF2S2	0.122183	-0.0760601	0	0.054	1
EML4	0.122196	-0.0781167	0	0.054	1
USP34	0.122196	-0.0781167	0	0.054	1
COX5B	0.122196	-0.0781167	0	0.054	1
EIF5B	0.122196	-0.0781167	0	0.054	1
ISG20	0.122196	-0.0801703	0	0.054	1
NDUFB7	0.122196	-0.0822211	0	0.054	1
ZFAS1	0.122196	-0.0781167	0	0.054	1
APOBEC3C	0.122196	-0.0781167	0	0.054	1
WDR82	0.122209	-0.0801703	0	0.054	1
SOD2	0.122209	-0.0801703	0	0.054	1
RASGRP2	0.122209	-0.0801703	0	0.054	1
SCAF11	0.122209	-0.0801703	0	0.054	1
RASSF3	0.122209	-0.0801703	0	0.054	1
BSG	0.122209	-0.0801703	0	0.054	1
ATP6V0E1	0.122221	-0.0822211	0	0.054	1
MYCBP2	0.122221	-0.0822211	0	0.054	1
BAX	0.122222	-0.0842689	0	0.054	1
GIMAP7	0.122233	-0.0842689	0	0.054	1
ATP5F1B	0.122233	-0.0842689	0	0.054	1
DEK	0.122233	-0.0985229	0	0.054	1
CDKN2D	0.122233	-0.090395	0	0.054	1
SVIP	0.122244	-0.0863138	0	0.054	1
QPRT	0.122244	-0.0863138	0	0.054	1
SPON2	0.122244	-0.090395	0	0.054	1
THEMIS	0.122254	-0.0924313	0	0.054	1
CABP5	0.122299	-0.11063	0	0.054	1
WIPF1	0.123237	-0.119825	0.048	0.128	1
PRKCA	0.125554	0.0675859	0.095	0.044	1
SMCHD1	0.125579	-0.100595	0.024	0.093	1
GNB1	0.12592	-0.0966368	0.024	0.093	1
NEDD8	0.127785	-0.0740006	0	0.053	1
LAT	0.127785	-0.0740006	0	0.053	1
ARHGDIA	0.127785	-0.0740006	0	0.053	1
HNRNPL	0.127785	-0.0740006	0	0.053	1
LINC01641	0.127799	-0.0760601	0	0.053	1
MTHFD1L	0.127799	-0.0760601	0	0.053	1
EIF3A	0.127799	-0.0760601	0	0.053	1
TAF10	0.127799	-0.0760601	0	0.053	1
TPI1	0.127799	-0.0781167	0	0.053	1
DENND4A	0.127799	-0.0760601	0	0.053	1
UBE2G1	0.127799	-0.0760601	0	0.053	1
ICAM3	0.127799	-0.0760601	0	0.053	1
CTSZ	0.127799	-0.0760601	0	0.053	1
PIK3CD	0.127811	-0.0781167	0	0.053	1
PYHIN1	0.127811	-0.0781167	0	0.053	1
SPN	0.127811	-0.0781167	0	0.053	1
LSM14A	0.127811	-0.0781167	0	0.053	1
ZCCHC7	0.127811	-0.0801703	0	0.053	1
FOXO1	0.127811	-0.0801703	0	0.053	1
ARHGEF18	0.127811	-0.0801703	0	0.053	1
MAP4	0.127823	-0.0801703	0	0.053	1
CLIC1	0.127823	-0.0801703	0	0.053	1
CDC14A	0.127823	-0.0822211	0	0.053	1
HLA-DPB1	0.127823	-0.0822211	0	0.053	1
MAP3K5	0.127823	-0.0822211	0	0.053	1
KMT2E	0.127835	-0.0822211	0	0.053	1
TTC3	0.127835	-0.0822211	0	0.053	1
TOX	0.127845	-0.0842689	0	0.053	1
SLC2A3	0.127855	-0.0863138	0	0.053	1
BCL2L14	0.128159	-0.123631	0.048	0.126	1
LINC01505	0.128373	0.0840263	0.143	0.077	1
CYP19A1	0.128373	0.0840263	0.143	0.077	1
H3F3A	0.129536	-0.141511	0.024	0.092	1
LINC01320	0.13112	0.0759576	0.119	0.06	1
MIR4435-2HG	0.132318	0.0739156	0.119	0.06	1
LINC00299	0.133126	0.0986128	0.095	0.045	1
COPS9	0.133657	-0.0719381	0	0.051	1
ARAP2	0.133657	-0.0719381	0	0.051	1
ZNF652	0.133657	-0.0719381	0	0.051	1
IFI16	0.13367	-0.0740006	0	0.051	1
NUCKS1	0.13367	-0.0740006	0	0.051	1
BAZ2B	0.13367	-0.0740006	0	0.051	1
HNRNPD	0.13367	-0.0740006	0	0.051	1
SEMA5A	0.13367	-0.0740006	0	0.051	1
SKP1	0.13367	-0.0740006	0	0.051	1
CANX	0.13367	-0.0740006	0	0.051	1
RAB2A	0.13367	-0.0740006	0	0.051	1
VSIR	0.13367	-0.0740006	0	0.051	1
ATP5MD	0.13367	-0.0740006	0	0.051	1
LIME1	0.13367	-0.0740006	0	0.051	1
ASH1L	0.133683	-0.0760601	0	0.051	1
CTNNB1	0.133683	-0.0760601	0	0.051	1
NIPBL	0.133683	-0.0760601	0	0.051	1
CSNK1A1	0.133683	-0.0760601	0	0.051	1
CUTA	0.133683	-0.0760601	0	0.051	1
PABPN1	0.133683	-0.0760601	0	0.051	1
RPS27L	0.133683	-0.0760601	0	0.051	1
ZFP36	0.133683	-0.0760601	0	0.051	1
UXT	0.133683	-0.0760601	0	0.051	1
ARHGAP30	0.133683	-0.0781167	0	0.051	1
ACAP1	0.133683	-0.0781167	0	0.051	1
MORF4L1	0.133695	-0.0781167	0	0.051	1
ZNF207	0.133695	-0.0781167	0	0.051	1
RAPGEF6	0.133695	-0.0801703	0	0.051	1
CDC25B	0.133695	-0.0801703	0	0.051	1
ROMO1	0.133706	-0.0842689	0	0.051	1
ABHD17A	0.133716	-0.0822211	0	0.051	1
JPT1	0.133726	-0.0863138	0	0.051	1
TUBA4A	0.133744	-0.112637	0	0.051	1
SAMD12	0.136134	0.0819336	0.167	0.095	1
AP000676.5	0.137737	0.0863903	0.071	0.03	1
PBXIP1	0.139813	-0.0698727	0	0.05	1
TRIM56	0.139813	-0.0698727	0	0.05	1
GSTK1	0.139813	-0.0698727	0	0.05	1
PKIA-AS1	0.139813	-0.0698727	0	0.05	1
ANAPC16	0.139813	-0.0698727	0	0.05	1
HIPK3	0.139813	-0.0698727	0	0.05	1
PPIB	0.139813	-0.0698727	0	0.05	1
MBP	0.139813	-0.0698727	0	0.05	1
NDFIP1	0.139826	-0.0719381	0	0.05	1
BTN3A2	0.139826	-0.0719381	0	0.05	1
TAB2	0.139826	-0.0719381	0	0.05	1
PAN3	0.139826	-0.0719381	0	0.05	1
COX5A	0.139826	-0.0719381	0	0.05	1
HELZ	0.139826	-0.0719381	0	0.05	1
GRB2	0.139826	-0.0719381	0	0.05	1
TMC6	0.139826	-0.0719381	0	0.05	1
APOL6	0.139826	-0.0719381	0	0.05	1
NDUFB11	0.139826	-0.0719381	0	0.05	1
LAMTOR1	0.139839	-0.0740006	0	0.05	1
ATP2A3	0.139839	-0.0740006	0	0.05	1
TTC39C	0.139839	-0.0740006	0	0.05	1
ETV6	0.139851	-0.0760601	0	0.05	1
NPM1	0.139861	-0.0781167	0	0.05	1
PSMB1	0.139861	-0.0781167	0	0.05	1
NFATC2	0.139861	-0.0781167	0	0.05	1
IGLC2	0.139862	-0.0863138	0	0.05	1
MYOM2	0.139871	-0.0801703	0	0.05	1
CCND2	0.13988	-0.0822211	0	0.05	1
ITPR2	0.141452	0.0675859	0.095	0.045	1
LMBRD2	0.141665	0.0758668	0.048	0.017	1
LMCD1-AS1	0.142607	0.0655116	0.095	0.045	1
AC008415.1	0.142607	0.0634402	0.095	0.045	1
LINC01973	0.142607	0.0655116	0.095	0.045	1
NCOR1	0.1435	-0.0906793	0.024	0.089	1
ARFGEF3	0.143526	0.056786	0.071	0.03	1
KCNJ3	0.143768	0.0634402	0.095	0.045	1
KAZN	0.144108	0.0759576	0.119	0.062	1
RBFOX1	0.144197	0.0816365	0.238	0.153	1
LSAMP	0.144226	0.0858754	0.167	0.096	1
NUAK1	0.144579	0.0546814	0.071	0.03	1
FSIP1	0.144579	0.0546814	0.071	0.03	1
ARID1A	0.14627	-0.0678043	0	0.048	1
PPP1R21	0.14627	-0.0678043	0	0.048	1
GOLGA4	0.14627	-0.0678043	0	0.048	1
CD47	0.14627	-0.0678043	0	0.048	1
CSNK2B	0.14627	-0.0678043	0	0.048	1
SEM1	0.14627	-0.0678043	0	0.048	1
FAM120A	0.14627	-0.0678043	0	0.048	1
HNRNPF	0.14627	-0.0678043	0	0.048	1
ADAM10	0.14627	-0.0678043	0	0.048	1
TAF15	0.14627	-0.0678043	0	0.048	1
PSMC5	0.14627	-0.0678043	0	0.048	1
CLSTN1	0.146283	-0.0698727	0	0.048	1
AL513166.1	0.146283	-0.0698727	0	0.048	1
CAMK4	0.146283	-0.0698727	0	0.048	1
TAX1BP1	0.146283	-0.0698727	0	0.048	1
MTDH	0.146283	-0.0698727	0	0.048	1
MICU2	0.146283	-0.0698727	0	0.048	1
MDGA2	0.146283	-0.0698727	0	0.048	1
SNRPN	0.146283	-0.0698727	0	0.048	1
MECP2	0.146283	-0.0719381	0	0.048	1
PABPC4	0.146295	-0.0719381	0	0.048	1
FCMR	0.146295	-0.0719381	0	0.048	1
PLEK	0.146295	-0.0719381	0	0.048	1
TGOLN2	0.146295	-0.0719381	0	0.048	1
NOP58	0.146295	-0.0719381	0	0.048	1
CELF1	0.146295	-0.0719381	0	0.048	1
IL16	0.146295	-0.0719381	0	0.048	1
WSB1	0.146295	-0.0719381	0	0.048	1
CHST9	0.146295	-0.0719381	0	0.048	1
PPP3CA	0.146307	-0.0740006	0	0.048	1
MTPN	0.146307	-0.0740006	0	0.048	1
STAT4	0.146307	-0.0822211	0	0.048	1
PKM	0.146327	-0.0801703	0	0.048	1
CTSA	0.146337	-0.0883559	0	0.048	1
GPR107	0.146365	-0.0944647	0	0.048	1
LINC00882	0.146666	0.0698401	0.119	0.062	1
CACHD1	0.146717	0.0434453	0.048	0.017	1
HMGCS2	0.146717	0.0434453	0.048	0.017	1
AC092957.1	0.146717	0.0434453	0.048	0.017	1
AC008568.1	0.146717	0.0434453	0.048	0.017	1
PPP1R9A	0.146717	0.0434453	0.048	0.017	1
PSD3	0.146717	0.0434453	0.048	0.017	1
MYO1H	0.146717	0.0434453	0.048	0.017	1
MIR4713HG	0.146717	0.0434453	0.048	0.017	1
AC138420.1	0.146717	0.0434453	0.048	0.017	1
LINC01915	0.146717	0.0434453	0.048	0.017	1
AL121757.2	0.146717	0.0434453	0.048	0.017	1
CDH22	0.146717	0.0434453	0.048	0.017	1
PEX26	0.146717	0.0434453	0.048	0.017	1
AC233976.1	0.146717	0.0434453	0.048	0.017	1
Z96074.1	0.146717	0.0434453	0.048	0.017	1
CAMLG	0.147184	0.0819336	0.167	0.096	1
DYSF	0.147656	0.0413127	0.048	0.017	1
DMTN	0.147656	0.0413127	0.048	0.017	1
SAMHD1	0.148413	-0.125025	0.071	0.152	1
LCP2	0.15159	-0.114096	0.048	0.12	1
MGAT5	0.153044	-0.065733	0	0.047	1
PRPF40A	0.153044	-0.065733	0	0.047	1
PPP2R2B	0.153044	-0.065733	0	0.047	1
ABLIM1	0.153044	-0.065733	0	0.047	1
CLEC2D	0.153044	-0.065733	0	0.047	1
NDUFA12	0.153044	-0.065733	0	0.047	1
ARIH1	0.153044	-0.065733	0	0.047	1
SELENOW	0.153044	-0.065733	0	0.047	1
CCDC18-AS1	0.153057	-0.0678043	0	0.047	1
TPR	0.153057	-0.0678043	0	0.047	1
LCORL	0.153057	-0.0678043	0	0.047	1
FBXW7	0.153057	-0.0698727	0	0.047	1
HECA	0.153057	-0.0678043	0	0.047	1
CBX3	0.153057	-0.0678043	0	0.047	1
JAZF1	0.153057	-0.0678043	0	0.047	1
HIPK2	0.153057	-0.0678043	0	0.047	1
LEPROTL1	0.153057	-0.0698727	0	0.047	1
CARD16	0.153057	-0.0678043	0	0.047	1
KMT2A	0.153057	-0.0678043	0	0.047	1
GNPTAB	0.153057	-0.0678043	0	0.047	1
PPP2R5E	0.153057	-0.0678043	0	0.047	1
STRADA	0.153057	-0.0678043	0	0.047	1
DSTN	0.153057	-0.0678043	0	0.047	1
DIP2A	0.153057	-0.0678043	0	0.047	1
FCER1G	0.153069	-0.0698727	0	0.047	1
RAB10	0.153069	-0.0698727	0	0.047	1
PPP3R1	0.153069	-0.0698727	0	0.047	1
KLF3	0.153069	-0.0698727	0	0.047	1
TAF7	0.153069	-0.0698727	0	0.047	1
PDCD4	0.153069	-0.0698727	0	0.047	1
DGKZ	0.153069	-0.0698727	0	0.047	1
GPHN	0.153069	-0.0698727	0	0.047	1
ADCY7	0.153069	-0.0698727	0	0.047	1
NLRC5	0.153069	-0.0698727	0	0.047	1
ARID5B	0.15308	-0.0719381	0	0.047	1
DYNLL1	0.15308	-0.0719381	0	0.047	1
EIF4H	0.15308	-0.0740006	0	0.047	1
ZYX	0.15308	-0.0740006	0	0.047	1
EIF2S3	0.153091	-0.0740006	0	0.047	1
MAP3K1	0.153109	-0.0801703	0	0.047	1
SEL1L3	0.153132	0.0800076	0.143	0.08	1
ANXA6	0.15317	-0.12817	0.095	0.18	1
CCSER1	0.157458	0.0326372	0.143	0.08	1
LINGO2	0.15945	0.0863903	0.071	0.032	1
AC012494.1	0.159491	0.0655116	0.095	0.047	1
KRTCAP2	0.160155	-0.0636586	0	0.045	1
SH3BP2	0.160155	-0.0636586	0	0.045	1
CRYBG1	0.160155	-0.0636586	0	0.045	1
GIMAP4	0.160155	-0.0636586	0	0.045	1
PSIP1	0.160155	-0.0636586	0	0.045	1
SIGIRR	0.160155	-0.0636586	0	0.045	1
PPP1CC	0.160155	-0.0636586	0	0.045	1
AL138999.2	0.160155	-0.0636586	0	0.045	1
LINC00871	0.160155	-0.0636586	0	0.045	1
PTPRA	0.160155	-0.0636586	0	0.045	1
NCOA3	0.160155	-0.0636586	0	0.045	1
DUSP2	0.160167	-0.065733	0	0.045	1
STT3B	0.160167	-0.065733	0	0.045	1
HOPX	0.160167	-0.065733	0	0.045	1
KAT6A	0.160167	-0.065733	0	0.045	1
LY6E	0.160167	-0.0678043	0	0.045	1
SEC61B	0.160167	-0.065733	0	0.045	1
NAV2	0.160167	-0.0719381	0	0.045	1
PPP6R3	0.160167	-0.0678043	0	0.045	1
TECTA	0.160167	-0.065733	0	0.045	1
PTGES3	0.160167	-0.065733	0	0.045	1
AL355773.1	0.160167	-0.065733	0	0.045	1
PCNX1	0.160167	-0.065733	0	0.045	1
NDUFB10	0.160167	-0.065733	0	0.045	1
SLFN5	0.160167	-0.065733	0	0.045	1
POU2F2	0.160167	-0.065733	0	0.045	1
ATP11B	0.160179	-0.0678043	0	0.045	1
IGF2R	0.160179	-0.0678043	0	0.045	1
VMP1	0.160179	-0.0678043	0	0.045	1
GRK3	0.160179	-0.0678043	0	0.045	1
CYTH4	0.160179	-0.0678043	0	0.045	1
PTP4A2	0.160179	-0.0698727	0	0.045	1
ASAP1	0.160179	-0.134542	0	0.045	1
C11orf58	0.160179	-0.0740006	0	0.045	1
NDUFS6	0.16019	-0.0698727	0	0.045	1
RICTOR	0.16019	-0.0698727	0	0.045	1
BIRC3	0.16019	-0.0698727	0	0.045	1
EPSTI1	0.16019	-0.0698727	0	0.045	1
SRSF3	0.16019	-0.0719381	0	0.045	1
ENSG00000258077	0.160209	-0.0740006	0	0.045	1
CCL4	0.16021	-0.0781167	0	0.045	1
MAX	0.16024	-0.0924313	0	0.045	1
IGKC	0.160274	-0.277425	0	0.045	1
[truncated: 14,246 more rows]

## Sheet: S7. GSEA cluster 1 CTCs vs HPCs
Supplementary Data 7. Gene set enrichment analysis with HALLMARK dataset on DEGs from cluster 1 CTCs vs HPCs
pathway	pval	padj	log2err	ES	NES	size	leadingEdge
HALLMARK_ADIPOGENESIS	0.491228	0.614035	0.0925529	0.383699	0.977065	169	ENSG00000170027;ENSG00000050628;ENSG00000204291;ENSG00000187498;ENSG00000163541;ENSG00000152583
HALLMARK_ALLOGRAFT_REJECTION	3.91624e-05	0.00097906	0.557332	-0.699013	-1.74287	155	ENSG00000166710;ENSG00000105372;ENSG00000198918;ENSG00000206503;ENSG00000145425;ENSG00000163737;ENSG00000163682;ENSG00000204487;ENSG00000204592;ENSG00000170889;ENSG00000271503;ENSG00000019582;ENSG00000081237;ENSG00000112493;ENSG00000122862;ENSG00000160255;ENSG00000082074;ENSG00000180644;ENSG00000198821;ENSG00000204287;ENSG00000196924;ENSG00000145649;ENSG00000134954;ENSG00000173762;ENSG00000166501…
HALLMARK_ANDROGEN_RESPONSE	0.0234459	0.132952	0.352488	-0.633751	-1.48419	80	ENSG00000166710;ENSG00000101608;ENSG00000164120;ENSG00000112576;ENSG00000177189;ENSG00000145703;ENSG00000145779;ENSG00000266412;ENSG00000130066;ENSG00000150347;ENSG00000101558;ENSG00000183726;ENSG00000120899;ENSG00000170515;ENSG00000178573;ENSG00000103275;ENSG00000129128
HALLMARK_ANGIOGENESIS	0.0108281	0.0902344	0.38073	-0.817452	-1.58846	19	ENSG00000196154;ENSG00000163737;ENSG00000038427;ENSG00000099250;ENSG00000142192;ENSG00000102265;ENSG00000118971
HALLMARK_APICAL_JUNCTION	0.0697674	0.268336	0.21925	-0.551539	-1.35379	126	ENSG00000075624;ENSG00000108518;ENSG00000184009;ENSG00000081237;ENSG00000082074;ENSG00000163466;ENSG00000100345;ENSG00000035403;ENSG00000038427;ENSG00000131236;ENSG00000114353;ENSG00000147065;ENSG00000150093;ENSG00000196405;ENSG00000128340;ENSG00000002586;ENSG00000118680;ENSG00000171862;ENSG00000064666;ENSG00000197965;ENSG00000143217
HALLMARK_APICAL_SURFACE	0.4368	0.59027	0.0745501	-0.503249	-1.02461	27	ENSG00000011422;ENSG00000147168;ENSG00000107485;ENSG00000100385;ENSG00000254087;ENSG00000058453;ENSG00000142192;ENSG00000137845;ENSG00000112297;ENSG00000198646
HALLMARK_APOPTOSIS	0.0265904	0.132952	0.352488	-0.599055	-1.46122	118	ENSG00000265972;ENSG00000180644;ENSG00000135046;ENSG00000120885;ENSG00000026508;ENSG00000188641;ENSG00000100300;ENSG00000083799;ENSG00000143384;ENSG00000168394;ENSG00000087088;ENSG00000116824;ENSG00000101224;ENSG00000005339;ENSG00000172183;ENSG00000067900;ENSG00000125347;ENSG00000168036;ENSG00000023445;ENSG00000150593;ENSG00000130066;ENSG00000142192;ENSG00000221823;ENSG00000003402;ENSG00000142089…
HALLMARK_BILE_ACID_METABOLISM	0.817722	0.851793	0.0661326	0.349843	0.785625	78	ENSG00000124788;ENSG00000215193;ENSG00000152556;ENSG00000066583;ENSG00000169083;ENSG00000211448;ENSG00000104883;ENSG00000143171
HALLMARK_CHOLESTEROL_HOMEOSTASIS	0.267423	0.509989	0.102822	-0.521069	-1.1693	56	ENSG00000184009;ENSG00000120885;ENSG00000011422;ENSG00000172893;ENSG00000163191;ENSG00000168036;ENSG00000204842;ENSG00000135842;ENSG00000164111;ENSG00000146278;ENSG00000104823;ENSG00000079459;ENSG00000107331;ENSG00000147155;ENSG00000067064;ENSG00000198911;ENSG00000162236;ENSG00000160752
HALLMARK_COAGULATION	0.291803	0.509989	0.0982123	-0.487583	-1.12763	71	ENSG00000163737;ENSG00000135046;ENSG00000120885;ENSG00000071127;ENSG00000113140;ENSG00000136238;ENSG00000115956;ENSG00000197249;ENSG00000172354;ENSG00000102265;ENSG00000162909;ENSG00000169704;ENSG00000164733;ENSG00000136003;ENSG00000137801;ENSG00000088926;ENSG00000010810;ENSG00000261371;ENSG00000103811;ENSG00000111144;ENSG00000148180
HALLMARK_COMPLEMENT	0.102349	0.341163	0.179782	-0.513108	-1.28157	153	ENSG00000108518;ENSG00000271503;ENSG00000198668;ENSG00000163220;ENSG00000145649;ENSG00000135905;ENSG00000100453;ENSG00000114353;ENSG00000137193;ENSG00000120885;ENSG00000085265;ENSG00000160014;ENSG00000011422;ENSG00000043462;ENSG00000117984;ENSG00000107742;ENSG00000107485;ENSG00000113088;ENSG00000239836;ENSG00000254087;ENSG00000182866;ENSG00000164308;ENSG00000169946;ENSG00000109861;ENSG00000125347…
HALLMARK_DNA_REPAIR	0.294215	0.509989	0.0982123	-0.455637	-1.11279	121	ENSG00000107223;ENSG00000198931;ENSG00000180353;ENSG00000166337;ENSG00000100387;ENSG00000009413;ENSG00000175482;ENSG00000185825;ENSG00000143774;ENSG00000181222;ENSG00000167468;ENSG00000204356;ENSG00000129562;ENSG00000074319;ENSG00000134574;ENSG00000196235;ENSG00000196839;ENSG00000213246;ENSG00000106399;ENSG00000005075;ENSG00000149136;ENSG00000117748;ENSG00000170540;ENSG00000183336;ENSG00000132646…
HALLMARK_E2F_TARGETS	0.175497	0.438285	0.132846	-0.482893	-1.20314	146	ENSG00000187109;ENSG00000083642;ENSG00000124795;ENSG00000189159;ENSG00000101224;ENSG00000118007;ENSG00000138668;ENSG00000102974;ENSG00000164985;ENSG00000130816;ENSG00000183311;ENSG00000132341;ENSG00000108848;ENSG00000075131;ENSG00000136527;ENSG00000125835;ENSG00000161547;ENSG00000143815;ENSG00000170515;ENSG00000135316;ENSG00000129351;ENSG00000183011;ENSG00000103342;ENSG00000164754;ENSG00000196419…
HALLMARK_EPITHELIAL_MESENCHYMAL_TRANSITION	0.474747	0.608651	0.0728939	-0.408471	-0.988018	114	ENSG00000184347;ENSG00000008517;ENSG00000026025;ENSG00000100097;ENSG00000196924;ENSG00000115935;ENSG00000115738;ENSG00000038427;ENSG00000105329;ENSG00000150093;ENSG00000041982;ENSG00000026508;ENSG00000011422;ENSG00000142227;ENSG00000113140;ENSG00000167460
HALLMARK_ESTROGEN_RESPONSE_EARLY	0.42394	0.588806	0.100991	0.411289	1.01266	129	ENSG00000197321;ENSG00000166833;ENSG00000189337;ENSG00000187720;ENSG00000099204;ENSG00000164626;ENSG00000162104;ENSG00000185052;ENSG00000169083;ENSG00000155380;ENSG00000172493;ENSG00000136068;ENSG00000008838;ENSG00000082175;ENSG00000100003;ENSG00000096060;ENSG00000172137
HALLMARK_ESTROGEN_RESPONSE_LATE	0.36745	0.556742	0.0862866	-0.436369	-1.0593	115	ENSG00000163220;ENSG00000171791;ENSG00000115738;ENSG00000158747;ENSG00000026508;ENSG00000164919;ENSG00000109062;ENSG00000148700;ENSG00000170345;ENSG00000172893;ENSG00000058668;ENSG00000140284;ENSG00000172183;ENSG00000162434;ENSG00000128016;ENSG00000071242;ENSG00000150593;ENSG00000197249;ENSG00000158050;ENSG00000111679;ENSG00000005249;ENSG00000198722;ENSG00000029725
HALLMARK_FATTY_ACID_METABOLISM	0.20302	0.461409	0.123257	-0.493374	-1.19768	115	ENSG00000144724;ENSG00000100097;ENSG00000080824;ENSG00000164120;ENSG00000240972;ENSG00000197747;ENSG00000089248;ENSG00000092010;ENSG00000105607;ENSG00000151726;ENSG00000148090;ENSG00000138029;ENSG00000110090;ENSG00000149925;ENSG00000117592;ENSG00000128245;ENSG00000156587;ENSG00000135821;ENSG00000134333;ENSG00000074416;ENSG00000111897;ENSG00000104823;ENSG00000198856;ENSG00000101365;ENSG00000067064…
HALLMARK_G2M_CHECKPOINT	0.407285	0.588806	0.0799859	-0.411714	-1.02505	145	ENSG00000109971;ENSG00000198830;ENSG00000105329;ENSG00000153187;ENSG00000083642;ENSG00000115053;ENSG00000125148;ENSG00000085224;ENSG00000053254;ENSG00000189159;ENSG00000101224;ENSG00000111371;ENSG00000007168;ENSG00000118007;ENSG00000138668;ENSG00000108424;ENSG00000102974;ENSG00000134250;ENSG00000167088;ENSG00000136527;ENSG00000161547;ENSG00000143815;ENSG00000182944;ENSG00000117505;ENSG00000083896…
HALLMARK_GLYCOLYSIS	0.8975	0.915816	0.0610364	0.299084	0.740562	135	ENSG00000152952;ENSG00000115163;ENSG00000033170
HALLMARK_HEDGEHOG_SIGNALING	0.305994	0.509989	0.0931455	-0.583172	-1.15423	21	ENSG00000100345;ENSG00000205336;ENSG00000182168;ENSG00000099250;ENSG00000126016
HALLMARK_HEME_METABOLISM	0.798013	0.84895	0.0473534	-0.336166	-0.837562	146	ENSG00000112576;ENSG00000100354;ENSG00000175567;ENSG00000114166;ENSG00000172270;ENSG00000113580;ENSG00000153113;ENSG00000266412;ENSG00000109787;ENSG00000123240;ENSG00000114126;ENSG00000135655;ENSG00000100592;ENSG00000136732;ENSG00000140743;ENSG00000119801;ENSG00000075413;ENSG00000187735;ENSG00000198900;ENSG00000165272;ENSG00000118689;ENSG00000164733;ENSG00000006459;ENSG00000001084;ENSG00000034677…
HALLMARK_HYPOXIA	0.00391305	0.0456231	0.407018	-0.645947	-1.59193	129	ENSG00000196154;ENSG00000067082;ENSG00000111640;ENSG00000120129;ENSG00000100345;ENSG00000240972;ENSG00000133639;ENSG00000134954;ENSG00000171791;ENSG00000137193;ENSG00000121966;ENSG00000011422;ENSG00000145287;ENSG00000074800;ENSG00000125148;ENSG00000069667;ENSG00000170345;ENSG00000182718;ENSG00000147257;ENSG00000102144;ENSG00000168214;ENSG00000059804;ENSG00000172183;ENSG00000095015;ENSG00000113580…
HALLMARK_IL2_STAT5_SIGNALING	0.228956	0.476992	0.11524	-0.464503	-1.1587	154	ENSG00000204487;ENSG00000110080;ENSG00000124942;ENSG00000067082;ENSG00000027075;ENSG00000171791;ENSG00000112576;ENSG00000137193;ENSG00000077984;ENSG00000026508;ENSG00000117091;ENSG00000188404;ENSG00000069667;ENSG00000100385;ENSG00000028137;ENSG00000110324;ENSG00000110651;ENSG00000059804;ENSG00000148834;ENSG00000099250;ENSG00000085563;ENSG00000112149;ENSG00000101160;ENSG00000171476;ENSG00000124151…
HALLMARK_IL6_JAK_STAT3_SIGNALING	0.258481	0.509989	0.104733	-0.51453	-1.16757	62	ENSG00000163737;ENSG00000204487;ENSG00000137193;ENSG00000105329;ENSG00000026508;ENSG00000147168;ENSG00000115415;ENSG00000028137;ENSG00000115232;ENSG00000125347;ENSG00000179295;ENSG00000141506;ENSG00000168610
HALLMARK_INFLAMMATORY_RESPONSE	0.297697	0.509989	0.0972151	-0.444386	-1.10111	132	ENSG00000271503;ENSG00000185885;ENSG00000112493;ENSG00000067082;ENSG00000168685;ENSG00000011422;ENSG00000117091;ENSG00000142227;ENSG00000070961;ENSG00000043462;ENSG00000188404;ENSG00000100385;ENSG00000147257;ENSG00000028137;ENSG00000110324;ENSG00000254087;ENSG00000182866;ENSG00000100906;ENSG00000187764;ENSG00000125347;ENSG00000172575;ENSG00000169851;ENSG00000160932;ENSG00000141506;ENSG00000130303…
HALLMARK_INTERFERON_ALPHA_RESPONSE	0.0234309	0.132952	0.352488	-0.643965	-1.51443	87	ENSG00000166710;ENSG00000204525;ENSG00000265972;ENSG00000185885;ENSG00000019582;ENSG00000185201;ENSG00000188404;ENSG00000204264;ENSG00000239836;ENSG00000187608;ENSG00000100911;ENSG00000168394;ENSG00000172183;ENSG00000120690;ENSG00000125347;ENSG00000196776;ENSG00000160932;ENSG00000162645;ENSG00000130303;ENSG00000092010;ENSG00000142089
HALLMARK_INTERFERON_GAMMA_RESPONSE	0.0415171	0.188714	0.321776	-0.549622	-1.39462	172	ENSG00000166710;ENSG00000206450;ENSG00000206503;ENSG00000271503;ENSG00000265972;ENSG00000019582;ENSG00000185201;ENSG00000112493;ENSG00000101347;ENSG00000133639;ENSG00000145649;ENSG00000137193;ENSG00000173821;ENSG00000043462;ENSG00000125148;ENSG00000196126;ENSG00000115415;ENSG00000213809;ENSG00000153064;ENSG00000100385;ENSG00000204264;ENSG00000239836;ENSG00000110324;ENSG00000187608;ENSG00000100906…
HALLMARK_KRAS_SIGNALING_DN	0.687192	0.7809	0.0734381	0.377053	0.859226	83	ENSG00000109906;ENSG00000198626;ENSG00000185345;ENSG00000145996;ENSG00000145934;ENSG00000135903;ENSG00000183150
HALLMARK_KRAS_SIGNALING_UP	0.659504	0.766865	0.0560596	-0.356529	-0.883158	133	ENSG00000163736;ENSG00000152348;ENSG00000160255;ENSG00000168685;ENSG00000162511;ENSG00000134954;ENSG00000115738;ENSG00000127920;ENSG00000121966;ENSG00000011422;ENSG00000057657;ENSG00000104894;ENSG00000185811;ENSG00000136167;ENSG00000147168;ENSG00000028137;ENSG00000204264;ENSG00000110324;ENSG00000073849;ENSG00000095015;ENSG00000099250;ENSG00000085563;ENSG00000023445;ENSG00000158869;ENSG00000163131…
HALLMARK_MITOTIC_SPINDLE	0.719064	0.781591	0.0525899	-0.34656	-0.872932	166	ENSG00000196924;ENSG00000077549;ENSG00000100345;ENSG00000070831;ENSG00000035403;ENSG00000184640;ENSG00000170776;ENSG00000141298;ENSG00000127824;ENSG00000198586;ENSG00000165527;ENSG00000099331;ENSG00000100242;ENSG00000092820;ENSG00000089820;ENSG00000119397;ENSG00000067900;ENSG00000126756;ENSG00000007168;ENSG00000141522;ENSG00000155903;ENSG00000164327;ENSG00000158987;ENSG00000134516;ENSG00000134250…
HALLMARK_MTORC1_SIGNALING	0.157191	0.41366	0.142057	-0.483716	-1.21841	166	ENSG00000198431;ENSG00000102879;ENSG00000228716;ENSG00000160255;ENSG00000111640;ENSG00000196262;ENSG00000121966;ENSG00000179218;ENSG00000109062;ENSG00000074800;ENSG00000148700;ENSG00000127824;ENSG00000138071;ENSG00000120742;ENSG00000115091;ENSG00000172893;ENSG00000102144;ENSG00000109332;ENSG00000124783;ENSG00000166598;ENSG00000059804;ENSG00000109861;ENSG00000111669;ENSG00000125977;ENSG00000127022…
HALLMARK_MYC_TARGETS_V1	6.36757e-07	3.18378e-05	0.659444	-0.728673	-1.8697	183	ENSG00000109475;ENSG00000137154;ENSG00000089157;ENSG00000149273;ENSG00000140988;ENSG00000063177;ENSG00000204628;ENSG00000188846;ENSG00000089009;ENSG00000070756;ENSG00000116251;ENSG00000083845;ENSG00000124614;ENSG00000114942;ENSG00000187109;ENSG00000196262;ENSG00000169564;ENSG00000125743;ENSG00000169714;ENSG00000135486;ENSG00000161960;ENSG00000122566;ENSG00000110321;ENSG00000153187;ENSG00000101182…
HALLMARK_MYC_TARGETS_V2	0.467427	0.608651	0.0720033	-0.461052	-1.00027	42	ENSG00000181163;ENSG00000122565;ENSG00000158050;ENSG00000133316;ENSG00000170515;ENSG00000115541;ENSG00000088205;ENSG00000101361;ENSG00000120800;ENSG00000070814
HALLMARK_MYOGENESIS	0.18408	0.438285	0.161979	0.505841	1.21571	109	ENSG00000197321;ENSG00000196569;ENSG00000204291;ENSG00000166833;ENSG00000082781;ENSG00000099204;ENSG00000152556;ENSG00000140945;ENSG00000198947;ENSG00000162104;ENSG00000170624;ENSG00000065534;ENSG00000017427
HALLMARK_NOTCH_SIGNALING	0.344992	0.54193	0.086795	-0.578195	-1.12354	19	ENSG00000113558;ENSG00000134250;ENSG00000100387;ENSG00000148737;ENSG00000106003;ENSG00000137486;ENSG00000117362;ENSG00000055130
HALLMARK_OXIDATIVE_PHOSPHORYLATION	0.00456231	0.0456231	0.407018	-0.58848	-1.51804	195	ENSG00000124172;ENSG00000127184;ENSG00000156467;ENSG00000127540;ENSG00000131143;ENSG00000169020;ENSG00000169100;ENSG00000167283;ENSG00000090266;ENSG00000164919;ENSG00000111716;ENSG00000125356;ENSG00000135390;ENSG00000189043;ENSG00000183648;ENSG00000126267;ENSG00000075415;ENSG00000185883;ENSG00000170906;ENSG00000110955;ENSG00000087088;ENSG00000112695;ENSG00000184076;ENSG00000113732;ENSG00000099795…
HALLMARK_P53_PATHWAY	0.0500323	0.208468	0.321776	-0.565553	-1.40909	146	ENSG00000112306;ENSG00000130255;ENSG00000196154;ENSG00000063177;ENSG00000204628;ENSG00000265972;ENSG00000133639;ENSG00000112576;ENSG00000105329;ENSG00000197747;ENSG00000055163;ENSG00000111716;ENSG00000154217;ENSG00000117984;ENSG00000170345;ENSG00000185650;ENSG00000110651;ENSG00000168394;ENSG00000087088;ENSG00000118640;ENSG00000185088;ENSG00000130066;ENSG00000142192;ENSG00000148175;ENSG00000111424…
HALLMARK_PANCREAS_BETA_CELLS	0.418239	0.588806	0.0758887	-0.546187	-1.05385	18	ENSG00000140319;ENSG00000150907;ENSG00000140612;ENSG00000111424;ENSG00000143742;ENSG00000109911;ENSG00000114902;ENSG00000144867
HALLMARK_PEROXISOME	0.715928	0.781591	0.0519512	-0.357577	-0.832802	74	ENSG00000070756;ENSG00000169714;ENSG00000100300;ENSG00000140284;ENSG00000085563;ENSG00000197448;ENSG00000159692;ENSG00000214253;ENSG00000151726;ENSG00000126432;ENSG00000128245;ENSG00000142168;ENSG00000116171;ENSG00000182985;ENSG00000119541;ENSG00000117528;ENSG00000013364
HALLMARK_PI3K_AKT_MTOR_SIGNALING	0.0765391	0.273354	0.208955	-0.571811	-1.35815	91	ENSG00000108518;ENSG00000172757;ENSG00000166501;ENSG00000166913;ENSG00000121966;ENSG00000111229;ENSG00000179218;ENSG00000172531;ENSG00000177189;ENSG00000171862;ENSG00000138071;ENSG00000147168;ENSG00000115091;ENSG00000175387;ENSG00000109332;ENSG00000136238;ENSG00000182866;ENSG00000166598;ENSG00000143761;ENSG00000182621;ENSG00000141522;ENSG00000204435;ENSG00000179295;ENSG00000161011;ENSG00000114302…
HALLMARK_PROTEIN_SECRETION	0.137417	0.404168	0.152145	-0.533693	-1.27126	92	ENSG00000087460;ENSG00000177189;ENSG00000105669;ENSG00000143761;ENSG00000109861;ENSG00000104388;ENSG00000144674;ENSG00000135404;ENSG00000042753;ENSG00000170348;ENSG00000166747;ENSG00000066777;ENSG00000137845;ENSG00000163399;ENSG00000142168;ENSG00000100030;ENSG00000107862;ENSG00000119541;ENSG00000074319;ENSG00000105402;ENSG00000198964;ENSG00000138768;ENSG00000143401;ENSG00000132842;ENSG00000161203…
HALLMARK_REACTIVE_OXYGEN_SPECIES_PATHWAY	0.0244527	0.132952	0.352488	-0.709168	-1.55547	45	ENSG00000087086;ENSG00000198431;ENSG00000171223;ENSG00000008394;ENSG00000130592;ENSG00000129355;ENSG00000175806;ENSG00000197971;ENSG00000117592;ENSG00000142168;ENSG00000167468;ENSG00000103415;ENSG00000134248;ENSG00000136810;ENSG00000103222;ENSG00000171867;ENSG00000001084;ENSG00000115694;ENSG00000152804;ENSG00000104687;ENSG00000121691;ENSG00000177556
HALLMARK_SPERMATOGENESIS	0.994898	0.994898	0.0571259	0.21958	0.493038	70	ENSG00000152495;ENSG00000081985;ENSG00000001626;ENSG00000179603;ENSG00000042813;ENSG00000187323;ENSG00000166796;ENSG00000198765;ENSG00000111305;ENSG00000104755;ENSG00000123496
HALLMARK_TGF_BETA_SIGNALING	0.214171	0.465588	0.116739	-0.57183	-1.25736	46	ENSG00000171223;ENSG00000115738;ENSG00000067560;ENSG00000105329;ENSG00000172531;ENSG00000054267;ENSG00000109332;ENSG00000168036;ENSG00000088832;ENSG00000064393;ENSG00000197323;ENSG00000166949;ENSG00000018408;ENSG00000144136;ENSG00000137801;ENSG00000106799;ENSG00000159128;ENSG00000101966
HALLMARK_TNFA_SIGNALING_VIA_NFKB	0.00433718	0.0456231	0.407018	-0.641558	-1.59114	136	ENSG00000271503;ENSG00000171223;ENSG00000173812;ENSG00000067082;ENSG00000127528;ENSG00000120129;ENSG00000168685;ENSG00000133639;ENSG00000115738;ENSG00000189067;ENSG00000041982;ENSG00000026508;ENSG00000011422;ENSG00000162407;ENSG00000070961;ENSG00000170345;ENSG00000160888;ENSG00000143384;ENSG00000100906;ENSG00000059804;ENSG00000168394;ENSG00000275302;ENSG00000125347;ENSG00000128016;ENSG00000145779…
HALLMARK_UNFOLDED_PROTEIN_RESPONSE	0.152429	0.41366	0.144631	-0.531227	-1.25186	88	ENSG00000164587;ENSG00000167658;ENSG00000156976;ENSG00000164924;ENSG00000161960;ENSG00000179218;ENSG00000120742;ENSG00000124783;ENSG00000166598;ENSG00000181163;ENSG00000140612;ENSG00000044574;ENSG00000175334;ENSG00000039123;ENSG00000129128;ENSG00000168209;ENSG00000143870;ENSG00000197930;ENSG00000170759;ENSG00000089280;ENSG00000100219;ENSG00000134109;ENSG00000114867;ENSG00000111596;ENSG00000130520…
HALLMARK_UV_RESPONSE_DN	0.346835	0.54193	0.114751	0.430858	1.05429	122	ENSG00000160145;ENSG00000124788;ENSG00000153904;ENSG00000156113;ENSG00000196975;ENSG00000173482;ENSG00000101333;ENSG00000104067;ENSG00000198873;ENSG00000159216;ENSG00000049323;ENSG00000109452
HALLMARK_UV_RESPONSE_UP	0.136066	0.404168	0.152145	-0.525136	-1.27274	106	ENSG00000171223;ENSG00000133639;ENSG00000139644;ENSG00000112576;ENSG00000153187;ENSG00000127824;ENSG00000137403;ENSG00000170345;ENSG00000254087;ENSG00000100906;ENSG00000168394;ENSG00000172270;ENSG00000125347;ENSG00000172575;ENSG00000085563;ENSG00000130741;ENSG00000178980;ENSG00000069974;ENSG00000131446;ENSG00000042753;ENSG00000132002;ENSG00000161011;ENSG00000149925;ENSG00000165272;ENSG00000115419…
HALLMARK_WNT_BETA_CATENIN_SIGNALING	0.534091	0.65133	0.0652353	-0.459626	-0.935316	28	ENSG00000081059;ENSG00000168214;ENSG00000168036;ENSG00000118971;ENSG00000151694;ENSG00000138795
HALLMARK_XENOBIOTIC_METABOLISM	0.552239	0.657427	0.0855357	0.382689	0.941714	128	ENSG00000111885;ENSG00000091831;ENSG00000117594;ENSG00000077942;ENSG00000138356;ENSG00000186115;ENSG00000017427;ENSG00000151790;ENSG00000108242;ENSG00000101076;ENSG00000106853

## Sheet: S8. GSEA cluster 2 CTCs vs HPCs
Supplementary Data 8. Gene set enrichment analysis with HALLMARK dataset on DEGs from cluster 2 CTCs vs HPCs
pathway	pval	padj	log2err	ES	NES	size	leadingEdge
HALLMARK_ADIPOGENESIS	0.855118	0.934409	0.0419082	-0.310363	-0.798727	169	ENSG00000150991;ENSG00000127540;ENSG00000175567;ENSG00000168497;ENSG00000184076;ENSG00000099795;ENSG00000171723;ENSG00000123091;ENSG00000150593;ENSG00000100612;ENSG00000138032;ENSG00000131174;ENSG00000116171;ENSG00000148175;ENSG00000162368;ENSG00000177156;ENSG00000111775;ENSG00000129625;ENSG00000149925;ENSG00000105379;ENSG00000069849;ENSG00000167468;ENSG00000142168;ENSG00000135018;ENSG00000128609…
HALLMARK_ALLOGRAFT_REJECTION	1.61904e-10	8.09518e-09	0.826657	-0.807902	-2.05143	155	ENSG00000166710;ENSG00000105372;ENSG00000198918;ENSG00000206503;ENSG00000145425;ENSG00000163682;ENSG00000204592;ENSG00000204487;ENSG00000163737;ENSG00000170889;ENSG00000271503;ENSG00000019582;ENSG00000081237;ENSG00000112493;ENSG00000082074;ENSG00000160255;ENSG00000198821;ENSG00000180644;ENSG00000204287;ENSG00000196924;ENSG00000122862;ENSG00000112576;ENSG00000145649;ENSG00000134954;ENSG00000173762…
HALLMARK_ANDROGEN_RESPONSE	0.0245029	0.153143	0.352488	-0.630627	-1.47318	80	ENSG00000166710;ENSG00000101608;ENSG00000164120;ENSG00000112576;ENSG00000177189;ENSG00000145779;ENSG00000266412;ENSG00000150347;ENSG00000130066;ENSG00000145703;ENSG00000033800;ENSG00000120899;ENSG00000196419;ENSG00000183726;ENSG00000096060;ENSG00000101558;ENSG00000178573;ENSG00000170515;ENSG00000103275;ENSG00000129128;ENSG00000198648;ENSG00000065135;ENSG00000140526;ENSG00000076554
HALLMARK_ANGIOGENESIS	0.108453	0.318979	0.169571	-0.729941	-1.40603	19	ENSG00000196154;ENSG00000163737;ENSG00000038427;ENSG00000118971
HALLMARK_APICAL_JUNCTION	0.0943089	0.294715	0.184706	-0.516781	-1.28195	126	ENSG00000075624;ENSG00000108518;ENSG00000184009;ENSG00000081237;ENSG00000082074;ENSG00000163466;ENSG00000100345;ENSG00000196405;ENSG00000035403;ENSG00000131236;ENSG00000147065;ENSG00000150093;ENSG00000002586;ENSG00000128340;ENSG00000114353;ENSG00000118680;ENSG00000171862;ENSG00000172260;ENSG00000038427;ENSG00000064666
HALLMARK_APICAL_SURFACE	0.647541	0.830181	0.05653	-0.428916	-0.863973	27	ENSG00000100385;ENSG00000147168;ENSG00000058453;ENSG00000107485;ENSG00000254087;ENSG00000137845;ENSG00000112297
HALLMARK_APOPTOSIS	0.0150834	0.107739	0.38073	-0.606282	-1.49871	118	ENSG00000265972;ENSG00000180644;ENSG00000135046;ENSG00000116824;ENSG00000120885;ENSG00000026508;ENSG00000100300;ENSG00000083799;ENSG00000143384;ENSG00000067900;ENSG00000168394;ENSG00000125347;ENSG00000087088;ENSG00000118971;ENSG00000172183;ENSG00000101224;ENSG00000005339;ENSG00000168036;ENSG00000221823;ENSG00000023445;ENSG00000150593;ENSG00000197081;ENSG00000069702;ENSG00000130066;ENSG00000003402…
HALLMARK_BILE_ACID_METABOLISM	0.304348	0.476948	0.128789	0.452508	1.1004	78	ENSG00000124788;ENSG00000172817;ENSG00000140284;ENSG00000146233;ENSG00000135241;ENSG00000186350;ENSG00000117528;ENSG00000215193;ENSG00000104883
HALLMARK_CHOLESTEROL_HOMEOSTASIS	0.91097	0.934409	0.0394367	-0.304375	-0.683103	56	ENSG00000184009;ENSG00000120885;ENSG00000163191;ENSG00000168036;ENSG00000204842;ENSG00000164111;ENSG00000146278;ENSG00000104823;ENSG00000079459;ENSG00000067992;ENSG00000107331;ENSG00000170017;ENSG00000147155
HALLMARK_COAGULATION	0.134087	0.346488	0.152145	-0.557844	-1.28002	71	ENSG00000163737;ENSG00000135046;ENSG00000120885;ENSG00000010810;ENSG00000071127;ENSG00000113140;ENSG00000197249;ENSG00000136238;ENSG00000115956;ENSG00000172354;ENSG00000102265;ENSG00000169704;ENSG00000162909
HALLMARK_COMPLEMENT	0.0544323	0.215762	0.24134	-0.533681	-1.35415	153	ENSG00000108518;ENSG00000271503;ENSG00000198668;ENSG00000163220;ENSG00000145649;ENSG00000100453;ENSG00000137193;ENSG00000120885;ENSG00000010810;ENSG00000160014;ENSG00000114353;ENSG00000043462;ENSG00000117984;ENSG00000107742;ENSG00000197249;ENSG00000085265;ENSG00000107485;ENSG00000113088;ENSG00000239836;ENSG00000135655;ENSG00000182866;ENSG00000254087;ENSG00000125347;ENSG00000164308;ENSG00000114423…
HALLMARK_DNA_REPAIR	0.479608	0.705307	0.0707899	-0.403312	-1.00159	121	ENSG00000107223;ENSG00000198931;ENSG00000180353;ENSG00000166337;ENSG00000196839;ENSG00000100387;ENSG00000009413;ENSG00000175482;ENSG00000185825;ENSG00000143774;ENSG00000181222;ENSG00000167468;ENSG00000204356;ENSG00000129562;ENSG00000196235;ENSG00000074319;ENSG00000134574;ENSG00000213246;ENSG00000005075;ENSG00000106399;ENSG00000134698;ENSG00000170540;ENSG00000117748;ENSG00000149136;ENSG00000183336…
HALLMARK_E2F_TARGETS	0.296825	0.476948	0.095288	-0.434629	-1.09455	146	ENSG00000187109;ENSG00000124795;ENSG00000189159;ENSG00000101224;ENSG00000118007;ENSG00000075131;ENSG00000138668;ENSG00000102974;ENSG00000164985;ENSG00000130816;ENSG00000183311;ENSG00000132341;ENSG00000108848;ENSG00000161547;ENSG00000125835;ENSG00000196419;ENSG00000136527;ENSG00000143815;ENSG00000170515;ENSG00000135316;ENSG00000129351;ENSG00000183011;ENSG00000103342;ENSG00000164754;ENSG00000111276…
HALLMARK_EPITHELIAL_MESENCHYMAL_TRANSITION	0.152455	0.346488	0.183024	0.474107	1.21705	114	ENSG00000184347;ENSG00000152952;ENSG00000041982;ENSG00000196569;ENSG00000187498;ENSG00000108821;ENSG00000152377;ENSG00000140937;ENSG00000170558;ENSG00000182985;ENSG00000148848;ENSG00000087303;ENSG00000011422;ENSG00000106483;ENSG00000138829;ENSG00000170624;ENSG00000164176;ENSG00000122786
HALLMARK_ESTROGEN_RESPONSE_EARLY	0.880065	0.934409	0.0419082	-0.308947	-0.767031	129	ENSG00000123066;ENSG00000171791;ENSG00000158747;ENSG00000071242;ENSG00000026508;ENSG00000109062;ENSG00000148700;ENSG00000170345;ENSG00000127152;ENSG00000120690;ENSG00000166833;ENSG00000162894;ENSG00000099204;ENSG00000164741;ENSG00000156299;ENSG00000096060;ENSG00000096968;ENSG00000069020;ENSG00000136068;ENSG00000185697;ENSG00000033327;ENSG00000165272;ENSG00000169583;ENSG00000172575;ENSG00000140526…
HALLMARK_ESTROGEN_RESPONSE_LATE	0.612378	0.830181	0.0588438	-0.377122	-0.926771	115	ENSG00000163220;ENSG00000171791;ENSG00000158747;ENSG00000115738;ENSG00000071242;ENSG00000026508;ENSG00000164919;ENSG00000109062;ENSG00000148700;ENSG00000170345;ENSG00000197249;ENSG00000162434;ENSG00000058668;ENSG00000172183;ENSG00000128016;ENSG00000150593;ENSG00000158050;ENSG00000111679;ENSG00000029725;ENSG00000156299;ENSG00000096060;ENSG00000096968;ENSG00000105379;ENSG00000136068;ENSG00000136770…
HALLMARK_FATTY_ACID_METABOLISM	0.967427	0.967427	0.0377705	-0.273412	-0.671904	115	ENSG00000164120;ENSG00000080824;ENSG00000240972;ENSG00000100097;ENSG00000197747;ENSG00000089248;ENSG00000138698;ENSG00000105607;ENSG00000092010;ENSG00000138029;ENSG00000149925;ENSG00000110090;ENSG00000128245;ENSG00000117592;ENSG00000111897;ENSG00000156587;ENSG00000135821;ENSG00000134333;ENSG00000083123;ENSG00000104823;ENSG00000198856;ENSG00000101365;ENSG00000151726;ENSG00000119471;ENSG00000067064…
HALLMARK_G2M_CHECKPOINT	0.301587	0.476948	0.0943564	-0.434752	-1.09489	145	ENSG00000109971;ENSG00000198830;ENSG00000105329;ENSG00000153187;ENSG00000115053;ENSG00000125148;ENSG00000053254;ENSG00000189159;ENSG00000101224;ENSG00000118007;ENSG00000111371;ENSG00000007168;ENSG00000138668;ENSG00000102974;ENSG00000108424;ENSG00000134250;ENSG00000036257;ENSG00000166949;ENSG00000161547;ENSG00000167088;ENSG00000136527;ENSG00000143815;ENSG00000117505;ENSG00000198900;ENSG00000182944…
HALLMARK_GLYCOLYSIS	0.817308	0.928759	0.0447749	-0.323731	-0.808727	135	ENSG00000196262;ENSG00000240972;ENSG00000147257;ENSG00000026508;ENSG00000121966;ENSG00000074800;ENSG00000038427;ENSG00000172183;ENSG00000067225;ENSG00000111669;ENSG00000068796;ENSG00000044574;ENSG00000177156;ENSG00000082212;ENSG00000149925;ENSG00000164442;ENSG00000188994;ENSG00000142168;ENSG00000168209;ENSG00000120708;ENSG00000134333;ENSG00000033170;ENSG00000102144;ENSG00000136213;ENSG00000128989…
HALLMARK_HEDGEHOG_SIGNALING	0.6416	0.830181	0.0558265	-0.437612	-0.853428	21	ENSG00000100345;ENSG00000182168;ENSG00000205336;ENSG00000196712;ENSG00000092964;ENSG00000126016
HALLMARK_HEME_METABOLISM	0.780952	0.928759	0.0464155	-0.332366	-0.837012	146	ENSG00000112576;ENSG00000175567;ENSG00000159023;ENSG00000153113;ENSG00000135655;ENSG00000114166;ENSG00000113580;ENSG00000172270;ENSG00000266412;ENSG00000109787;ENSG00000114126;ENSG00000123240;ENSG00000073921;ENSG00000100354;ENSG00000100592;ENSG00000136732;ENSG00000198900;ENSG00000140743;ENSG00000165219;ENSG00000119801;ENSG00000187735;ENSG00000104765;ENSG00000165272;ENSG00000118689;ENSG00000164733…
HALLMARK_HYPOXIA	0.0484908	0.215762	0.321776	-0.569248	-1.41329	129	ENSG00000196154;ENSG00000069667;ENSG00000067082;ENSG00000111640;ENSG00000120129;ENSG00000100345;ENSG00000240972;ENSG00000133639;ENSG00000134954;ENSG00000171791;ENSG00000137193;ENSG00000147257;ENSG00000145287;ENSG00000121966;ENSG00000074800;ENSG00000125148;ENSG00000170345;ENSG00000182718;ENSG00000059804;ENSG00000113580;ENSG00000172183;ENSG00000095015;ENSG00000111669;ENSG00000128016;ENSG00000109046…
HALLMARK_IL2_STAT5_SIGNALING	0.14867	0.346488	0.141225	-0.472508	-1.19949	154	ENSG00000204487;ENSG00000124942;ENSG00000069667;ENSG00000067082;ENSG00000027075;ENSG00000112576;ENSG00000171791;ENSG00000137193;ENSG00000152061;ENSG00000077984;ENSG00000026508;ENSG00000117091;ENSG00000188404;ENSG00000100385;ENSG00000028137;ENSG00000110324;ENSG00000110651;ENSG00000059804;ENSG00000118971;ENSG00000148834;ENSG00000101160;ENSG00000197081;ENSG00000064393;ENSG00000171476;ENSG00000124151…
HALLMARK_IL6_JAK_STAT3_SIGNALING	0.0604134	0.215762	0.231127	-0.622765	-1.41931	62	ENSG00000204487;ENSG00000163737;ENSG00000137193;ENSG00000105329;ENSG00000026508;ENSG00000147168;ENSG00000115415;ENSG00000028137;ENSG00000115232;ENSG00000125347;ENSG00000177885;ENSG00000179295;ENSG00000168610;ENSG00000141506;ENSG00000243646
HALLMARK_INFLAMMATORY_RESPONSE	0.241214	0.476948	0.108394	-0.456563	-1.14073	132	ENSG00000271503;ENSG00000185885;ENSG00000112493;ENSG00000067082;ENSG00000168685;ENSG00000147257;ENSG00000117091;ENSG00000142227;ENSG00000188404;ENSG00000100385;ENSG00000043462;ENSG00000028137;ENSG00000110324;ENSG00000100906;ENSG00000182866;ENSG00000254087;ENSG00000125347;ENSG00000187764;ENSG00000070961;ENSG00000196352;ENSG00000160932;ENSG00000141506;ENSG00000130303;ENSG00000102265;ENSG00000165168…
HALLMARK_INTERFERON_ALPHA_RESPONSE	0.0296952	0.164974	0.352488	-0.614453	-1.465	87	ENSG00000166710;ENSG00000204525;ENSG00000265972;ENSG00000185885;ENSG00000019582;ENSG00000185201;ENSG00000188404;ENSG00000120690;ENSG00000239836;ENSG00000204264;ENSG00000187608;ENSG00000100911;ENSG00000168394;ENSG00000125347;ENSG00000172183;ENSG00000133106;ENSG00000196776;ENSG00000160932;ENSG00000162645;ENSG00000130303;ENSG00000013374;ENSG00000142089;ENSG00000092010
HALLMARK_INTERFERON_GAMMA_RESPONSE	0.000467572	0.00779286	0.498493	-0.643438	-1.65989	172	ENSG00000166710;ENSG00000206450;ENSG00000206503;ENSG00000265972;ENSG00000271503;ENSG00000019582;ENSG00000185201;ENSG00000112493;ENSG00000133639;ENSG00000145649;ENSG00000137193;ENSG00000173821;ENSG00000101347;ENSG00000100385;ENSG00000043462;ENSG00000125148;ENSG00000115415;ENSG00000196126;ENSG00000213809;ENSG00000239836;ENSG00000204264;ENSG00000110324;ENSG00000187608;ENSG00000100906;ENSG00000100911…
HALLMARK_KRAS_SIGNALING_DN	0.00183112	0.022889	0.45506	0.728839	1.78391	83	ENSG00000162873;ENSG00000148200;ENSG00000042832;ENSG00000145934;ENSG00000091482;ENSG00000109906;ENSG00000146233;ENSG00000187323;ENSG00000138696;ENSG00000113946;ENSG00000185652;ENSG00000148308;ENSG00000138101;ENSG00000149177;ENSG00000122420;ENSG00000145996
HALLMARK_KRAS_SIGNALING_UP	0.145161	0.346488	0.145516	-0.493213	-1.22992	133	ENSG00000163736;ENSG00000152348;ENSG00000160255;ENSG00000168685;ENSG00000162511;ENSG00000134954;ENSG00000115738;ENSG00000152061;ENSG00000127920;ENSG00000121966;ENSG00000185811;ENSG00000136167;ENSG00000134516;ENSG00000104894;ENSG00000147168;ENSG00000028137;ENSG00000204264;ENSG00000110324;ENSG00000073849;ENSG00000124491;ENSG00000118971;ENSG00000095015;ENSG00000158869;ENSG00000023445;ENSG00000163131
HALLMARK_MITOTIC_SPINDLE	0.0791139	0.263713	0.199915	-0.504676	-1.29501	166	ENSG00000196924;ENSG00000100345;ENSG00000070831;ENSG00000035403;ENSG00000077549;ENSG00000184640;ENSG00000100242;ENSG00000141298;ENSG00000134516;ENSG00000127824;ENSG00000159023;ENSG00000165527;ENSG00000089820;ENSG00000067900;ENSG00000155903;ENSG00000158987;ENSG00000126756;ENSG00000007168;ENSG00000141522;ENSG00000164327;ENSG00000075711;ENSG00000196712;ENSG00000134250;ENSG00000163947;ENSG00000168172…
HALLMARK_MTORC1_SIGNALING	0.197785	0.429967	0.120985	-0.454646	-1.16664	166	ENSG00000198431;ENSG00000102879;ENSG00000228716;ENSG00000160255;ENSG00000196262;ENSG00000111640;ENSG00000121966;ENSG00000179218;ENSG00000109062;ENSG00000148700;ENSG00000074800;ENSG00000127824;ENSG00000138071;ENSG00000120742;ENSG00000115091;ENSG00000124783;ENSG00000109332;ENSG00000059804;ENSG00000166598;ENSG00000109861;ENSG00000111669;ENSG00000125977;ENSG00000127022;ENSG00000140612;ENSG00000044574…
HALLMARK_MYC_TARGETS_V1	6.37389e-07	1.59347e-05	0.659444	-0.716626	-1.86324	183	ENSG00000109475;ENSG00000137154;ENSG00000089157;ENSG00000149273;ENSG00000140988;ENSG00000063177;ENSG00000188846;ENSG00000204628;ENSG00000089009;ENSG00000070756;ENSG00000116251;ENSG00000083845;ENSG00000124614;ENSG00000114942;ENSG00000187109;ENSG00000196262;ENSG00000169564;ENSG00000125743;ENSG00000135486;ENSG00000161960;ENSG00000122566;ENSG00000110321;ENSG00000153187;ENSG00000101182;ENSG00000130332…
HALLMARK_MYC_TARGETS_V2	0.885621	0.934409	0.0419926	-0.308523	-0.669911	42	ENSG00000181163;ENSG00000122565;ENSG00000158050;ENSG00000133316;ENSG00000170515;ENSG00000115541;ENSG00000144381;ENSG00000101361;ENSG00000120800
HALLMARK_MYOGENESIS	0.450777	0.682996	0.0995791	0.398032	1.01217	109	ENSG00000197321;ENSG00000196569;ENSG00000139687;ENSG00000198947;ENSG00000140945;ENSG00000108821;ENSG00000133424;ENSG00000162104;ENSG00000095637;ENSG00000101605;ENSG00000148848;ENSG00000134769;ENSG00000134324;ENSG00000130528;ENSG00000170624;ENSG00000196296
HALLMARK_NOTCH_SIGNALING	0.644338	0.830181	0.0554793	-0.452048	-0.870747	19	ENSG00000184384;ENSG00000113558;ENSG00000148737;ENSG00000134250;ENSG00000100387;ENSG00000106003;ENSG00000137486;ENSG00000117362;ENSG00000055130
HALLMARK_OXIDATIVE_PHOSPHORYLATION	0.00402809	0.0402809	0.407018	-0.58163	-1.5145	195	ENSG00000124172;ENSG00000127184;ENSG00000156467;ENSG00000127540;ENSG00000131143;ENSG00000169020;ENSG00000169100;ENSG00000167283;ENSG00000090266;ENSG00000164919;ENSG00000125356;ENSG00000111716;ENSG00000135390;ENSG00000189043;ENSG00000185883;ENSG00000183648;ENSG00000075415;ENSG00000126267;ENSG00000110955;ENSG00000112695;ENSG00000087088;ENSG00000184076;ENSG00000170906;ENSG00000113732;ENSG00000099795…
HALLMARK_P53_PATHWAY	0.00679382	0.0566151	0.407018	-0.597254	-1.50409	146	ENSG00000112306;ENSG00000130255;ENSG00000196154;ENSG00000063177;ENSG00000204628;ENSG00000265972;ENSG00000112576;ENSG00000133639;ENSG00000154217;ENSG00000105329;ENSG00000197747;ENSG00000111716;ENSG00000117984;ENSG00000170345;ENSG00000185650;ENSG00000169567;ENSG00000110651;ENSG00000168394;ENSG00000087088;ENSG00000118971;ENSG00000118640;ENSG00000185088;ENSG00000109670;ENSG00000130066;ENSG00000148175…
HALLMARK_PANCREAS_BETA_CELLS	0.213608	0.445016	0.115734	-0.654017	-1.26353	18	ENSG00000140319;ENSG00000150907;ENSG00000140612;ENSG00000117020;ENSG00000111424;ENSG00000109911;ENSG00000143742
HALLMARK_PEROXISOME	0.75	0.914634	0.0728939	0.338307	0.817544	74	ENSG00000124788;ENSG00000085563;ENSG00000140284;ENSG00000101846;ENSG00000182985;ENSG00000075223;ENSG00000117528
HALLMARK_PI3K_AKT_MTOR_SIGNALING	0.116057	0.322381	0.16318	-0.535052	-1.27747	91	ENSG00000108518;ENSG00000172757;ENSG00000166913;ENSG00000166501;ENSG00000121966;ENSG00000111229;ENSG00000179218;ENSG00000172531;ENSG00000177189;ENSG00000171862;ENSG00000138071;ENSG00000147168;ENSG00000115091;ENSG00000136238;ENSG00000109332;ENSG00000182866;ENSG00000166598;ENSG00000143761;ENSG00000175387;ENSG00000141522;ENSG00000177885;ENSG00000152495;ENSG00000204435;ENSG00000179295;ENSG00000134215…
HALLMARK_PROTEIN_SECRETION	0.305246	0.476948	0.0937465	-0.465098	-1.11297	92	ENSG00000087460;ENSG00000177189;ENSG00000105669;ENSG00000143761;ENSG00000109861;ENSG00000104388;ENSG00000197081;ENSG00000137845;ENSG00000144674;ENSG00000135404;ENSG00000042753;ENSG00000170348;ENSG00000066777;ENSG00000166747;ENSG00000132842;ENSG00000163399;ENSG00000142168;ENSG00000151914;ENSG00000125991;ENSG00000100030;ENSG00000061987;ENSG00000074319;ENSG00000119541;ENSG00000076554;ENSG00000105402…
HALLMARK_REACTIVE_OXYGEN_SPECIES_PATHWAY	0.49429	0.706129	0.0692836	-0.450781	-0.982002	45	ENSG00000087086;ENSG00000198431;ENSG00000171223;ENSG00000130592;ENSG00000129355;ENSG00000197971;ENSG00000103222;ENSG00000167468;ENSG00000142168;ENSG00000117592;ENSG00000103415;ENSG00000134248;ENSG00000117450;ENSG00000136810;ENSG00000177556;ENSG00000171867;ENSG00000115694;ENSG00000074706;ENSG00000104687;ENSG00000152804;ENSG00000121691
HALLMARK_SPERMATOGENESIS	0.288714	0.476948	0.130106	0.470922	1.13194	70	ENSG00000112530;ENSG00000141433;ENSG00000179603;ENSG00000187323;ENSG00000042813;ENSG00000134324;ENSG00000135525;ENSG00000001626;ENSG00000078403;ENSG00000114302
HALLMARK_TGF_BETA_SIGNALING	0.249592	0.476948	0.107554	-0.547359	-1.19602	46	ENSG00000171223;ENSG00000115738;ENSG00000067560;ENSG00000105329;ENSG00000172531;ENSG00000109332;ENSG00000168036;ENSG00000064393;ENSG00000088832;ENSG00000166949;ENSG00000197323;ENSG00000107779;ENSG00000054267;ENSG00000144136;ENSG00000137801;ENSG00000108854;ENSG00000106799;ENSG00000168461;ENSG00000115306;ENSG00000159128;ENSG00000101966
HALLMARK_TNFA_SIGNALING_VIA_NFKB	0.0562701	0.215762	0.24134	-0.535243	-1.33767	136	ENSG00000271503;ENSG00000171223;ENSG00000173812;ENSG00000067082;ENSG00000127528;ENSG00000120129;ENSG00000168685;ENSG00000133639;ENSG00000115738;ENSG00000189067;ENSG00000162407;ENSG00000026508;ENSG00000170345;ENSG00000160888;ENSG00000143384;ENSG00000100906;ENSG00000059804;ENSG00000168394;ENSG00000125347;ENSG00000145779;ENSG00000275302;ENSG00000070961;ENSG00000128016;ENSG00000115956;ENSG00000023445…
HALLMARK_UNFOLDED_PROTEIN_RESPONSE	0.0506329	0.215762	0.252961	-0.586158	-1.39387	88	ENSG00000164587;ENSG00000167658;ENSG00000156976;ENSG00000164924;ENSG00000161960;ENSG00000179218;ENSG00000120742;ENSG00000124783;ENSG00000166598;ENSG00000181163;ENSG00000140612;ENSG00000044574;ENSG00000175334;ENSG00000039123;ENSG00000129128;ENSG00000168209;ENSG00000143870;ENSG00000197930;ENSG00000170759;ENSG00000089280;ENSG00000134109;ENSG00000100219;ENSG00000111596;ENSG00000140694;ENSG00000114867…
HALLMARK_UV_RESPONSE_DN	0.806189	0.928759	0.0461379	-0.326173	-0.809854	122	ENSG00000120129;ENSG00000048740;ENSG00000010810;ENSG00000162407;ENSG00000197555;ENSG00000171862;ENSG00000148700;ENSG00000182718;ENSG00000058668;ENSG00000117114;ENSG00000131018;ENSG00000065883;ENSG00000113580;ENSG00000155903;ENSG00000171608;ENSG00000070961;ENSG00000164190;ENSG00000069702;ENSG00000075711;ENSG00000171132;ENSG00000117020;ENSG00000134250;ENSG00000164741;ENSG00000137764;ENSG00000166949…
HALLMARK_UV_RESPONSE_UP	0.265372	0.476948	0.103197	-0.465791	-1.13774	106	ENSG00000171223;ENSG00000112576;ENSG00000133639;ENSG00000139644;ENSG00000153187;ENSG00000127824;ENSG00000137403;ENSG00000170345;ENSG00000100906;ENSG00000168394;ENSG00000254087;ENSG00000125347;ENSG00000172270;ENSG00000130741;ENSG00000178980;ENSG00000069974;ENSG00000042753;ENSG00000132002;ENSG00000131446;ENSG00000161011;ENSG00000149925;ENSG00000163902;ENSG00000165272;ENSG00000172575;ENSG00000165732…
HALLMARK_WNT_BETA_CATENIN_SIGNALING	0.683524	0.854405	0.0537873	-0.411232	-0.836184	28	ENSG00000081059;ENSG00000118971;ENSG00000168036;ENSG00000138795;ENSG00000151694;ENSG00000055130;ENSG00000148400;ENSG00000213923;ENSG00000103126;ENSG00000135547;ENSG00000127955;ENSG00000196498;ENSG00000161021;ENSG00000168214;ENSG00000162736;ENSG00000141510
HALLMARK_XENOBIOTIC_METABOLISM	0.915721	0.934409	0.0400846	-0.298149	-0.739318	128	ENSG00000139644;ENSG00000115738;ENSG00000125148;ENSG00000206395;ENSG00000148834;ENSG00000110958;ENSG00000100612;ENSG00000205220;ENSG00000141458;ENSG00000101856;ENSG00000128989;ENSG00000136448;ENSG00000152700;ENSG00000104823;ENSG00000114850;ENSG00000101577;ENSG00000143727;ENSG00000169902;ENSG00000104687;ENSG00000121691;ENSG00000055163;ENSG00000150787;ENSG00000197894;ENSG00000012660;ENSG00000026103…

## Sheet: S9. Cluster DEGs of HSPCs
Supplementary Data 9. Cluster marker gene list of cells after PURE-seq enrichment of hematopoietic stem and progenitor cells (HSPCs)
	p_val	avg_log2FC	pct.1	pct.2	p_val_adj	cluster	gene
Txnip	6.99758e-60	0.572095	0.908	0.758	1.04621e-55	0	Txnip
Ifitm1	3.2118e-50	0.49608	0.934	0.822	4.80196e-46	0	Ifitm1
Glul	1.97592e-47	0.632433	0.703	0.496	2.9542e-43	0	Glul
Sult1a1	3.39868e-31	0.70958	0.533	0.373	5.08137e-27	0	Sult1a1
Hlf	2.25687e-29	0.43294	0.738	0.588	3.37424e-25	0	Hlf
Gimap6	1.11144e-28	0.629411	0.535	0.368	1.66171e-24	0	Gimap6
Gabarapl1	5.54584e-27	0.438959	0.695	0.545	8.29158e-23	0	Gabarapl1
Selenop	2.78395e-25	0.600125	0.494	0.351	4.16228e-21	0	Selenop
Egr1	2.83528e-25	0.703347	0.489	0.354	4.23903e-21	0	Egr1
Itsn1	3.62927e-25	0.579163	0.484	0.335	5.42612e-21	0	Itsn1
Junb	3.62817e-24	0.635454	0.53	0.382	5.42448e-20	0	Junb
Ier2	5.57688e-24	0.687568	0.53	0.392	8.33799e-20	0	Ier2
Pdzk1ip1	1.04952e-23	0.445297	0.684	0.548	1.56913e-19	0	Pdzk1ip1
Neat1	3.14028e-23	1.10063	0.252	0.146	4.69504e-19	0	Neat1
Hacd4	1.53703e-22	0.511254	0.527	0.385	2.29801e-18	0	Hacd4
Tsc22d1	2.1963e-22	0.471308	0.555	0.41	3.28368e-18	0	Tsc22d1
Trim47	6.32685e-21	0.553031	0.473	0.339	9.45927e-17	0	Trim47
Pik3r1	1.06034e-20	0.476661	0.602	0.468	1.58532e-16	0	Pik3r1
[truncated: 4,278 more rows]

## Sheet: S10. Cluster DEGs of HSPCs
Supplementary Data 10. Cluster marker gene list of HSPCs after integration of PURE-seq and 10x datasets
[truncated: 2,460 more rows]

[truncated: 2 more sheets: S11. scType, S12. scGate LTHSC purity]
